# Supplementary material for: Exploring the prognostic function of TMB-related prognostic signature in patients with colon cancer
Source: BMC Med Genomics. 2023 May 26;16:116. doi: 10.1186/s12920-023-01555-2 (PMC10214595; doi:10.1186/s12920-023-01555-2)
Supplement: Supplementary file 1 — Supplementary Material 1 [file 12920_2023_1555_MOESM1_ESM.txt]

Table S2. Differentially expressed TMB related genes.
gene	conMean	treatMean	logFC	pValue	fdr
SOX9	18.59736154	73.95306559	1.991511996	3.26E-23	2.65E-21
SDK1	1.086030769	0.468393069	-1.213273344	4.06E-12	1.38E-11
RNF43	3.639335897	22.22196114	2.610239026	1.12E-20	2.19E-19
DMD	2.602302564	0.800420297	-1.700959054	3.59E-11	1.10E-10
ANK3	2.435269231	0.889426238	-1.453134409	3.02E-20	4.81E-19
PCDH17	0.416789744	0.875428713	1.070669927	8.05E-08	1.73E-07
CACNA1H	7.169471795	2.209282673	-1.698288813	6.95E-09	1.67E-08
TSHZ3	1.742948718	0.731806931	-1.251995138	6.31E-10	1.67E-09
MXRA5	4.623664103	10.06582153	1.122356426	0.014502112	0.018262335
COL12A1	5.020589744	19.90421337	1.98714511	2.07E-13	8.42E-13
FCGBP	314.8936897	49.48950099	-2.669670447	7.06E-20	1.05E-18
COL11A1	0.051925641	4.683241832	6.494916606	4.81E-24	9.78E-22
PRKDC	8.031976923	20.96934109	1.3844545	1.24E-17	1.00E-16
APOB	12.61112051	0.129790099	-6.602372324	1.21E-05	2.10E-05
VCAN	2.572694872	7.281174505	1.500890826	1.21E-07	2.56E-07
CHD7	1.836887179	4.434420297	1.271482496	1.89E-16	1.19E-15
TNXB	7.128148718	0.498486386	-3.837901427	3.67E-23	2.84E-21
CELSR1	0.5462	3.151420792	2.528501183	1.57E-20	2.78E-19
MAP1B	2.818417949	1.213984406	-1.215135678	5.03E-11	1.52E-10
DOCK2	2.272523077	0.96972401	-1.228648835	4.14E-14	1.86E-13
NFASC	1.446612821	0.613561634	-1.237398664	1.24E-12	4.58E-12
COL5A1	7.987751282	24.29083391	1.604550702	5.07E-11	1.53E-10
ADAMTS2	1.167253846	5.979771287	2.356971963	2.17E-14	1.01E-13
SPEG	2.318630769	0.352245792	-2.718618719	1.10E-13	4.67E-13
FLNC	46.01550256	4.756150495	-3.274253714	5.34E-11	1.61E-10
COL7A1	0.405812821	3.587416089	3.144058738	2.18E-21	5.70E-20
COL27A1	0.483112821	1.946028465	2.01010077	4.05E-13	1.60E-12
ASPM	1.055189744	3.114427475	1.56146453	1.16E-16	7.55E-16
AKAP12	8.883079487	3.485544059	-1.349676036	6.53E-12	2.17E-11
TNS1	32.17833846	5.615884406	-2.518504689	1.72E-14	8.11E-14
SVIL	18.48361795	5.729112129	-1.689863696	3.06E-12	1.07E-11
FASN	15.23237692	45.58932847	1.581555075	2.73E-17	2.07E-16
HELZ2	4.233041026	9.78067698	1.208239855	8.99E-13	3.41E-12
KIF26B	0.110074359	1.148742327	3.383504877	4.73E-19	5.16E-18
BRCA2	0.350620513	1.692760149	2.271395261	5.50E-21	1.23E-19
TG	0.054953846	1.090255198	4.310301601	9.04E-20	1.29E-18
MAP1A	3.590282051	1.243322772	-1.529896311	1.08E-06	2.07E-06
UGGT2	1.407894872	4.036416337	1.519535378	8.13E-19	8.32E-18
FLNA	263.4488641	70.47160619	-1.902408958	3.99E-07	8.04E-07
AHNAK	70.40622821	26.41333812	-1.414436416	1.44E-16	9.29E-16
COL4A1	11.81063846	26.94530149	1.189946773	3.59E-12	1.23E-11
SVEP1	2.436325641	0.769271287	-1.663142612	6.39E-15	3.30E-14
COL14A1	10.56884359	4.316194307	-1.291985811	4.68E-14	2.08E-13
ACAN	0.119402564	0.989919307	3.051477111	3.93E-21	9.13E-20
TRPA1	2.819664103	1.157421535	-1.284608917	3.46E-14	1.56E-13
COL5A2	7.554117949	25.98467673	1.782325896	5.80E-12	1.93E-11
CALD1	61.58312564	20.32555644	-1.599240245	0.000180304	0.000281531
ACACB	4.57545641	1.470275743	-1.637828912	2.02E-22	9.11E-21
PRUNE2	7.580282051	2.990685644	-1.341775256	3.21E-06	5.95E-06
TIAM1	1.012515385	0.457343317	-1.146594355	3.36E-15	1.81E-14
STAB1	11.97224615	4.036073267	-1.568669577	2.26E-17	1.73E-16
BRINP3	2.768307692	0.298068317	-3.215289367	2.56E-23	2.20E-21
SLIT3	4.370966667	0.845077475	-2.37079686	8.49E-21	1.75E-19
MKI67	7.151812821	16.44011856	1.20083982	2.04E-12	7.30E-12
NUP205	6.222038462	12.53935124	1.01100349	4.56E-20	7.07E-19
MPDZ	1.439615385	0.60999604	-1.238811644	4.96E-10	1.33E-09
PLXNA1	3.315307692	8.851695297	1.416811017	8.82E-21	1.79E-19
AXIN2	5.474546154	34.17472079	2.642118277	1.32E-16	8.54E-16
PLCG2	2.840397436	0.797324505	-1.832853895	2.82E-20	4.59E-19
SAMD9	7.535012821	3.31027401	-1.186659325	4.27E-14	1.90E-13
TRPM6	13.63775641	0.913204703	-3.900524222	1.99E-22	9.11E-21
SPTBN2	0.451448718	4.4558	3.303050458	6.76E-24	1.22E-21
TTK	2.058405128	5.510982426	1.42078257	6.33E-18	5.31E-17
COL1A2	53.11641795	158.9802252	1.581617564	1.89E-08	4.37E-08
KIAA1549	0.451815385	2.505904455	2.471526108	4.59E-23	3.06E-21
PTPN13	0.894464103	2.244241584	1.327132496	0.001360495	0.001914814
KNL1	1.121684615	2.430569554	1.11562733	2.24E-12	7.99E-12
UTP20	2.180320513	4.794272772	1.136771764	3.91E-17	2.87E-16
BOC	2.043876923	0.800504703	-1.35232654	1.20E-11	3.85E-11
THBS2	2.065215385	10.00211337	2.275940707	2.77E-08	6.27E-08
NCAPD3	2.197582051	5.168199257	1.233744661	1.03E-21	3.18E-20
PLXNA2	9.489387179	4.617110149	-1.039324771	4.63E-15	2.44E-14
LTBP4	39.77446923	15.73856584	-1.337538596	1.88E-17	1.47E-16
CACNA1D	0.400535897	1.172140347	1.549141869	4.46E-13	1.75E-12
PTPRC	6.992966667	3.387483168	-1.04569085	4.10E-11	1.25E-10
NOTCH3	3.757835897	9.29090099	1.305916443	8.84E-12	2.88E-11
ASXL1	3.594838462	7.589580941	1.078093286	7.69E-18	6.38E-17
ADCY5	3.895917949	0.596384653	-2.707648254	4.35E-22	1.69E-20
CADPS	0.345410256	1.707761139	2.305723375	5.62E-10	1.49E-09
SLIT2	1.807187179	0.544469554	-1.730822657	3.56E-15	1.91E-14
MYO7A	0.546830769	1.323458416	1.275146537	2.80E-10	7.74E-10
CELSR3	0.276666667	2.010736386	2.861503211	7.98E-21	1.69E-19
TGIF1	5.92	13.18255223	1.154960632	1.01E-21	3.16E-20
ABI3BP	4.802133333	0.65277698	-2.879013374	7.24E-23	4.21E-21
MUC6	0.025351282	3.20079703	6.980228677	1.01E-06	1.95E-06
COL3A1	108.6202538	261.8902686	1.269669312	8.70E-06	1.53E-05
ABCB1	21.10425385	7.528416832	-1.487115409	8.37E-12	2.73E-11
AMOTL1	4.792317949	1.50335	-1.672542701	3.72E-11	1.14E-10
DOCK6	3.55065641	7.406405693	1.060687816	1.91E-18	1.81E-17
ATAD5	0.608510256	1.702463119	1.48427006	1.82E-16	1.15E-15
CD163	10.15961538	3.820031683	-1.411189278	3.93E-12	1.34E-11
ATR	0.680771795	1.582074505	1.216574372	2.88E-18	2.66E-17
DAAM2	1.898989744	0.548770545	-1.790957162	1.83E-21	5.10E-20
POLQ	0.521525641	1.614362624	1.630154588	4.16E-18	3.70E-17
MRC1	7.788617949	3.050208911	-1.352459295	8.06E-14	3.53E-13
STK31	0.044723077	0.668900248	3.902699726	1.33E-20	2.47E-19
DOCK10	1.779202564	0.832159653	-1.096298525	1.34E-15	7.42E-15
PLCB4	8.54595641	27.83249678	1.703456471	2.74E-06	5.12E-06
PCDH7	1.797548718	0.762145297	-1.237892904	7.03E-12	2.32E-11
PLXNA3	2.459869231	6.154627723	1.323089972	7.21E-17	4.91E-16
CFH	6.911979487	2.979885644	-1.213841969	5.52E-17	3.92E-16
ITGAX	1.204964103	2.527493069	1.068716969	0.000190439	0.000295372
GPRASP1	1.778341026	0.618233663	-1.524307893	8.43E-14	3.66E-13
XPO4	2.387871795	5.826943564	1.287013958	6.71E-17	4.61E-16
FREM1	0.898041026	2.934983416	1.708499092	0.010671185	0.013692444
ATP1A2	7.109994872	0.305747277	-4.539436963	1.77E-22	8.74E-21
CELSR2	0.916692308	1.953469554	1.091529298	9.51E-11	2.77E-10
SPECC1	3.443207692	1.57282104	-1.13039868	5.68E-19	5.96E-18
NOL6	6.37114359	14.30356881	1.166750894	1.83E-21	5.10E-20
ZEB2	1.927725641	0.841314851	-1.196182021	3.65E-18	3.28E-17
PDGFRA	6.607984615	3.243583663	-1.026621676	1.12E-13	4.75E-13
ADAMTS12	0.222753846	2.588509653	3.538599451	6.31E-22	2.23E-20
CTTNBP2	0.712023077	2.156790594	1.598890205	9.54E-07	1.85E-06
SULF1	6.125769231	22.6055245	1.883712468	1.52E-09	3.85E-09
NBEAL2	5.711084615	14.63182673	1.357273231	2.76E-18	2.57E-17
SALL4	0.038251282	1.310025	5.097942431	4.44E-24	9.78E-22
PRKCG	0.061615385	0.692316584	3.490069383	3.86E-08	8.54E-08
TRPM2	1.602258974	4.686361139	1.548360784	3.38E-11	1.04E-10
MYLK	36.86751026	4.181982921	-3.140090916	1.34E-19	1.83E-18
FANCA	0.995571795	3.01785198	1.599924783	3.00E-21	7.29E-20
CRACD	7.105361538	1.730785396	-2.037481206	7.60E-21	1.63E-19
PTPRU	0.866012821	3.052667822	1.817610322	0.000186517	0.000290673
MUC4	11.1214	4.570655941	-1.282865283	1.39E-11	4.42E-11
IGSF9	11.49055897	3.65897995	-1.650935566	5.52E-17	3.92E-16
COL1A1	47.39876667	290.9754948	2.617976233	1.19E-15	6.69E-15
SIGLEC1	3.581620513	1.038356931	-1.786310037	2.97E-17	2.23E-16
PLCE1	7.745487179	2.106608416	-1.87843382	3.12E-22	1.27E-20
CACNA2D1	1.675292308	0.525729703	-1.672019689	7.72E-11	2.28E-10
MEGF6	0.884374359	3.088049257	1.803966663	2.18E-10	6.16E-10
MYH7B	0.200676923	0.741137129	1.884865779	8.71E-05	0.000141189
COL5A3	1.290828205	3.139428465	1.282204933	8.09E-10	2.11E-09
TEK	3.120264103	1.304309158	-1.258382276	4.81E-17	3.48E-16
CENPF	2.334587179	7.096065594	1.603851882	4.94E-17	3.56E-16
BLM	0.77335641	1.87699703	1.279221012	6.60E-16	3.86E-15
KIF21B	1.387869231	3.468521535	1.321449202	2.25E-13	9.08E-13
ATP8B2	4.081817949	2.005507921	-1.025244175	4.72E-14	2.09E-13
EPB41L3	8.260471795	1.368297277	-2.593842478	8.25E-24	1.22E-21
ADCY9	6.499561538	2.539440099	-1.355831953	1.35E-21	3.97E-20
TBC1D9	5.864002564	2.608860396	-1.168465989	1.56E-17	1.23E-16
PIK3CG	2.206392308	0.70440495	-1.647212379	8.32E-19	8.41E-18
SPART	3.709958974	1.440361386	-1.364972405	2.21E-14	1.03E-13
PCNX2	0.467379487	1.341823267	1.521528343	1.39E-19	1.85E-18
A2M	100.3997385	41.37170198	-1.279039297	7.78E-18	6.42E-17
ADAMTS1	10.82899231	3.088829208	-1.809766992	4.69E-12	1.58E-11
CENPE	0.754948718	2.168144307	1.522010229	7.62E-15	3.87E-14
CLCN4	0.415166667	1.573763861	1.922456564	5.18E-13	2.01E-12
NUP210	5.754958974	16.10780965	1.48488278	4.98E-15	2.62E-14
ESPL1	1.6268	3.722664356	1.19429865	1.95E-17	1.52E-16
ITGAL	2.544212821	1.230447277	-1.048036514	1.33E-11	4.24E-11
ZBTB7C	12.39776667	2.546057178	-2.283743533	8.08E-21	1.69E-19
SH3BP4	8.171184615	17.72610396	1.117258327	2.32E-18	2.19E-17
PPRC1	5.464607692	12.26333812	1.166161906	2.30E-20	3.86E-19
BCHE	4.514610256	0.291188614	-3.954575597	9.77E-23	5.44E-21
MMP9	7.481492308	18.86602624	1.334392606	0.000201108	0.000310734
HEATR1	2.638438462	6.328736386	1.262233141	5.61E-20	8.45E-19
MYH11	221.5759308	12.57775965	-4.138854296	5.45E-19	5.75E-18
FER1L6	4.13065641	0.710606931	-2.539247396	1.06E-19	1.49E-18
NCKAP1L	3.851679487	1.675586386	-1.200821588	5.24E-15	2.75E-14
PDE3A	6.337941026	1.917750743	-1.724599016	1.37E-19	1.84E-18
ATP8B1	66.92809231	23.75146634	-1.494595309	1.43E-20	2.55E-19
PCBP1	3.953833333	12.21560767	1.62740167	0.027784342	0.033963279
CAD	4.912820513	14.50659926	1.562085915	1.91E-22	9.11E-21
FAM214A	3.347787179	1.644348762	-1.025691494	1.20E-19	1.67E-18
GRM8	0.503851282	2.940418812	2.544951784	1.50E-06	2.84E-06
APBB1	4.273192308	1.575080446	-1.43988873	2.05E-14	9.64E-14
TRANK1	11.15419744	2.822791584	-1.982392194	1.14E-20	2.21E-19
RPGRIP1L	0.327920513	0.943144802	1.524133135	5.77E-22	2.09E-20
CD163L1	8.44524359	1.071805446	-2.978095985	1.95E-21	5.28E-20
FBXL7	2.602069231	1.07407401	-1.27656594	1.56E-13	6.45E-13
DDX60	14.52749744	5.533579455	-1.39250129	5.32E-16	3.19E-15
DPYD	3.84015641	1.24655495	-1.623218592	3.31E-19	3.80E-18
ROR2	3.3183	1.594567822	-1.057278862	7.33E-06	1.30E-05
SORBS2	4.574035897	1.524666832	-1.584973667	1.46E-09	3.73E-09
SIPA1L2	10.28866667	4.610555941	-1.158043406	4.30E-19	4.73E-18
CDH11	1.324335897	4.041365347	1.609573694	4.16E-10	1.13E-09
CENPJ	1.454687179	3.599822525	1.307216837	2.07E-16	1.29E-15
ATP11A	1.640774359	8.190268564	2.319533908	7.62E-24	1.22E-21
PCDHB9	0.148110256	0.549853465	1.892375647	4.22E-06	7.66E-06
AGRN	9.14075641	20.79590396	1.185913937	2.94E-14	1.35E-13
APLP1	1.200853846	0.539208911	-1.15514433	4.32E-17	3.14E-16
NELL2	1.114961538	0.547467327	-1.026149173	3.20E-11	9.87E-11
PER3	2.720758974	1.04795099	-1.37643791	2.47E-14	1.14E-13
STYXL2	0.055379487	11.26978465	7.668892539	6.83E-08	1.48E-07
ZGRF1	0.306658974	0.777134158	1.341528504	2.56E-15	1.40E-14
ZEB1	5.487041026	2.065813119	-1.409318614	7.22E-09	1.73E-08
DIAPH3	0.846374359	3.098868564	1.872373739	6.23E-21	1.35E-19
NHS	0.570061538	1.434117327	1.330973485	3.81E-07	7.69E-07
KCNMA1	2.333312821	0.333336634	-2.807327955	3.90E-20	6.15E-19
ABCC1	5.083997436	11.67711782	1.19964902	2.96E-18	2.71E-17
MMS22L	0.339097436	0.95835297	1.498857236	1.44E-19	1.90E-18
LINGO1	0.579761538	1.177686634	1.022424176	0.029062547	0.035419298
ACE	10.77551795	3.816209901	-1.497544787	0.02718639	0.033357659
CASP5	17.05901538	4.107703465	-2.054130437	3.62E-17	2.67E-16
CR2	5.739446154	1.006655693	-2.511341204	8.17E-14	3.56E-13
EFEMP1	19.95142564	7.902853713	-1.33604623	1.69E-15	9.34E-15
KCNH8	0.141497436	0.997999752	2.818263548	4.46E-16	2.68E-15
SLC3A2	18.27510513	43.86420891	1.263164544	1.37E-21	3.97E-20
POLD1	4.485953846	9.659042574	1.106465416	5.40E-17	3.87E-16
ARHGEF26	3.152417949	1.018457673	-1.630072797	3.70E-08	8.21E-08
CSF1R	16.04808974	6.35380099	-1.33670977	7.46E-15	3.81E-14
F5	0.209705128	1.103385891	2.395503391	0.022672909	0.02803102
NAALADL1	11.89457949	1.251854703	-3.248165239	2.78E-22	1.16E-20
SGO2	1.176112821	2.577718812	1.132068438	3.39E-14	1.54E-13
SRCIN1	0.294823077	1.244781683	2.077971377	9.50E-16	5.42E-15
PLK1	4.788333333	14.55480668	1.603900186	4.67E-20	7.11E-19
DHX34	2.957064103	8.039341584	1.442911832	2.60E-21	6.41E-20
KNTC1	1.292446154	3.348336881	1.373340511	1.08E-18	1.07E-17
EDNRB	4.416946154	1.838901485	-1.264205052	3.73E-18	3.34E-17
ATP2B4	24.50936667	6.612680693	-1.89002606	6.42E-11	1.90E-10
NAP1L3	1.511235897	0.404189356	-1.90262564	2.78E-17	2.09E-16
PLCL2	6.395120513	1.216891337	-2.393771199	4.35E-23	3.06E-21
JCAD	4.824582051	1.987419554	-1.279507504	0.001135372	0.001606305
PITPNM3	3.455941026	1.4633	-1.239853023	5.91E-17	4.16E-16
BANK1	1.333776923	0.531448762	-1.327514881	7.17E-08	1.54E-07
ZFC3H1	2.677817949	5.364985149	1.002516295	4.48E-12	1.51E-11
KIT	4.916979487	1.602169554	-1.617745503	5.91E-18	5.03E-17
LARGE1	3.84394359	1.802289109	-1.092756709	4.56E-21	1.03E-19
CEMIP	0.526664103	21.58544505	5.3570319	8.05E-25	4.57E-22
LRRC66	7.31165641	2.183768069	-1.743378636	2.98E-19	3.48E-18
ITGA7	7.682248718	2.228953713	-1.785162015	2.11E-11	6.59E-11
ALPK3	0.653412821	2.664066584	2.027563474	6.16E-05	0.000100704
ZFYVE28	3.088694872	1.345612129	-1.198734741	1.08E-18	1.07E-17
KIF13B	15.43602051	6.982159901	-1.144555564	9.71E-16	5.50E-15
COL9A1	0.277625641	0.847810149	1.610600417	0.002504306	0.003403932
ATAD2	2.532623077	8.868091089	1.807991208	1.04E-20	2.05E-19
SLC4A11	0.129771795	2.425089356	4.223989145	9.12E-22	2.97E-20
VARS1	13.44268205	31.16198366	1.212966063	4.40E-21	1.01E-19
CEP250	1.841894872	4.139602723	1.168301599	8.71E-15	4.40E-14
ITGA8	2.265920513	0.63602797	-1.832935136	1.00E-22	5.44E-21
TICRR	0.555123077	1.839474752	1.728414301	8.36E-20	1.21E-18
PTK2B	16.39102564	7.537049752	-1.12083431	5.38E-19	5.75E-18
CPED1	4.898466667	1.228654703	-1.995250701	7.96E-18	6.54E-17
MCM4	9.674064103	25.5305849	1.400032587	1.76E-20	3.04E-19
CLCA4	302.1786308	8.621915842	-5.13124935	2.47E-23	2.20E-21
CNTNAP1	2.444512821	1.21485495	-1.0087629	0.001798092	0.002485553
CSPG4	5.678707692	2.538342574	-1.161675864	0.003774342	0.005029365
EHD2	28.88751538	12.89796906	-1.163302209	3.59E-09	8.80E-09
ROR1	1.227087179	0.451090099	-1.443750224	1.59E-13	6.54E-13
PCSK5	5.807510256	1.024563119	-2.502910932	1.42E-23	1.65E-21
CARMIL3	0.155592308	0.566910149	1.865349359	1.46E-14	7.05E-14
KCNQ1	16.06537949	36.47392995	1.182910594	3.33E-12	1.16E-11
LZTS1	0.340428205	1.07475396	1.658583949	6.66E-15	3.43E-14
ADAM12	0.145871795	2.36907401	4.021550407	1.04E-20	2.05E-19
E2F7	0.382274359	1.548691584	2.018369526	1.26E-20	2.41E-19
NEXN	7.902792308	2.097325248	-1.913811885	9.38E-10	2.43E-09
SLC9A3	40.74439744	4.15747005	-3.29282392	2.74E-14	1.26E-13
ADAMTS4	0.962515385	2.181974257	1.180752575	7.51E-10	1.96E-09
CLCN2	8.163225641	3.568733416	-1.193727199	2.06E-15	1.13E-14
SLC39A10	1.607771795	6.90640396	2.102872074	4.41E-24	9.78E-22
ARHGAP39	2.442012821	5.866486139	1.264425854	1.60E-18	1.57E-17
PPARGC1A	4.066128205	1.269738366	-1.679124448	8.56E-20	1.23E-18
WNT9A	1.702374359	0.573447772	-1.569814325	9.27E-15	4.64E-14
ATG9B	0.064492308	0.886419059	3.780789903	1.16E-23	1.57E-21
SLCO1B3	0.012369231	1.205837624	6.607136056	1.03E-13	4.40E-13
NOD2	0.343364103	1.037770545	1.595676369	1.55E-11	4.90E-11
ARHGAP30	6.216438462	3.095471782	-1.005928956	3.97E-12	1.35E-11
FGFR2	9.756258974	2.160306683	-2.175091918	6.64E-22	2.30E-20
POP1	1.272471795	3.942511139	1.631481153	6.03E-23	3.64E-21
PSD	7.909376923	0.81059703	-3.286507254	3.67E-14	1.66E-13
MYO1A	62.24135385	16.87563168	-1.882931936	1.89E-20	3.24E-19
NCAPG	1.92264359	5.128319802	1.415394883	1.30E-17	1.04E-16
PASK	0.899115385	2.098284406	1.222632062	6.27E-19	6.50E-18
MCM7	24.87462821	66.81926064	1.425589057	2.00E-21	5.32E-20
RTKN2	0.454141026	1.018387129	1.165073814	1.11E-11	3.58E-11
IQGAP2	17.60282564	5.928491337	-1.570070108	4.62E-20	7.09E-19
SPTBN5	0.076412821	0.769848267	3.332687508	2.21E-20	3.74E-19
EVPL	5.654841026	20.43417673	1.853425749	8.13E-19	8.32E-18
HSPA2	12.99766154	3.540224257	-1.876339429	4.90E-19	5.28E-18
ARHGAP33	0.830315385	1.79342302	1.110984486	1.07E-11	3.45E-11
TOP2A	10.41237436	31.15626213	1.581223074	1.78E-18	1.72E-17
CILP	6.395905128	1.031294059	-2.632692783	5.85E-19	6.10E-18
CCDC88B	3.391533333	9.22107104	1.442996659	0.00059892	0.000872375
DNMT3B	0.488764103	1.706059406	1.803457648	1.29E-19	1.78E-18
IRAG1	7.955525641	2.919650743	-1.446161456	3.67E-10	1.00E-09
ADAM8	1.933994872	4.074637624	1.07508779	0.000224151	0.000344051
DNAI4	2.127471795	0.479637871	-2.149122525	2.58E-19	3.04E-18
ARHGEF6	4.453458974	2.030227723	-1.133284746	1.70E-17	1.34E-16
MGAT5	11.51582821	25.70768267	1.158581398	3.82E-13	1.52E-12
SPINK5	3.122741026	1.035973762	-1.591825464	1.34E-09	3.43E-09
MYOCD	3.381123077	0.532665842	-2.66619986	1.03E-18	1.03E-17
APOBR	42.23142821	12.88558441	-1.712559068	6.45E-17	4.51E-16
COLEC12	3.020364103	0.882745792	-1.774652532	3.56E-19	4.05E-18
WNT5A	1.387515385	3.831721782	1.465489044	5.64E-12	1.88E-11
NAA15	3.593153846	7.33802203	1.030140528	6.67E-17	4.60E-16
PPP1R16B	4.051417949	1.274953465	-1.667982332	1.37E-20	2.49E-19
RTN1	1.473387179	0.473453218	-1.63784281	3.14E-18	2.85E-17
WDR72	0.270694872	2.238937376	3.048074714	9.48E-09	2.24E-08
PDCD11	5.332476923	11.3014104	1.083625107	6.26E-18	5.28E-17
GFRA1	2.451002564	0.331653713	-2.885622411	2.54E-22	1.12E-20
EPHA10	5.137333333	2.210904703	-1.216382844	1.27E-16	8.21E-16
MET	6.682289744	28.34634876	2.084748472	1.93E-23	2.09E-21
CPXM2	9.319338462	1.979561139	-2.235046922	9.98E-13	3.76E-12
LEPR	1.308730769	0.575571782	-1.185100568	2.17E-14	1.01E-13
WDR3	2.533764103	5.511879455	1.121262123	2.06E-19	2.52E-18
CLIP4	1.794753846	0.547105446	-1.713895169	2.31E-17	1.76E-16
CCDC80	11.61908205	3.54180099	-1.713941039	9.60E-16	5.46E-15
PHLPP2	8.693948718	1.604021287	-2.438318298	8.83E-22	2.93E-20
CP	1.939628205	0.422968564	-2.197157789	2.48E-20	4.12E-19
CASD1	8.941735897	4.033961634	-1.148357572	2.37E-19	2.82E-18
ZZEF1	13.81439487	4.537687129	-1.606143323	5.78E-21	1.27E-19
STON1	1.851597436	0.667340099	-1.47227637	3.20E-08	7.19E-08
CLSPN	0.558033333	1.552212624	1.475902986	9.30E-17	6.20E-16
STRIP2	0.257984615	1.497977723	2.537659229	2.21E-21	5.70E-20
SLC4A4	33.00516154	1.358732921	-4.602357853	1.35E-24	4.57E-22
SYNPO2	26.96624615	2.547061634	-3.404248929	1.28E-17	1.03E-16
NAA16	1.553282051	3.400949752	1.130617867	9.96E-15	4.96E-14
MASTL	1.738720513	3.844727723	1.144855384	1.54E-19	1.99E-18
SCUBE3	0.277433333	0.698019307	1.331125805	9.71E-05	0.000157052
KIF20B	1.74225641	3.946690099	1.179686278	1.88E-13	7.67E-13
MEIS1	2.187097436	0.698843564	-1.645976044	1.07E-14	5.26E-14
INHBA	0.125625641	5.258509406	5.387451043	1.37E-24	4.57E-22
LOXL4	1.597610256	0.510746287	-1.645236783	3.23E-13	1.29E-12
NOM1	2.315951282	4.853306188	1.067362975	9.47E-22	3.02E-20
IL16	2.006748718	0.611112376	-1.715350372	1.76E-20	3.04E-19
PLCG1	4.774805128	10.93877698	1.195937686	1.20E-15	6.72E-15
ADAMTSL4	2.361146154	1.068920297	-1.143333063	4.09E-13	1.61E-12
ITIH5	4.988402564	1.420699505	-1.811976456	2.48E-18	2.32E-17
SLCO2A1	20.74318462	5.141179455	-2.012466126	1.17E-21	3.54E-20
LGR4	26.18279744	12.08370223	-1.115556709	2.35E-19	2.81E-18
UTP4	5.257397436	13.32404851	1.341611807	2.57E-23	2.20E-21
KIFC3	0.858425641	1.992845545	1.215064824	4.03E-12	1.37E-11
WDR35	0.947482051	2.131793317	1.169897053	2.75E-11	8.56E-11
ZNF761	1.926666667	3.974783416	1.044769259	8.80E-17	5.92E-16
CBX8	1.280423077	4.573716584	1.836746386	1.30E-23	1.62E-21
GPSM2	1.188610256	3.692843564	1.635456414	5.15E-18	4.48E-17
TIMELESS	4.528948718	10.16113886	1.165814	1.30E-18	1.28E-17
ANPEP	377.0145846	25.21096287	-3.90249721	2.26E-21	5.75E-20
UGT2B15	17.85099744	1.988079703	-3.166557187	6.97E-12	2.30E-11
CD22	2.583628205	0.519410396	-2.31445168	1.31E-14	6.35E-14
KIF18B	1.545310256	5.855564851	1.921911824	1.77E-22	8.74E-21
DGKH	1.007246154	2.326832921	1.207951325	5.70E-07	1.13E-06
SI	22.37081026	2.390111881	-3.226467453	1.70E-18	1.65E-17
ENPP2	7.12554359	2.704982673	-1.397380725	3.96E-19	4.41E-18
SCARA5	22.60257179	0.897555693	-4.654341666	5.89E-25	4.57E-22
PROX1	1.263987179	5.376856683	2.088781188	1.15E-13	4.82E-13
DDR2	7.310571795	2.184477228	-1.742696184	5.35E-15	2.79E-14
THRB	3.109284615	0.726202723	-2.098138439	3.16E-19	3.65E-18
DZIP1	1.121	0.516058911	-1.119178607	1.21E-10	3.49E-10
FOXN3	8.109410256	3.827871782	-1.083054494	1.64E-19	2.08E-18
B4GALNT4	0.467115385	3.155784653	2.756147894	0.003574509	0.004782669
ZNF117	0.510584615	1.194418317	1.226086222	9.89E-07	1.91E-06
CCDC18	0.475610256	1.040581436	1.129538143	2.35E-10	6.61E-10
SPARCL1	87.88881795	20.99977797	-2.065305549	4.54E-18	3.97E-17
TUSC3	2.987176923	1.291589604	-1.209634954	3.29E-10	9.01E-10
TSHZ1	7.283317949	3.420181683	-1.090522862	3.77E-19	4.26E-18
DNMT1	3.868830769	8.160072772	1.076684395	9.44E-18	7.68E-17
TARBP2	4.628579487	9.277621535	1.003185497	5.45E-18	4.70E-17
ADA2	8.603251282	3.475091832	-1.307830874	8.99E-15	4.53E-14
ADAMTSL2	0.805058974	2.460247525	1.611637096	1.01E-10	2.92E-10
MACC1	1.530987179	8.825886634	2.527279015	1.38E-20	2.49E-19
PCDHB14	0.783905128	1.720478218	1.134058658	3.67E-08	8.16E-08
FZD3	0.460884615	1.426880693	1.630387195	1.60E-13	6.56E-13
ITGA11	0.83165641	3.046082178	1.872895341	4.96E-10	1.33E-09
DNA2	0.982794872	2.951145545	1.586312838	3.87E-19	4.34E-18
LZTS3	1.774561538	9.202079455	2.374497308	2.87E-20	4.63E-19
BRIP1	0.524266667	1.271101733	1.277706775	1.53E-14	7.30E-14
INPP5D	3.929920513	8.878608168	1.175833401	7.10E-12	2.33E-11
NEDD4L	4.302107692	2.023064604	-1.088501248	9.43E-20	1.33E-18
ENOX2	2.84635641	5.777422525	1.021309686	3.69E-16	2.23E-15
ENC1	5.216817949	24.34306559	2.222268869	1.40E-24	4.57E-22
LAMC2	15.17329744	31.7455151	1.065018143	4.56E-11	1.38E-10
TRPM4	39.1859641	19.34622252	-1.018285094	1.60E-14	7.60E-14
MYBBP1A	7.067917949	15.641975	1.146065486	6.55E-18	5.47E-17
C20orf194	2.004105128	0.644237871	-1.637292813	2.44E-16	1.50E-15
ARNTL2	0.760705128	4.256085149	2.484117778	2.32E-23	2.20E-21
ZNF749	0.564279487	1.272395545	1.173065415	3.05E-19	3.54E-18
WDR62	0.506274359	1.95447599	1.948790538	1.58E-22	8.28E-21
MIER3	21.53210769	6.395927228	-1.751264117	3.55E-21	8.50E-20
FADS2	1.36644359	5.269658911	1.947283681	5.88E-07	1.16E-06
RGL2	5.965394872	11.93508663	1.000519495	3.36E-17	2.51E-16
PUS7	2.468923077	9.104881931	1.882758421	4.53E-23	3.06E-21
OLFM1	2.589997436	0.774237376	-1.742102809	3.94E-20	6.17E-19
IQGAP3	2.869048718	12.07700495	2.073618345	4.71E-23	3.06E-21
RPS6KA6	1.9891	0.99252896	-1.002934705	1.90E-12	6.85E-12
SHROOM4	0.690725641	3.291177475	2.25241914	4.23E-17	3.08E-16
CIT	0.583471795	1.289181683	1.143720773	9.10E-17	6.09E-16
ITGB3	2.229433333	0.902584653	-1.304542906	1.72E-07	3.58E-07
MAN1A1	29.99377949	12.14353045	-1.304475414	2.54E-20	4.18E-19
NUP155	2.731474359	6.220965842	1.187458704	3.74E-21	8.81E-20
SRPK1	7.120715385	15.12582649	1.08691988	3.87E-17	2.85E-16
TEX10	2.402179487	5.414234158	1.172413333	4.58E-22	1.73E-20
CYP4F12	10.95071538	5.09662005	-1.103412411	8.25E-13	3.16E-12
KLHL6	1.649297436	0.611053713	-1.432480493	1.06E-12	3.99E-12
PIWIL1	0.046912821	1.8659	5.313745617	5.79E-16	3.41E-15
ADAMDEC1	124.6593513	11.30748515	-3.462641104	5.41E-22	2.00E-20
RANBP17	0.192097436	0.609330198	1.665385979	5.08E-13	1.98E-12
CEL	0.288933333	21.66958787	6.228791252	1.01E-15	5.72E-15
SEMA6A	10.46432051	2.349494554	-2.155056306	5.73E-23	3.58E-21
PDE2A	2.64755641	0.460559158	-2.523203037	2.62E-22	1.12E-20
APBA1	1.133110256	0.449690099	-1.333285223	9.51E-17	6.29E-16
TP73	0.160412821	0.872346535	2.443111902	1.59E-14	7.58E-14
ZNF572	0.581346154	1.329065347	1.192942684	2.78E-10	7.69E-10
KCND3	1.473374359	0.709180198	-1.054899882	1.51E-09	3.82E-09
CPQ	11.71543077	5.557664851	-1.07585926	2.12E-16	1.32E-15
HK2	64.91771282	28.82724332	-1.17117929	1.59E-12	5.77E-12
KIF4A	3.111023077	9.035341337	1.538190008	2.44E-21	6.11E-20
GPR162	1.046317949	0.474270297	-1.141539893	5.47E-16	3.25E-15
MCM10	0.791274359	2.985397525	1.915673135	6.94E-22	2.35E-20
HROB	0.922720513	2.874115594	1.639152452	4.19E-22	1.66E-20
COL28A1	1.278533333	0.57194802	-1.160533832	2.23E-12	7.97E-12
JAG2	1.9137	8.131669307	2.087186862	8.32E-19	8.41E-18
FGFR1	4.370238462	2.051362129	-1.091129808	1.53E-09	3.87E-09
CEP83	1.071066667	2.308652228	1.108002583	8.72E-16	5.03E-15
ZC3H12C	3.062433333	1.25714505	-1.284527321	4.54E-18	3.97E-17
RASGRP2	1.668505128	0.587859406	-1.505013058	5.97E-17	4.19E-16
CD180	1.860625641	0.592069802	-1.651948636	7.09E-17	4.85E-16
SLC12A2	19.389	60.01746436	1.630143971	2.21E-17	1.70E-16
EBF1	1.239933333	0.503461881	-1.300308098	2.66E-15	1.45E-14
MYOM1	2.688741026	0.325374752	-3.04675659	1.85E-21	5.10E-20
RTL5	1.482371795	0.508560644	-1.543415612	8.82E-18	7.21E-17
