# Supplementary material for: Exploring the prognostic function of TMB-related prognostic signature in patients with colon cancer
Source: BMC Med Genomics. 2023 May 26;16:116. doi: 10.1186/s12920-023-01555-2 (PMC10214595; doi:10.1186/s12920-023-01555-2)
Supplement: Supplementary file 2 — Supplementary Material 2 [file 12920_2023_1555_MOESM2_ESM.txt]

Table S5. Coefficients value of the genes in risk signature.
Gene	Coef
GPRASP1	0.126010831
APLP1	0.143139331
LINGO1	0.404562452
ALPK3	0.124433518
LZTS1	0.210465374
SPTBN5	0.084039486
PCDHB14	0.240270924
LZTS3	0.365432741
RGL2	0.302148433
CYP4F12	-0.303678778
