# Supplementary material for: Exploring the prognostic function of TMB-related prognostic signature in patients with colon cancer
Source: BMC Med Genomics. 2023 May 26;16:116. doi: 10.1186/s12920-023-01555-2 (PMC10214595; doi:10.1186/s12920-023-01555-2)
Supplement: Supplementary file 4 — Supplementary Material 4 [file 12920_2023_1555_MOESM4_ESM.txt]

Table-S1. 2741 tumor mutation related genes.
ID	TCGA-AA-3660-11A-01R-1723-07	TCGA-AA-3522-11A-01R-A32Z-07	TCGA-AA-3511-11A-01R-1839-07	TCGA-A6-2680-11A-01R-A32Z-07	TCGA-AA-3712-11A-01R-1723-07	TCGA-AZ-6603-11A-02R-1839-07	TCGA-A6-2678-11A-01R-A32Z-07	TCGA-AZ-6599-11A-01R-1774-07	TCGA-AA-3655-11A-01R-1723-07	TCGA-A6-5665-11A-01R-1653-07	TCGA-AA-3527-11A-01R-A32Z-07	TCGA-A6-2686-11A-01R-A32Z-07	TCGA-AA-3496-11A-01R-1839-07	TCGA-AA-3514-11A-01R-A32Z-07	TCGA-A6-5659-11A-01R-1653-07	TCGA-AZ-6600-11A-01R-1774-07	TCGA-AA-3663-11A-01R-1723-07	TCGA-A6-2684-11A-01R-A32Z-07	TCGA-AA-3662-11A-01R-1723-07	TCGA-A6-2675-11A-01R-1723-07	TCGA-A6-2679-11A-01R-A32Z-07	TCGA-A6-5667-11A-01R-1723-07	TCGA-AA-3531-11A-01R-A32Z-07	TCGA-A6-2671-11A-01R-A32Z-07	TCGA-AA-3713-11A-01R-1723-07	TCGA-AA-3520-11A-01R-A32Z-07	TCGA-A6-2682-11A-01R-A32Z-07	TCGA-AZ-6601-11A-01R-1774-07	TCGA-AZ-6605-11A-01R-1839-07	TCGA-A6-5662-11A-01R-1653-07	TCGA-AZ-6598-11A-01R-1774-07	TCGA-AA-3525-11A-01R-A32Z-07	TCGA-AA-3489-11A-01R-1839-07	TCGA-AA-3517-11A-01R-A32Z-07	TCGA-AA-3518-11A-01R-1672-07	TCGA-AA-3697-11A-01R-1723-07	TCGA-AA-3534-11A-01R-A32Z-07	TCGA-A6-2685-11A-01R-A32Z-07	TCGA-A6-2683-11A-01R-A32Z-07	TCGA-A6-5664-01A-21R-1839-07	TCGA-D5-6530-01A-11R-1723-07	TCGA-AA-3818-01A-01R-0905-07	TCGA-AA-3660-01A-01R-1723-07	TCGA-DM-A28G-01A-11R-A16W-07	TCGA-AA-3976-01A-01R-1022-07	TCGA-G4-6307-01A-11R-1723-07	TCGA-AA-3522-01A-01R-0821-07	TCGA-AA-3530-01A-01R-1022-07	TCGA-AA-3511-01A-21R-1839-07
APC	2.1196	3.9351	3.2952	7.4734	3.4567	3.4257	3.5652	4.2688	2.0564	4.1395	3.4237	3.152	2.9266	3.3374	4.2033	3.8161	3.0736	2.4974	2.7775	4.5656	2.9327	3.4407	3.1003	3.1647	1.8947	3.7044	3.0345	4.1147	3.3308	3.313	3.1877	2.9557	2.1383	2.8943	3.2315	2.6063	3.1804	3.3179	3.6745	2.0996	2.2103	1.7859	1.9515	1.2204	1.9606	1.0584	1.5926	1.8335	3.072
TP53	14.2917	15.5696	18.3136	6.0205	11.6058	12.166	15.058	15.9722	15.6008	8.0817	12.6332	12.1639	9.7573	11.8017	10.9184	16.4537	13.8008	13.4103	12.8708	9.9046	14.0558	14.502	7.9283	13.1106	11.0107	13.9067	14.3181	15.8371	6.5297	11.2718	15.922	13.8925	9.7562	13.9067	14.1719	11.5591	16.8018	15.4254	14.6195	22.9804	38.1047	22.7443	20.1124	26.1369	3.519	29.2466	20.9768	34.1573	15.5231
TTN	0.0096	0.0338	0.0549	0.0172	0.0554	0.0796	0.0409	0.0509	0.0221	0.0525	0.0218	0.0203	0.035	0.0139	0.0373	0.0502	0.0315	0.0131	0.0276	0.0426	0.0287	0.0328	0.0122	0.0175	0.0159	0.0226	0.0352	0.0811	0.0447	0.0384	0.0572	0.0312	0.0157	0.0203	0.0194	0.0186	0.0431	0.0285	0.0191	0.0619	0.0391	0.0168	0.0084	0.0441	8.00E-04	0.0402	0.0165	0.0504	0.0417
KRAS	15.0004	13.2051	13.1144	7.916	11.9178	8.0082	11.258	12.182	12.1658	13.5938	13.176	11.4118	10.6534	13.0128	16.2842	16.4672	10.3519	9.7899	12.5611	12.1178	10.6893	11.8283	14.58	12.0583	10.258	13	11.8088	12.7801	6.708	11.784	9.4462	12.9555	11.0679	11.755	10.9797	12.5741	11.693	13.7925	11.6033	10.2145	10.9799	10.3389	11.8526	7.1129	7.5369	5.2505	14.0201	11.2951	6.9757
PIK3CA	0.7784	1.1771	1.2871	0.8456	1.0606	1.6147	1.274	1.4237	1.1113	1.1744	1.2362	1.0086	1.5859	1.1087	1.2494	1.1712	1.3757	0.8698	1.3401	1.7259	0.9433	1.0436	1.0481	1.0243	0.7927	1.1424	1.0792	1.4594	1.8597	1.3919	1.358	0.9688	1.4179	1.1127	1.0413	1.0111	1.0813	1.0614	1.2318	1.2474	1.1371	0.918	1.4603	0.7064	1.0277	0.6102	1.4664	1.5761	1.293
MUC16	0.0021	4.00E-04	0.0052	0.0011	6.00E-04	0.0028	0.0013	0.0114	0	0.0023	0.0014	4.00E-04	8.00E-04	9.00E-04	0.0029	0.0018	0.0019	0	0.0019	0.0011	0.0026	5.00E-04	0.0029	0	0.0013	0.001	0.01	5.00E-04	0.001	6.00E-04	0.0065	0.0045	0.0024	0.0031	0.0084	0.0014	0.0052	4.00E-04	0.0028	0.0056	0.0023	0.0054	0.008	0.0037	0.0023	0.001	0.0011	0.0024	0.0018
SYNE1	0.568	0.7169	1.602	0.7484	0.9336	2.4265	1.024	1.0994	0.6316	0.6852	0.7296	0.5778	1.4859	0.4722	0.5337	0.9744	1.3648	0.3489	1.0454	2.5424	0.9439	1.0225	0.5073	0.8265	0.4142	0.5774	0.7258	1.6844	3.3934	1.6785	1.4449	0.808	0.8277	0.7828	0.7198	0.7773	0.8948	0.7264	0.6137	0.8893	1.0999	0.1639	0.2458	0.201	0.129	0.2244	0.1796	0.4152	0.3486
FAT4	0.3534	0.4768	0.6175	0.5174	0.7234	2.7992	0.7603	1.3737	0.4927	0.5607	0.6017	0.6301	2.4724	0.3144	0.6293	0.5218	1.2595	0.209	0.522	2.8865	0.5409	0.8058	0.3275	0.8673	0.567	0.402	0.463	1.6219	5.8392	1.9021	0.8336	0.2327	0.8354	0.3453	0.647	0.6864	0.528	0.7452	0.5254	1.288	0.1794	0.1827	0.4972	0.2383	0.5804	0.1985	0.1844	0.4481	1.3028
ZFHX4	0.0209	0.0237	0.0359	0.1062	0.0322	1.2259	0.0979	0.174	0.1489	0.0982	0.2162	0.1069	0.9572	0.0633	0.1602	0.0812	0.4733	0.0068	0.0871	0.7829	0.0586	0.0879	0.0583	0.1646	0.0295	0.0464	0.0216	0.5101	3.6064	0.6034	0.3886	0.0185	0.5637	0.0444	0.0982	0.1372	0.0287	0.0904	0.0276	0.3812	0.05	0.0545	0.0473	0.101	0.0127	0.0167	0.0093	0.0338	0.1673
DNAH5	0.0055	0.0057	0.0359	0.0069	0.0148	0.0362	0.0606	0.019	0.0102	0.0152	0.0214	0.0208	0.0348	0.0227	0.0026	0.0146	0.0135	0.0052	0.0134	0.0244	0.0302	0.025	0.0152	0.0034	0.01	0.0137	0.015	0.0517	0.0707	0.0169	0.0676	0.0207	0.0157	0.0127	0.0137	0.0196	0.0124	0.0066	0.0128	0.3138	0.0421	0.031	0.0819	0.1366	0.0975	0.0607	0.0982	0.1625	0.0098
RYR2	0.0539	0.0779	0.0892	0.1813	0.0653	0.8072	0.1128	0.3558	0.0944	0.0984	0.0998	0.207	0.3817	0.0496	0.1663	0.1937	0.3813	0.0411	0.0557	0.5149	0.0571	0.1357	0.0482	0.1795	0.0785	0.0403	0.0352	0.2979	1.4458	0.3647	0.3461	0.0355	0.3365	0.0453	0.117	0.1613	0.088	0.1432	0.0549	0.5478	0.0319	0.3671	0.0714	0.0409	0.208	0.0107	0.3158	0.2129	0.1168
OBSCN	0.1064	0.2176	0.3256	0.1116	0.4282	0.3222	0.2784	0.2192	0.1218	0.1498	0.1433	0.1514	0.2049	0.0641	0.1447	0.1694	0.2816	0.1145	0.2625	0.3143	0.1803	0.3754	0.091	0.146	0.0972	0.138	0.2455	0.2336	0.4708	0.2736	0.3047	0.1953	0.0975	0.1936	0.1563	0.1069	0.3494	0.1412	0.158	0.2229	0.1816	0.119	0.6818	0.2064	0.1471	0.1695	0.057	0.3396	0.4548
LRP1B	0.0018	0.0038	0.0028	0.031	0.0163	0.0486	0.0147	0.0204	0.0191	0.0184	0.0282	0.0052	0.0811	0.0048	0.0211	0.0098	0.0306	0.0013	0.027	0.0983	0.0042	0.0112	0.0124	0.0046	0.0034	0.0028	0.0047	0.0304	0.0631	0.1235	0.0892	0.0015	0.0158	0.0082	0.01	0.0025	0.0042	0.0211	0.0054	0.0027	0	0	0.0046	0.005	0	0.0018	0.009	0.0065	0
CSMD3	0.0029	0.0054	0.0245	0.0064	0.0024	0.0024	0.0072	0.0041	0.0035	0.0111	0.0038	0.0109	0.0053	0.0096	0.0211	0.0407	0.0136	0	0.0054	0.0049	0.0011	0.0078	0.0023	0.0027	0.0027	0.0059	0.0243	0.0046	0.0086	0.0334	0.006	0.0024	0.0051	0.0015	0.006	0.003	0.0089	0.0044	0.0077	0.011	0.0036	0.0019	0.0086	0.0179	0	0.0014	0	0.0052	0.002
FBXW7	1.0598	1.5683	1.6771	1.105	1.9572	1.3738	1.594	1.9035	1.1694	1.5162	1.5688	1.23	1.4277	1.4779	2.1364	2.5026	1.6148	1.1751	1.2956	1.6405	1.6893	1.4341	1.209	1.3831	1.2336	1.4743	1.8527	1.5742	1.0826	1.3356	1.4562	2.2919	1.2126	1.51	1.1527	1.5811	1.6887	1.5659	1.4149	2.1058	1.6403	1.573	1.3094	2.2192	1.545	1.7862	1.4427	3.3943	1.025
CSMD1	0.0113	0.0234	0.028	0.0297	0.0234	0.004	0.0494	0.0704	0.0052	0.0282	0.0287	0.0293	0.0326	0.0053	0.0184	0.0358	0.0371	0.0161	0.0517	0.004	0.0242	0.0208	0.0075	0.009	0.0059	0.0361	0.0316	0.0088	0.02	0.0432	0.0227	0.0065	0.0097	0.0256	0.0274	0.0237	0.0183	0.0242	0.0365	0.0072	0.0424	0	0	0.0011	0	0	0	0.0086	0.0054
FAT3	0.0172	0.0227	0.0838	0.0102	0.034	0.0657	0.0268	0.0542	0.0112	0.0247	0.0175	0.0222	0.0409	0.0082	0.0223	0.0584	0.0519	0.0145	0.0215	0.0521	0.0235	0.0249	0.0154	0.0242	0.0114	0.0272	0.0257	0.0319	0.1447	0.0759	0.0441	0.0114	0.0081	0.0233	0.0244	0.0136	0.0165	0.016	0.0209	0.0476	0.0026	0.0041	0.0156	0.0189	0.0104	0.0237	0	0.0805	0.0178
USH2A	0.0058	0.0038	0.0088	0.0087	0.0082	0.0084	0.0036	0.0041	0.0093	0.0012	0.006	0.0075	0.0087	0.0048	0.0063	0.0052	0.0054	0.0031	0.0054	0.0097	0.0187	0.0033	0.0068	0.0063	0.0067	0.0036	0.0037	0.0092	0.0032	0.0049	0.0088	0.0059	0.0063	0.0051	0.002	0.0049	0.0088	0.0097	0.0093	0.0098	0.0252	0.0171	0.0085	0.0098	0	0.0135	0.0166	0.0208	0.0059
PCLO	0.2695	0.5847	0.6418	0.5089	0.5324	0.4019	0.6366	0.7245	0.2106	0.5159	0.5024	0.4908	0.2838	0.5253	0.5437	0.8836	0.277	0.333	0.2898	0.4261	0.4732	0.5585	0.427	0.3885	0.191	0.402	0.5287	0.6719	0.242	0.342	0.6972	0.4274	0.1993	0.3303	0.4414	0.2976	0.4361	0.6144	0.5398	0.091	0.1549	0.4204	0.1563	0.2357	0.0921	0.1183	0.2423	0.3441	0.3982
ABCA13	0.0315	0.05	0.0143	0.0223	0.0459	0.0208	0.032	0.034	0.077	0.1422	0.0967	0.0547	0.0884	0.0546	0.0812	0.1813	0.083	0.0724	0.0145	0.0211	0.0214	0.018	0.0098	0.0283	0.0058	0.1211	0.028	0.0248	0.023	0.0476	0.0945	0.0307	0.0136	0.0251	0.015	0.0612	0.1015	0.058	0.0303	0.1162	0.0403	0.0658	0.0786	0.1105	0.0158	0.0571	0.0977	0.2161	0.0435
RYR3	0.0901	0.0752	0.1264	0.229	0.1588	0.8107	0.1471	0.1273	0.1799	0.1147	0.0996	0.0984	0.5481	0.0425	0.1818	0.2028	0.3577	0.0488	0.2117	0.9195	0.0745	0.238	0.0823	0.1474	0.0958	0.0604	0.0805	0.4577	1.508	0.4799	0.4241	0.0539	0.2914	0.0759	0.0916	0.1237	0.1086	0.1541	0.0534	0.1441	0.0268	0.0424	0.086	0.0906	0.0197	0.0448	0.0289	0.2026	0.0577
DNAH11	0.0019	0.0328	0.0239	0.0273	0.0451	0.0261	0.0206	0.0775	0.003	0.0124	0.0266	0.0042	0.0177	0.017	0.0106	0.0282	0.0223	0.016	0.0205	0.0295	0.0182	0.0268	0.0077	0.0138	0.0102	0.0195	0.0141	0.0278	0.0177	0.0218	0.0263	0.0151	0.0112	0.0315	0.0177	0.005	0.0352	0.0078	0.0227	0.047	0.0107	0.0049	0.034	0.0388	0	9.00E-04	0.0061	0.0497	0.0063
SOX9	20.4217	22.6202	18.2271	8.2522	18.1738	21.1886	21.2252	44.7426	17.5012	10.5068	16.9044	14.7466	10.9771	13.9486	26.0892	22.0869	26.183	23.7704	26.0741	10.2372	14.6036	34.5136	6.4864	18.6224	7.0372	19.9121	21.9967	20.8765	2.0735	11.9738	23.9074	14.4523	12.7363	17.4336	21.3953	14.0879	20.1464	24.7502	24.415	62.52	97.0642	63.9039	45.9903	64.6813	44.8868	71.8393	62.0991	106.7987	79.3474
ADGRV1	0.0827	0.1076	0.1427	0.0754	0.0747	0.0514	0.1038	0.1557	0.1097	0.0586	0.0763	0.0997	0.0456	0.0768	0.0522	0.1062	0.0518	0.0632	0.1225	0.0735	0.0951	0.1182	0.0592	0.0595	0.0536	0.0701	0.0935	0.058	0.011	0.0851	0.0779	0.0274	0.0689	0.0474	0.0938	0.0881	0.0438	0.1421	0.1181	0.1714	0.0029	0.0255	0.0067	0.012	0.0148	0.0291	0.0261	0.019	0.0335
NEB	0.0079	0.0143	0.0313	0.0974	0.0374	0.0179	0.0151	0.0349	0.0039	0.0279	0.0121	0.0101	0.0129	0.0071	0.0127	0.0272	0.0127	0.0141	0.0172	0.0279	0.0282	0.0239	0.0056	0.0061	0.0054	0.0103	0.0156	0.0263	0.023	0.0157	0.0345	0.0215	0.0068	0.0186	0.0134	0.0013	0.0201	0.0178	0.0063	0.0725	0.0721	0.0244	0.0491	0.0769	0.023	0.0914	0.016	0.2119	0.0629
RYR1	0.0828	0.1105	0.1567	0.0972	0.2389	0.3594	0.1828	0.14	0.1312	0.121	0.1029	0.12	0.1931	0.0493	0.0512	0.0705	0.2279	0.077	0.1107	0.1463	0.1687	0.0901	0.0549	0.0747	0.055	0.0958	0.1073	0.071	0.1417	0.1153	0.0901	0.1084	0.0957	0.0967	0.1013	0.1097	0.164	0.1192	0.0987	0.0757	0.0419	0.0246	0.0188	0.0165	0.0126	0.0258	0.0246	0.0302	0.0279
AMER1	0.7904	1.1988	1.1181	0.6399	1.0583	1.5695	1.2266	1.2429	0.9656	0.7675	1.1569	0.9853	1.2245	1.1767	1.029	0.9693	1.2725	1.0291	1.0283	1.748	1.1071	1.1634	0.5734	0.9485	0.8627	1.076	0.981	1.4624	2.0749	1.0537	1.2967	0.9629	1.0383	1.0092	1.0791	0.8959	1.314	0.8283	1.2416	1.5334	2.0007	2.6286	2.2929	1.531	1.5282	1.3702	0.8866	4.1524	1.3868
SDK1	0.3532	0.6743	1.1197	0.5442	0.6822	2.6677	1.087	1.5821	0.5836	0.7845	0.8373	0.9704	2.2854	0.4428	0.481	1.5308	1.4644	0.3995	1.1897	2.7952	0.9034	0.8818	0.5695	1.0184	0.3294	0.585	0.707	1.5353	4.0362	1.4412	2.1093	0.5331	0.6466	0.642	0.8403	0.9726	0.9699	0.5577	0.6015	1.8605	0.5355	0.1185	0.2468	0.0909	0.1228	0.072	0.172	0.415	0.611
LRP2	0.0019	0.0019	0	0.002	0	0	0	0	0	0.0016	0	0.0011	0.0045	0	0.0027	0.0033	0	0.0013	0	0.0047	0	0	0.0029	0.0023	0	0	0.0059	0	0.0014	0	0.0013	0.0015	0	9.00E-04	0.0025	0	0	0	0.0011	0.0042	0	0.0097	0.0016	0.0038	0.0125	0.0027	0.003	0.0033	0.0013
CACNA1E	0.0181	0.0094	0.0274	0.0206	0.0146	0.0775	0.0152	0.0549	0.0211	0.0165	0.0135	0.0112	0.0432	0.0108	0.0236	0.022	0.0304	0.0035	0.0408	0.0632	0.005	0.025	0.0129	0.0173	0.003	0.009	0.0104	0.0673	0.089	0.0622	0.0388	0.0107	0.0227	0.0148	0.0056	0.0419	0.0137	0.0228	0.0058	0.1997	0.0353	0.0215	0.0315	0.0266	0.011	0.0056	0.0107	0.0059	0.031
RNF43	4.2518	4.6709	4.4522	3.4876	5.0045	2.5795	4.2104	4.8012	3.4293	2.769	2.9083	3.9888	1.5529	2.4487	4.4608	3.9558	3.991	3.9952	4.7219	2.5759	3.7319	5.6002	2.8268	4.1627	2.3222	4.1217	4.6374	4.2325	0.4721	3.5491	3.9028	2.8624	1.3996	3.7657	3.8601	2.8509	4.0631	5.1691	4.1481	15.1211	8.6852	20.7573	26.2856	31.4885	15.2878	52.5209	19.1224	34.457	29.4677
MDN1	0.9757	2.4574	4.0953	1.0805	2.5774	3.155	2.5274	3.5376	1.032	2.1849	1.9105	1.9815	1.7095	1.6651	2.3438	3.8456	2.2544	1.3645	1.837	3.6562	2.218	3.2148	1.186	1.754	1.1327	2.3778	2.5631	3.8262	2.0247	2.0638	3.1999	1.7718	1.0319	2.1697	1.8763	1.6381	2.9651	2.4385	2.5079	3.9922	4.2489	1.6458	2.5264	4.3157	1.9941	2.7282	1.4391	3.7503	2.9634
DMD	0.5644	0.9023	1.2	2.3639	0.9525	7.1142	1.7336	1.5693	2.0484	1.0317	1.933	1.0961	7.999	0.805	1.4338	1.2602	4.0454	0.5294	1.6242	10.5767	0.9796	1.3813	0.8882	2.1499	1.1259	0.8425	0.6879	4.0022	17.4991	5.9485	3.8158	0.5299	4.2173	0.7483	1.5627	1.5197	0.9094	1.0779	0.8206	1.0557	0.0524	0.3632	0.6849	0.6914	0.1911	0.2949	0.5083	1.4554	0.2826
DST	2.5764	4.4088	4.0879	4.7949	4.545	7.8521	3.9273	5.498	1.9947	5.9493	4.687	3.331	4.9239	4.0104	4.3034	3.7446	3.8156	3.1459	2.7289	10.5001	3.8332	4.4761	6.1452	4.4744	1.4469	4.1905	3.9506	6.5958	8.1904	5.2402	4.5707	3.8334	3.1162	3.0922	3.294	3.3977	3.2318	4.814	3.3379	5.8038	1.3539	1.3066	1.8447	2.9488	1.0124	2.0874	1.5546	2.5126	2.6238
PCDH15	0.0098	0.003	0.0251	0.0064	0.0047	0.0178	0.0108	0.0041	0.0047	0.0147	0.001	0.0011	0.0117	0.0026	0.0028	0	0.0072	0.0042	0.009	0.0212	0.0074	0.0089	0.0081	0.0012	0.0089	0.0068	0.0062	0.0108	0.0286	0.0033	0.0145	0.0016	0.0135	0.0049	0.004	0.0079	0.0074	0.0024	0.0034	0.0102	0.0016	0.0026	0	0.0013	0.0065	0.001	0	0	0.0026
HYDIN	0	0.0016	0.004	0.0011	0.0025	0.0087	0.0013	0.0029	0.0025	0.0017	0.0016	0.0012	0.0025	0	0	0.0028	0	0.0023	0.001	0.0018	0.0024	8.00E-04	0	0.0026	0	5.00E-04	0	0.0041	0.0054	9.00E-04	0.0035	0	0.0027	0.0016	0	0.0035	0	0	0	0	0	0	0.0026	7.00E-04	0	0.0026	0	0.1418	0.0169
HMCN1	0.1797	0.4244	0.73	0.3918	0.4527	1.1669	0.43	0.9134	0.2378	0.4073	0.3878	0.3854	1.0317	0.1669	0.2963	0.545	0.562	0.1255	0.2506	1.1663	0.4085	0.5439	0.2589	0.53	0.1217	0.3907	0.2836	1.0863	1.6296	0.7556	0.4206	0.2056	0.5114	0.3584	0.5475	0.4514	0.3987	0.2884	0.3084	1.2087	0.0939	0.1718	0.2842	0.2542	0.2196	0.1028	0.1544	0.1257	1.375
MUC5B	8.1997	18.7441	37.301	0.0651	14.8569	57.8153	11.9565	82.6182	6.8336	6.1588	8.1862	7.733	10.1101	11.3913	8.0274	29.4015	6.7982	5.9651	15.5371	18.1843	10.0334	26.0788	11.3442	22.8095	1.6765	8.1651	17.1269	32.5662	2.7418	10.9839	25.2116	11.9252	10.3294	6.2011	11.8072	24.0046	21.1493	24.5918	22.3691	34.7412	60.8385	0.3525	3.8945	6.9698	2.2289	6.4009	2.8081	16.502	17.3896
SACS	0.2134	0.4024	0.5391	0.2568	0.4062	1.0787	0.4063	0.6249	0.2966	0.3943	0.3977	0.2656	0.7954	0.2941	0.3596	0.5827	0.5272	0.1708	0.4043	1.2404	0.441	0.3187	0.2498	0.3266	0.3158	0.2705	0.3745	0.8659	1.4464	0.6612	0.723	0.4289	0.5972	0.4689	0.3203	0.463	0.4135	0.3179	0.3345	0.9223	0.7672	0.2441	0.6691	0.2547	0.2585	0.2052	0.3173	0.5954	0.8113
CSMD2	0.0149	0.0336	0.0338	0.0279	0.0763	0.0739	0.0427	0.0552	0.0133	0.0152	0.0169	0.0189	0.0356	0.0227	0.0356	0.0295	0.0398	0.0214	0.0213	0.0415	0.0249	0.0252	0.0147	0.0287	0.0166	0.0264	0.0294	0.0443	0.052	0.0347	0.048	0.0188	0.0185	0.0388	0.0305	0.0444	0.0389	0.016	0.0318	0.1935	0.1419	0.0259	0.0702	0.0167	0.0166	0.0122	0.027	0.0088	0.1293
ARID1A	4.6159	8.5951	11.184	4.9393	7.7138	9.463	8.4185	11.516	5.2971	7.035	7.6008	6.926	5.7206	8.1499	7.4901	7.0449	7.8487	5.6229	7.0613	8.49	8.2107	10.6583	6.336	7.3515	2.6904	8.0157	8.545	10.0408	8.6864	6.321	8.3689	8.1031	3.8155	7.3438	7.8103	6.3816	9.8016	8.6333	8.5168	11.8736	10.5419	4.275	7.5245	8.2991	3.8538	6.7516	3.6519	3.9135	9.7846
KMT2B	3.8715	6.439	7.3215	4.8437	7.6867	6.974	5.9709	8.057	3.8041	4.5914	5.0627	4.5009	3.6483	4.2357	4.7723	6.5035	5.5756	4.5002	5.3281	5.9264	6.2172	8.4824	4.5487	5.0743	2.2243	5.0333	6.6983	6.812	4.74	3.7612	7.134	6.0858	2.8795	5.1541	5.4421	4.4642	7.0828	5.8577	5.041	7.9824	10.4003	7.1478	7.4592	6.8689	4.5191	6.7714	5.7377	6.6742	9.4752
DOCK3	0.0431	0.05	0.1004	0.2362	0.0643	0.874	0.1549	0.1244	0.2842	0.1384	0.2067	0.0944	0.7515	0.0586	0.1139	0.0887	0.5239	0.0238	0.1797	1.3074	0.1224	0.189	0.0828	0.2486	0.0878	0.0629	0.0399	0.4041	1.8023	0.7041	0.5318	0.0296	0.4712	0.0661	0.1558	0.1998	0.0653	0.086	0.0599	0.1456	0.1721	0.0346	0.0689	0.0603	0.1217	0.047	0.0324	0.1358	0.0513
SPTA1	0	0.0015	0.0023	0	0.0216	0.0098	0.0037	0.0062	0.0024	0	0.003	0.0102	0.0071	0.0233	0.0085	0.008	0.0082	0	0.0055	0.005	0.0112	0.0045	0.0015	0.0037	0.0027	0.0104	0.0019	0.0117	0.0022	0.0025	0.006	0.0048	0.0026	0.003	0.0061	0.002	0.0023	0.0018	0.0052	0.0022	0	0.0078	0.0025	0.004	0	0	0	0	0
UNC13C	0.0062	0.0011	0.0032	0.0283	0.0084	0.0052	0.0077	0.0058	0.0117	0.0035	0.0074	0.0024	0.0099	0.0082	0.0119	0.0019	0.0154	0	0.0057	0.0139	0.0016	0.0047	0.0033	0.0065	0.0019	0.0031	0.004	0.018	0.0304	0.0559	0.0028	0.0017	0.0161	0.0052	0.0043	0.0126	0.0047	0.005	0	0.0031	0	0	0	0.0042	0	0	0.017	0	0.0014
SYNE2	3.3338	8.5418	7.7687	2.3422	6.1819	3.9233	7.2962	9.029	3.4857	4.4862	5.6149	5.3428	3.5607	5.1566	4.8703	6.8709	3.8999	4.1382	5.7753	4.4472	5.5703	8.1959	3.5702	5.3426	1.898	5.4199	7.3321	6.478	2.2297	4.3278	6.4249	4.8281	1.3656	5.1551	5.862	2.7392	6.4651	6.2828	6.568	5.6594	5.2019	2.3858	5.3568	3.9034	0.9083	4.4838	3.1837	2.8279	1.6611
KMT2C	2.214	4.8532	6.1293	3.4722	5.2237	5.3819	4.5143	5.5437	2.1799	5.5541	4.2048	3.6014	3.2709	3.7531	4.5001	5.2593	3.718	2.6604	3.3151	6.2575	3.9972	5.4665	3.4921	3.424	1.3072	4.1567	4.1403	6.3822	4.4656	3.5626	4.3675	4.0226	2.1597	3.8271	3.7165	2.6945	4.7973	4.1937	4.3271	4.6293	4.7395	3.8135	5.0471	3.0054	1.602	2.4877	2.6479	4.1264	4.1042
NBEA	0.2315	0.3975	0.5829	0.925	0.5411	2.275	0.9248	0.8832	0.7923	0.4497	0.6764	0.4813	2.3355	0.2387	0.5691	0.581	1.6116	0.2763	0.7813	3.5949	0.3999	0.6349	0.355	0.8841	0.3035	0.3088	0.2965	1.6364	6.1428	2.1438	1.0802	0.2898	1.0903	0.4278	0.7112	0.6168	0.4098	0.4705	0.406	0.3671	0.1721	0.0624	0.1632	0.0679	0.0084	0.0332	0.2257	0.3047	0.0745
ATM	1.0545	1.3043	2.1776	0.7307	1.6373	2.0607	1.279	1.5479	1.1996	1.1041	1.0096	0.8646	1.3094	0.7304	1.0916	1.301	1.4542	0.7321	1.6144	1.446	1.2434	1.2595	0.7002	0.7887	0.8208	0.968	1.229	1.5656	1.3435	1.7713	1.3965	1.6567	0.8788	1.312	0.8176	0.8813	1.6332	0.9551	1.02	1.8192	1.1667	0.9227	1.0214	1.5098	1.0505	1.22	0.8444	2.3997	1.0985
TRPS1	0.3157	0.4286	0.5976	0.3108	0.5061	2.317	0.6274	0.6395	0.6106	0.3523	0.6134	0.4276	1.9386	0.2849	0.413	0.3956	1.0465	0.2578	0.6926	2.14	0.6007	0.4655	0.3004	0.5786	0.2661	0.3721	0.3845	0.9953	3.3752	1.2886	0.6109	0.5452	1.0247	0.4003	0.508	0.5506	0.5794	0.3825	0.3678	0.7618	0.3207	0.167	0.4595	0.2844	0.1636	0.0613	0.1509	0.2908	0.2987
FLG	0	0.0171	0.0516	0.0115	0	0.0078	0.0159	0.0065	0.0132	0.0079	0.0012	0.0187	0.0701	0.0031	0.0034	0.0084	0.0369	0.0051	0.0173	0.0569	0.0018	0.0143	0.0037	0.0131	0.0086	0.0023	0.0104	0.0092	0.0206	0.0039	0.0016	0.0057	0.0121	0.0152	0.0032	0.0079	0.0142	0.0142	0.0151	0.0402	0.0039	0	0	0.0016	0	0	0.0038	0.0167	0.019
DSCAM	0.0035	0.0127	0.0132	0.0133	0	0.0607	0.0086	0.0073	0.0112	0.0234	0.0161	0.002	0.0542	0.0046	0.02	0.0031	0.0259	0	0.0064	0.0438	0.0211	0.0027	0.0146	0.0152	0	0.0052	0.0044	0.011	0.0639	0.0352	0.0448	0.0028	0.0603	0.0035	0.0167	0.0211	0.0026	0.019	0.0041	0	0.0115	0	0.0116	0.0024	0	0.0171	0	0.0062	0.0094
KMT2D	2.4163	5.4812	8.0724	3.2652	6.1047	6.6276	5.8159	7.8368	2.2171	6.2378	5.0119	4.4097	3.2096	4.1462	4.0811	6.1697	4.1613	3.263	3.7059	6.6217	4.9932	8.5555	4.0176	4.3239	1.2623	4.6533	5.8967	8.2018	4.0594	3.1985	5.7947	4.4667	1.9683	4.9684	4.7134	3.2546	6.539	5.6482	4.9694	10.5941	7.3928	3.6874	5.9161	5.1489	2.1706	4.1633	1.8884	3.7924	6.9755
BRAF	0.6557	0.9442	0.9723	0.7396	0.9305	0.9512	0.9203	1.0577	0.698	0.9858	0.8884	0.802	0.9996	0.8317	1.0083	1.176	0.8455	0.6822	0.9029	1.2467	0.7209	0.7675	0.7414	0.7164	0.5158	0.8053	0.8355	1.0685	1.0969	0.9327	0.9763	0.9334	0.6367	0.8712	0.7804	0.6884	0.9292	0.8343	0.9185	1.1882	0.9356	1.3534	1.0755	1.0112	0.5911	0.7948	0.9961	1.5606	1.0339
ROBO2	0.0361	0.0741	0.1352	0.2247	0.035	0.1297	0.0787	0.0627	0.0289	0.107	0.0655	0.0791	0.1292	0.0449	0.0491	0.1062	0.0784	0.0401	0.1309	0.1899	0.0979	0.0549	0.046	0.0447	0.0478	0.0684	0.08	0.0511	0.1318	0.0833	0.2067	0.0293	0.0902	0.1052	0.0909	0.0556	0.0916	0.0871	0.061	0.9993	0.1353	0.9093	0.2581	1.0328	1.5902	0.0812	0.1942	0.2635	0.6037
XIRP2	0	0	0	0.0025	0	0.0019	0	0	0	0	0	0.0038	0	0	0.0032	0	0.0042	0	0	0	0	0	0	0	0.0062	0	0.0014	0.0018	0.0066	0.0019	0	0	0.0058	0	0	0	0	0	0	0.005	0	0.0029	0	0.003	0	0	0	0	0
DNAH8	0.0078	0.0041	0.0371	0.0032	0.0016	0.0065	0	0.0014	0.011	0.0098	0.003	0.0045	0.0047	0.0038	0.0252	0.014	0.0018	0.0042	0.0072	0	0.0089	0.0074	0.0122	0.0024	0.0018	0.0029	0.0199	0.0154	0.0014	0.0082	0.0079	0.0397	0.0068	0.0166	0.004	0.0105	0.0163	0.0012	0	0.0073	0.0081	0.0153	0.0098	0.0053	0	0.0642	0.016	0.007	0.0026
KIAA1109	2.4	5.8698	4.9369	4.707	4.6478	4.5764	5.7597	5.8571	2.3183	5.3159	4.2213	4.1555	3.2996	2.6152	5.0248	5.407	3.3367	3.0924	3.7173	5.0154	3.5999	4.8953	2.9714	3.264	1.5514	4.1698	4.2605	4.7587	4.1439	3.8048	4.4001	3.8534	1.9726	3.3669	3.8576	2.124	4.858	4.0681	4.3104	3.0537	3.6789	1.812	2.0764	3.9549	1.064	2.0691	2.3357	4.1249	2.122
PCDH9	0.0311	0.0465	0.0986	0.0729	0.0573	0.1943	0.0687	0.0925	0.0685	0.0584	0.0641	0.0664	0.2098	0.0305	0.0473	0.1178	0.1149	0.0126	0.0919	0.2135	0.0849	0.0362	0.0521	0.056	0.0328	0.0499	0.0172	0.123	0.2563	0.1541	0.1683	0.0347	0.1205	0.0727	0.0701	0.0566	0.0618	0.0486	0.0481	0.0781	0.004	0.014	0.0097	0.0079	0.0227	0.0043	0.0095	0.0104	0.0321
CUBN	0.0657	0.1013	0.0995	73.9911	0.0751	0.0993	0.1003	0.1765	0.0563	0.0681	0.0556	0.111	0.1487	0.0282	0.0649	0.1152	0.0859	0.0569	0.0854	0.1269	0.1315	0.1016	0.033	0.0407	0.0373	0.0452	0.0718	0.1462	0.1193	0.1218	0.1528	0.0662	0.0762	0.0633	0.0726	0.0501	0.0979	0.0383	0.1466	0.0827	0.0355	0.0296	0.0697	0.0351	0.0151	0.0166	0.037	0.0565	0.0565
ANK3	1.5664	4.1277	1.9757	2.5898	2.53	1.1798	3.5325	2.12	1.0838	4.7498	3.1619	3.1076	2.4411	1.8843	1.9247	2.3539	2.0173	4.0095	1.3693	1.6968	2.5768	2.6109	3.1871	2.2358	1.3779	3.2379	3.4426	1.4043	1.7945	2.7669	2.6352	1.4236	1.0638	2.9573	3.7898	0.9037	2.4723	2.5239	3.1493	0.9566	0.8857	0.9082	0.8007	1.2236	0.2767	0.3164	1.1955	1.4093	1.0459
ANK2	0.4957	0.7705	1.2296	1.6038	0.7371	4.6917	1.3638	1.8909	1.2293	0.9104	1.3216	0.8742	4.8929	0.5973	0.7792	1.531	2.8088	0.4065	1.053	5.432	1.4101	0.8567	0.7573	1.4746	0.585	0.7537	0.5888	2.1323	7.3239	3.1963	2.8406	0.5336	2.6257	0.8223	1.2279	1.334	0.7577	0.8827	0.6763	1.3035	0.0596	0.1464	0.1018	0.0786	0.064	0.0274	0.1275	0.247	0.1361
PCDH17	0.3439	0.2085	0.4014	0.302	0.3128	1.066	0.3303	0.8094	0.1952	0.2543	0.2984	0.3345	0.5599	0.2156	0.3231	0.4248	0.6788	0.1748	0.3357	0.8441	0.3454	0.2369	0.2984	0.2664	0.1375	0.252	0.1475	0.586	0.9686	0.7128	0.635	0.1714	0.6327	0.284	0.3904	0.8783	0.3121	0.2896	0.2963	1.2108	0.6081	0.5893	0.9236	0.4372	0.6937	0.2314	0.3331	0.2424	1.177
CACNA1H	1.3394	1.9395	1.6529	6.1589	3.4234	22.185	4.3991	4.8368	6.3938	2.1875	4.9908	2.7857	18.3717	1.6268	2.6661	3.5544	13.3426	1.259	5.2869	25.5251	2.4012	4.414	1.883	8.9528	2.097	1.7211	1.8184	11.3471	59.9553	13.6702	10.2114	0.9787	7.3887	1.492	3.8938	6.845	2.5499	2.8149	1.2495	1.9603	1.6179	1.111	1.5285	1.0676	1.6418	0.7595	0.5746	0.9255	2.4233
ZNF536	0.1667	0.3501	0.3522	0.2606	0.4211	0.485	0.4588	0.4489	0.2392	0.1972	0.2892	0.253	0.4432	0.1999	0.2237	0.3591	0.5552	0.157	0.2871	0.4961	0.4734	0.3932	0.1717	0.2582	0.1269	0.2443	0.2859	0.3413	0.614	0.3439	0.6271	0.2168	0.4397	0.2424	0.272	0.2349	0.2999	0.3183	0.265	0.1111	0	0.0363	0.0549	0.0094	0.0464	0.0221	0.0453	0.0495	0.0584
FRY	0.4242	0.5702	0.7256	0.7259	0.7981	2.3646	0.9812	1.2361	0.7053	0.5554	0.7441	0.6101	2.4278	0.3547	0.7922	0.9527	2.012	0.2632	0.8849	2.064	0.6367	0.7685	0.5588	0.8826	0.3818	0.5713	0.491	1.8499	4.503	2.1929	1.5134	0.3117	2.0925	0.5383	0.9733	0.783	0.6935	0.4877	0.5212	1.4365	0.4691	0.6683	0.5544	0.5623	0.7241	0.2013	0.4942	0.5567	1.6084
DNAH10	0.0167	0.0577	0.028	0.1622	0.0389	0.049	0.0205	0.0335	0.0148	0.0186	0.036	0.0253	0.0376	0.0521	0.0371	0.0743	0.0342	0.0253	0.0255	0.0294	0.0167	0.0253	0.0077	0.0436	0.022	0.0351	0.0493	0.032	0.042	0.0326	0.0524	0.0315	0.0239	0.024	0.0568	0.0323	0.0281	0.1095	0.0227	0.0827	0.1465	0.0145	0.4343	0.0862	0.0866	0.1522	0.1782	0.0231	0.0125
NRXN1	0.0987	0.2263	0.2893	0.2782	0.287	0.7724	0.4252	0.324	0.2472	0.1705	0.2179	0.3034	0.8281	0.0913	0.1705	0.4611	0.5598	0.0529	0.0667	1.2527	0.475	0.1345	0.1754	0.239	0.1212	0.1658	0.1027	0.272	1.1578	0.5789	0.5878	0.0883	0.6937	0.1578	0.231	0.2051	0.1598	0.1546	0.1671	0.0549	0.0019	0.0133	0.0019	8.00E-04	0	6.00E-04	0.0074	0.0121	0.0053
HERC2	1.8868	4.4552	5.8869	2.7785	3.9996	6.4466	4.7742	5.6837	2.2132	3.7892	4.3445	3.9096	3.9689	3.4776	3.4425	4.9443	3.8812	2.555	3.1218	6.4399	4.2241	5.691	2.9111	4.5135	1.3946	4.102	4.145	6.0004	7.6181	3.8789	5.1425	3.6773	1.6433	3.8331	4.2347	3.0092	4.8521	4.6168	3.802	5.4118	4.6169	2.3232	3.336	6.0598	1.6306	3.2571	1.7779	3.9779	4.8512
GLI3	0.3138	0.411	0.6119	0.7287	0.5672	4.0877	0.8531	0.9405	0.6511	0.4185	0.7549	0.4527	2.5422	0.3007	0.3306	0.6333	1.6472	0.2048	0.7986	2.889	0.4497	0.6922	0.3845	1.0194	0.207	0.399	0.3161	1.8865	5.4785	2.4673	1.2115	0.2332	1.5429	0.3726	0.6812	0.7618	0.4589	0.41	0.33	0.7899	0.2675	0.1195	0.2935	0.0969	0.1018	0.0437	0.064	0.1125	0.4034
TSHZ3	0.5846	0.8963	0.8769	1.2559	1.277	4.3515	1.6315	1.6759	1.4634	0.658	1.2841	0.8041	3.6996	0.5819	0.8212	1.6349	2.9835	0.469	1.351	5.1666	1.1432	1.126	0.5709	1.6449	0.8062	0.7192	0.7591	2.5699	9.7245	3.4291	2.112	0.6007	3.1844	0.8599	1.1426	1.649	0.9188	0.7841	0.7636	1.5299	0.4877	0.4883	0.6039	0.4504	0.5697	0.215	0.1658	0.388	1.0096
VPS13B	1.2195	2.4013	2.2834	1.6129	2.4154	2.921	2.4343	2.7867	1.4713	1.852	1.9201	1.8501	2.3132	1.5236	2.0159	2.1905	1.8286	1.3113	1.8853	2.8492	2.005	2.0328	1.1798	1.5671	1.009	1.9572	1.9415	2.495	3.0097	2.0669	2.091	1.9283	1.331	1.8526	1.8854	1.3083	2.1883	1.6957	1.9571	2.2708	2.3266	1.3079	2.6085	2.4846	1.0748	2.1492	1.1294	2.0307	1.8066
MACF1	1.6652	3.0154	4.1609	3.0051	3.4757	8.1218	3.4069	4.6919	1.5297	3.7957	3.3276	2.5201	5.1037	2.4919	3.0784	3.7319	3.9421	1.8264	2.4138	8.4927	3.1406	4.414	2.7911	3.1101	0.9513	2.8083	3.0496	7.4158	11.7981	4.7768	4.7332	2.6809	2.5102	2.849	2.6953	2.4615	3.17	3.2681	2.6481	6.7539	3.5473	2.1555	3.0239	3.2056	1.2776	1.7872	1.6557	4.3986	4.3974
NALCN	0.0077	0.0153	0.0269	0.0269	0.0138	0.0601	0.0238	0.0505	0.026	0.0207	0.0277	0.0246	0.083	0.0071	0.0199	0.0331	0.0457	0.0033	0.0185	0.0866	0.0349	0.0411	0.0209	0.0326	0.0071	0.0201	0.0118	0.0365	0.0734	0.0766	0.0813	0.0075	0.0546	0.0293	0.0211	0.0238	0.0141	0.0308	0.0198	0.061	0.0038	0.0262	0.0103	0.0667	0	0.0083	0.0126	0.0248	0.052
DSCAML1	0.8376	0.4175	1.3813	0.165	1.1643	0.5968	0.4701	0.3445	0.7327	0.1213	0.214	0.197	0.2855	0.109	0.1162	0.3695	0.4068	0.184	2.0099	0.5677	0.2961	0.8542	0.1691	0.3416	0.0898	0.3731	0.3086	0.7124	0.6182	0.3766	0.3686	0.2045	0.3608	0.2109	0.3987	0.1317	0.5697	0.3866	0.2141	0.1272	0.9823	0.1227	0.1137	0.314	0.0571	0.023	0.007	0.1674	0.0633
ACVR2A	2.9563	3.3682	2.2132	5.7257	3.0008	1.7881	2.9233	2.3304	2.2564	3.8082	3.2097	3.6789	2.5812	2.9678	4.4785	2.1493	2.771	3.6371	2.8828	2.0375	2.7886	2.7537	3.8039	2.6439	2.3816	3.5315	3.1694	2.6914	1.9591	3.3583	2.7591	3.1348	1.8397	3.294	3.1505	2.436	2.8259	2.6043	3.4223	1.8848	2.9927	2.0819	2.0124	1.8075	1.7123	1.426	2.7455	3.8446	1.3027
TNC	1.3132	1.4362	2.2787	18.715	3.924	35.73	8.6983	6.6345	5.9203	3.592	6.2803	4.6521	56.7273	5.3764	6.9964	4.4301	31.717	0.7095	4.6191	58.0141	6.2564	6.6525	3.29	16.7318	9.3166	2.8371	1.3891	51.7383	163.6819	35.9184	18.2891	1.1813	20.0484	1.3685	7.6654	12.786	2.7411	8.1784	1.1847	37.7057	5.8955	3.0337	5.0631	1.247	3.4675	1.1096	0.8649	2.1664	23.8214
ZNF831	0.171	0.1144	0.8787	0.0761	0.1236	0.1756	0.1561	0.0954	0.1889	0.1882	0.139	0.1268	0.1298	0.2152	0.1446	0.1825	0.1963	0.1004	0.1595	0.1082	0.4059	0.2461	0.1578	0.1124	0.0592	0.159	0.3168	0.3362	0.0398	0.274	0.2427	0.5274	0.0937	0.4973	0.1694	0.1562	0.3572	0.1922	0.1841	0.1832	0.1089	0.0135	0.056	0.0279	0.0259	0.0279	0.0549	0.1107	0.0297
SMAD4	4.7083	5.7436	5.0073	4.7159	5.5681	4.8001	5.7821	5.2505	5.3894	3.9107	4.6832	4.7186	6.0844	4.1064	5.4702	4.1302	5.3742	4.6576	6.3141	5.2679	4.2106	4.1915	3.657	4.4269	4.0046	5.1039	4.8867	4.9744	6.0587	6.1504	4.7372	4.214	5.0842	4.7951	4.8063	3.9776	5.4482	4.4332	5.1768	2.8038	5.3138	4.4805	3.0026	4.348	3.7018	2.6995	5.8668	4.8185	2.8673
MXRA5	2.3859	5.9987	5.8039	1.8895	7.5274	5.6292	4.0941	6.9811	1.8157	4.3434	4.8065	4.9998	3.9184	3.7433	4.6268	7.8033	5.5836	2.6782	1.6086	6.3748	8.3432	5.769	2.2575	5.04	1.5747	5.8831	5.3288	5.4743	6.5255	3.2359	6.2108	3.8201	2.1399	3.9033	4.5285	3.8719	5.7895	3.8363	4.1784	14.4139	6.4759	2.4942	4.3863	3.3307	3.3887	2.0918	1.6506	3.5444	11.3778
COL12A1	1.7197	3.2156	3.0523	7.0678	2.5879	9.0512	5.2317	7.2776	2.1613	3.0754	3.4377	3.6594	10.8962	1.4321	4.2199	5.7163	7.1567	1.2479	3.3167	10.5567	4.2051	4.8348	2.2257	4.6061	2.1633	2.4166	1.8248	10.9645	25.641	9.9837	6.3096	1.1192	4.2556	2.1698	3.8273	4.4477	3.4376	3.3544	1.9361	28.7997	12.4702	5.3077	13.3651	7.8493	10.4768	5.3021	3.893	9.9124	32.9195
FREM2	0.0536	0.1709	0.0587	0.1979	0.0642	1.0245	0.1476	0.1181	0.1391	0.1126	0.1463	0.0599	0.3548	0.0665	0.0767	0.1911	0.2885	0.11	0.1392	0.7517	0.0181	0.1025	0.0471	0.1671	0.0574	0.0553	0.11	0.308	0.6385	0.4854	0.127	0.0449	0.1973	0.0866	0.0856	0.0804	0.0868	0.156	0.0882	1.6241	0	0.2725	0.5069	0.8544	0.1973	0.3037	0.1235	0.5955	0.444
LAMA1	2.025	1.7342	1.5818	1.4281	1.5421	0.3212	0.9078	0.5562	1.8184	1.49	0.6124	1.4981	0.6922	0.5482	0.6242	0.2012	0.6081	1.864	3.4766	0.8792	0.5027	1.3547	2.0482	1.3853	1.0343	1.4417	0.5081	0.325	0.0984	1.0839	0.2862	0.5151	1.573	0.6825	2.0017	1.2814	1.1936	1.1722	1.2922	0.0536	0.7998	0.203	0.1861	0.0754	0.0696	0.1948	0.1453	0.0236	0.2298
FAT2	0.0455	0.0677	0.0752	0.0832	0.1321	0.0308	0.0648	0.0589	0.0282	0.0915	0.0423	0.0471	0.037	0.0216	0.0355	0.0498	0.0306	0.0386	0.0361	0.0328	0.0405	0.088	0.0334	0.0564	0.0113	0.0423	0.0393	0.0472	0.0257	0.0174	0.0655	0.0352	0.0089	0.034	0.1028	0.0152	0.0533	0.0249	0.0289	0.0431	0.0187	0.0054	0.0241	0.0363	0.0345	0.0051	0.0169	0.0258	0.0473
FCGBP	266.6584	529.2204	470.2432	104.8201	202.8394	307.7729	524.2844	656.5855	118.2504	289.323	568.2772	310.2042	149.7988	366.3544	266.5649	201.7367	251.8577	193.7258	179.3403	166.8999	405.9335	390.3425	593.9321	371.7101	66.15	515.7055	520.8496	209.4904	26.209	195.8456	68.7279	302.054	55.2609	493.0679	347.9192	213.9258	480.0563	420.804	478.112	60.0718	401.1684	120.2543	29.8204	95.2755	9.4089	1.1634	97.1756	17.908	56.8767
COL11A1	0.0827	0.0309	0.0876	0.045	0.0562	0.0875	0.0549	0.0529	0.0477	0.0552	0.0389	0.0489	0.1026	0.0108	0.0615	0.0236	0.0153	0.0166	0.0425	0.0608	0.0349	0.0855	0.0413	0.0471	0.0091	0.0297	0.0503	0.1144	0.1764	0.0611	0.0557	0.0268	0.0855	0.0198	0.0405	0.0288	0.0326	0.0519	0.0116	1.29	3.4088	1.1614	4.1005	0.8517	2.8595	0.3981	0.9709	1.0601	14.3898
DNAH7	0.038	0.1815	0.0576	0.1371	0.14	0.0745	0.1039	0.0881	0.053	0.2176	0.095	0.097	0.0773	0.1161	0.1431	0.0352	0.0807	0.1667	0.0349	0.0635	0.1135	0.0921	0.1635	0.0716	0.0476	0.0668	0.066	0.0952	0.1111	0.0804	0.0959	0.1165	0.0364	0.1137	0.1141	0.0566	0.0918	0.1079	0.0804	0.0975	0.0951	0.0643	0.0539	0.0892	0.0705	0.0386	0.0597	0.0727	0.0531
BMPR2	4.8625	5.8831	6.1173	6.2767	5.2914	7.5624	6.4116	8.8964	4.7681	6.6076	6.9827	6.2706	7.3264	5.8865	7.8477	8.1024	6.2244	4.5568	5.6149	8.5628	5.2844	4.9453	5.7785	6.092	3.9771	6.1267	5.4524	8.2446	9.2189	7.4772	6.6415	5.1303	6.0502	6.3581	7.1803	5.2015	5.6264	5.9062	6.5748	7.5218	5.2973	5.3343	3.7835	5.3344	4.6297	2.0793	5.6334	6.3049	5.8252
AHNAK2	0.4209	0.5713	0.6421	1.3593	0.5693	10.3214	2.0469	2.4427	1.3847	1.3243	2.2792	0.9647	8.7726	0.7526	0.9186	1.0886	5.8539	0.2836	1.2143	16.2689	0.7582	1.6797	0.8848	4.0511	0.3334	0.8104	0.4471	7.1818	29.4839	7.5682	4.6861	0.3491	1.7977	0.8138	2.1494	2.2295	0.9117	1.2085	0.8212	1.9977	1.2803	1.4081	0.7306	0.5384	0.5663	0.5004	0.5481	0.4332	0.8005
UNC79	0.0577	0.0724	0.0655	0.0575	0.1068	0.1311	0.0487	0.0852	0.0578	0.0642	0.0516	0.0479	0.0917	0.0472	0.0482	0.0707	0.0688	0.0828	0.0728	0.0763	0.0851	0.0822	0.035	0.0849	0.0395	0.0743	0.0868	0.0737	0.1247	0.0827	0.102	0.0546	0.0807	0.0623	0.0835	0.037	0.0619	0.0826	0.0672	0.0358	0.0198	0.0251	0.042	0.0243	0.016	0.0235	0.0588	0.0513	0.0162
LRRK2	0.3673	0.3494	0.7702	0.4492	0.441	1.6228	0.6336	0.4967	0.5779	0.4852	0.5472	0.4943	1.7503	0.5082	0.6087	0.5161	0.8909	0.2285	0.7874	1.2258	0.4611	0.396	0.3153	0.4208	0.5024	0.3877	0.4273	0.8473	1.8008	1.183	0.9423	0.5416	1.1507	0.4839	0.3806	0.425	0.4486	0.3478	0.354	0.4773	0.3173	0.1017	0.1259	0.0525	0.1338	0.0272	0.0726	0.2062	0.1664
SCN1A	0	0	0	0.0026	0.0026	0.0026	0.002	0	0	0.0027	0.0065	9.00E-04	0.0019	0.0021	0.0046	0.0028	0.0133	0	0.0029	0.0013	0.0012	0.0012	0	0.002	0	0	0.001	0.0013	0.0082	0.0054	0.0021	0	0.0124	0.0024	0	0.0021	0	0.001	9.00E-04	0	0	0	0	0	0	0	0	0	0
PRKDC	3.2215	8.9212	14.0724	4.3027	6.4568	10.182	7.7234	13.3538	3.6034	6.4509	8.0736	8.6226	7.9868	10.6575	6.5802	10.9752	8.0122	3.9246	6.1714	11.0415	8.4122	8.2338	4.2613	5.6758	3.9346	9.1695	8.3989	12.7015	9.0964	7.7554	9.8652	7.3295	4.2443	7.6995	6.4111	8.7889	9.5829	11.2028	10.1498	20.9881	15.4588	12.283	21.119	15.0473	15.4114	32.6298	11.2276	17.478	17.3893
TCF7L2	11.8232	18.4023	14.3644	10.0422	16.1163	9.2035	12.9789	12.8078	7.6102	22.5444	15.6449	14.3062	8.2076	16.632	17.4472	10.2267	11.8672	12.6172	9.9922	16.118	13.1291	16.0904	18.9298	13.7824	7.0033	17.2068	12.4864	11.8865	6.8592	12.7932	10.8516	14.3822	7.9828	16.5509	15.3794	13.3725	13.9555	17.1122	13.8545	13.4372	12.1708	6.9777	10.0912	9.1317	8.8023	6.4705	9.1833	15.215	6.8031
APOB	0.0669	0.0158	0.0246	488.473	0.0475	0.0955	0.0174	0.0564	0.0195	0.0237	0.0197	0.3671	0.1089	0.0053	0.0145	0.009	0.0693	0.0015	0.1211	0.1779	0.0046	0.0493	0.4529	0.4285	0.0056	0.1669	0.0116	0.1148	0.0963	0.0783	0.0437	0	0.0314	0.0051	0.0166	0.0109	0.0154	0.0404	0.5268	0.0075	0.0017	0.0185	0.0034	0.0014	0	0.002	0	0.0036	0.0137
AKAP9	7.485	10.28	7.792	8.8055	10.4323	3.872	9.0604	8.864	5.2614	8.7521	9.1639	7.6076	4.8553	8.9743	7.3961	4.8795	5.1282	8.7235	8.0969	3.803	6.8196	9.0998	10.2255	5.6802	3.2451	8.8551	7.7687	6.7435	2.1697	7.1004	5.7595	7.6589	2.4814	6.1083	7.3042	6.2716	7.5695	6.5119	7.7483	3.932	3.978	3.58	2.4705	2.4365	1.4443	2.9154	3.7133	4.1892	3.9736
ZFHX3	0.7508	1.376	1.5593	0.6263	1.1802	2.1661	1.577	2.5849	0.8279	1.0584	1.1001	1.158	1.4253	0.7058	1.454	2.0032	1.481	0.6835	1.5215	2.7046	0.836	1.493	0.5344	1.249	0.4561	1.3311	1.3074	2.2895	3.0457	1.5518	1.8189	0.755	0.7534	1.0719	1.5047	0.7552	1.4004	1.171	1.5024	2.7402	1.2293	1.0047	1.1378	2.1796	1.0735	2.2771	1.0665	1.8089	1.8595
FBN3	0.006	0	0.0046	0.0049	0.0049	0.0075	0	0.0042	0	0.0126	0.0015	0.0017	0	0	0.0043	0	0.0111	0.0022	0.0083	0.0201	0.0023	0	0.0016	0	0	0	0	0.0095	0.0154	0.0152	0.0122	0	0	0	0.0062	0.002	0.0068	0.0036	0	0.0516	0.0074	0.0039	0	0.002	0.0101	0.0059	0.0049	0	0.0081
COL6A3	3.8199	6.9394	8.4413	7.171	7.1869	83.0593	12.7094	49.2185	5.5825	11.1472	11.8559	10.1152	43.493	5.0095	9.337	14.9872	21.8133	2.9373	6.5016	46.1711	11.2059	10.1071	7.1496	13.1825	2.7944	10.2536	7.5568	32.996	89.6845	23.3607	25.9146	5.067	11.5074	7.1416	9.072	20.8632	10.6519	8.1585	7.3078	66.6072	16.3393	6.5092	16.9432	4.5694	9.0186	5.7017	4.4617	8.4309	49.4811
VCAN	1.2311	1.8671	2.4004	1.1407	3.0687	4.8231	2.0497	7.1247	1.0192	1.7037	1.7931	2.3589	5.2785	1.1898	1.8472	3.6543	2.7602	0.7776	1.5355	4.0406	2.2186	1.9228	1.0493	2.0894	1.2334	1.907	2.3811	5.6796	6.5454	3.2051	3.4002	1.4652	1.4946	1.5237	1.7761	3.6742	2.3959	1.8075	2.9019	15.0056	3.5846	2.511	4.628	2.0797	4.267	1.5726	2.0079	4.5926	12.2401
LRP1	12.1108	28.9827	24.5001	27.4969	24.1623	42.0481	33.3769	49.2144	6.6842	34.6361	34.255	31.5571	20.6492	24.6841	20.7911	30.4245	26.8711	15.2294	13.0108	33.8619	27.8069	28.308	27.8531	26.3887	4.0537	30.9208	32.0165	32.5693	28.8937	20.8848	29.0496	18.5101	6.2545	25.775	31.1296	19.1223	29.6639	25.9063	29.7177	47.3189	10.8094	14.67	15.9846	16.3525	11.9237	18.8133	9.1874	11.6998	38.2211
DNAH2	0.0419	0.0508	0.0436	0.0199	0.0451	0.0894	0.0493	0.057	0.0377	0.0495	0.025	0.0338	0.025	0.0639	0.0325	0.0451	0.0387	0.0363	0.0721	0.0379	0.0473	0.061	0.0336	0.0314	0.0128	0.0366	0.0409	0.0672	0.0395	0.0381	0.0376	0.0453	0.0301	0.0383	0.0464	0.0888	0.0542	0.0884	0.0427	0.6793	0.2128	0.467	0.0972	0.2223	0.2854	0.1136	0.4127	0.2082	0.1269
ERBB4	0.0046	0.0144	0.007	0.0075	0.0037	0.0172	0.0099	0.0177	0.0037	0.0444	0.0649	0.0158	0.0248	0.0166	0.1091	0.0288	0.0406	0.0033	0.0127	0.0116	0.0748	0.0053	0.0096	0.0057	0.0359	0.0069	0.0015	0.0054	0.0219	0.0213	0.0514	0.0056	0.0199	0.0104	0.011	0.0046	0.0088	0.0056	0.0121	0.0034	0	0.009	0	0.0031	0.0077	0.0023	0	0	0
PTPRT	0.0093	0.0797	0.1442	0.048	0.0751	0.0806	0.1513	0.1631	0.0354	0.0951	0.0499	0.0714	0.0748	0.0349	0.0665	0.116	0.1224	0.0517	0.0469	0.0718	0.0805	0.0353	0.0351	0.0288	0.0233	0.1089	0.1104	0.1352	0.0764	0.0799	0.1159	0.0829	0.028	0.0637	0.1297	0.0529	0.051	0.0462	0.1353	0.0623	0.0077	0.003	0.0444	0.0204	0.0078	0.0091	0.0038	0.0124	0.0391
RELN	0.1976	0.5023	0.9027	0.7188	0.4316	1.3489	0.743	0.9155	0.2638	0.546	0.4735	0.9251	1.8266	0.1538	0.2525	0.9247	0.6195	0.1738	0.6438	1.4816	0.6696	1.1422	0.4591	0.4941	0.1633	0.5093	0.3516	1.0005	1.4058	0.8825	0.7133	0.1945	0.312	0.7692	0.6712	0.7152	0.5844	0.5532	0.7562	0.7318	0.0252	0.0399	0.0958	0.019	0.0157	0.0115	0.0767	0.0628	0.1837
CHD7	1.2348	2.0536	3.0316	1.3324	2.2851	2.3184	2.089	2.3723	1.2398	1.9118	2.2532	1.5939	1.1296	1.8893	2.0886	2.5294	1.5086	1.293	1.9295	2.0574	1.6991	2.21	1.4595	1.5249	0.6295	1.7063	1.974	2.6922	1.092	1.4206	2.0799	2.1475	1.0318	2.0899	1.6929	1.4269	2.4838	2.0106	2.1259	5.6216	5.4245	2.1171	3.2332	6.8717	3.6445	7.4793	2.0946	3.731	3.2954
DNAH17	0.0747	0.0669	0.0961	0.065	0.1584	0.0787	0.0895	0.1349	0.0568	0.1169	0.0544	0.0563	0.0668	0.0586	0.0534	0.1581	0.1345	0.0603	0.0789	0.0686	0.0717	0.1021	0.0573	0.059	0.0512	0.0494	0.091	0.1277	0.0641	0.0705	0.0981	0.0726	0.0547	0.0698	0.0369	0.075	0.0947	0.0619	0.0685	0.0945	0.0969	0.0682	0.1381	0.0944	0.0685	0.1562	0.0578	0.1828	0.1558
RIMS2	0.0065	0.0201	0.0342	0.0808	0.007	0.0303	0.0119	0.0195	0.0138	0.0198	0.0066	0.0147	0.018	0.007	0.0123	0.0211	0.0299	0.0062	0.0396	0.009	0.0081	0.018	0.0101	0.0093	0.0079	0.0097	0.0095	0.0288	0.0236	0.0181	0.0479	0.0052	0.0408	0.0129	0.0147	0.0087	0.0179	0.0221	0.0138	0.0128	0.0018	0	0	0.0029	0.0216	0.0021	0	0	0.0029
HECW1	0.0237	0.0235	0.0212	0.0305	0.0349	0.0321	0.0424	0.033	0.0225	0.0342	0.0408	0.0442	0.0257	0.0438	0.0154	0.0269	0.0239	0.0356	0.0178	0.0198	0.039	0.0344	0.0112	0.016	0.0158	0.0237	0.0506	0.0221	0.052	0.0217	0.0582	0.035	0.0465	0.0258	0.0353	0.0275	0.0229	0.0221	0.0189	0.2554	0.032	0.031	0.061	0.0655	0.0216	0.019	0.0176	0.0154	0.1699
IGSF9B	0.1599	0.1356	0.4345	0.7186	0.3089	2.9882	0.4252	0.4586	0.4073	0.3894	0.4172	0.2769	1.7411	0.1641	0.3229	0.3076	1.7377	0.0725	0.3325	3.8013	0.1483	0.6512	0.2068	0.75	0.08	0.1486	0.145	2.7016	8.5089	1.8086	1.7277	0.0887	0.7888	0.1477	0.3749	0.4273	0.2053	0.3137	0.1167	0.5601	0.3509	0.1011	0.175	0.1566	0.2697	1.5649	0.0604	0.2158	0.0793
PCDH10	0.0266	0.0875	0.0671	0.1638	0.0454	0.4124	0.0926	0.2176	0.0994	0.0937	0.0724	0.0992	0.3382	0.0309	0.038	0.158	0.1474	0.0233	0.0624	0.3207	0.1446	0.0673	0.0646	0.0897	0.0324	0.0604	0.015	0.1045	0.3474	0.171	0.3582	0.0359	0.2747	0.0559	0.1006	0.1127	0.0537	0.0588	0.0344	0.0418	0.0024	0.0039	0.0025	0.004	0	0.0058	0.0193	0	0.0099
COL6A6	0.0062	0.0161	0.0117	0.0118	0.0025	0.023	0.0171	0.0172	0.0124	0	0.0111	0.0158	0.0185	0.004	0.0089	0.0028	0.0172	0.0044	0.0114	0.0284	0.007	0.0071	0.0032	0.0038	0	0.0077	0.0216	0.0122	0.0068	0.0182	0.0229	0.0025	0.008	0.0108	0.0169	0.0083	0.007	0.0019	0.0198	0.0553	0.0841	0.0242	0.018	0.0104	0.0103	0.0045	0.0101	0	0.0104
MAGEC1	0	0	0	0	0	0	0	0	0	0	0	0	0	0	0	0	0	0	0	0	0	0	0	0	0	0	0	0	0	0	0	0	0	0	0	0	0	0	0	0	0	0	0	0	0	0	0	0	0
MYCBP2	1.2375	2.2107	5.0641	1.755	2.302	4.6194	2.602	3.3687	1.3666	2.3416	2.3229	1.9388	3.1299	2.1934	2.2505	2.8588	2.4699	1.1498	2.5396	3.9879	2.697	2.6258	1.3237	1.8833	0.9829	2.2182	2.316	4.101	4.1584	2.8195	2.886	2.9847	1.9733	2.689	1.9739	2.0054	2.8979	2.2755	2.3937	3.3165	2.8836	2.6197	2.288	2.3126	1.9965	1.395	1.8251	3.0343	3.8793
SRCAP	0.1631	0.3161	0.3737	0.2001	0.3581	0.3242	0.3142	0.3416	0.1571	0.2926	0.2432	0.2308	0.1945	0.2566	0.2713	0.4224	0.2179	0.223	0.1984	0.3756	0.2954	0.3969	0.2271	0.2472	0.1027	0.2584	0.3197	0.324	0.2512	0.2183	0.3104	0.2466	0.1727	0.2988	0.2582	0.2184	0.3038	0.2765	0.2118	0.3855	0.2869	0.2129	0.2455	0.26	0.1986	0.3558	0.1977	0.5926	0.4154
DYSF	1.1111	1.0225	1.617	2.0699	1.4923	8.2434	1.8967	2.9147	1.9411	1.1104	2.7125	1.7505	6.9439	1.9576	1.5288	2.0099	4.4154	1.0082	1.7581	7.1656	3.377	2.3345	1.1717	2.5963	1.228	1.1945	1.1738	4.577	17.2295	6.6157	3.7318	1.5724	2.7695	1.4187	2.1726	3.1663	1.9875	1.8612	1.4635	4.9623	1.8869	0.8609	1.6183	0.8553	1.005	0.5857	0.4676	0.7595	2.6903
HECTD4	1.5472	3.2548	3.9292	1.8887	3.8173	4.1902	3.4264	4.4054	1.6339	3.2467	2.8325	2.5099	2.4297	2.3894	2.6361	3.4453	2.8687	2.0289	2.8298	4.2544	2.8252	4.3916	2.0341	2.6406	1.0094	2.6627	3.0155	4.1968	4.2624	2.522	3.5828	2.7863	1.2637	2.6055	2.6001	1.8882	3.3339	2.9213	2.5659	3.8245	3.16	2.5703	1.5567	2.4067	1.1862	2.1865	1.3395	2.9768	2.8743
PLEC	17.6999	36.3188	28.9706	33.6362	33.4091	35.8676	35.0901	49.8557	10.9428	49.4412	43.6231	36.2196	19.7671	42.5462	26.8625	69.5494	29.804	22.5438	14.9266	65.238	54.9231	42.9701	43.6956	48.674	6.4539	48.8341	50.4533	36.4221	36.1868	24.1985	39.6877	37.9173	6.114	38.541	35.2625	30.2579	43.5527	45.3571	35.1759	27.4679	27.4542	19.9627	26.379	24.0881	17.7384	40.9958	19.7976	24.0487	36.2366
DNAH3	0.5286	0.3415	0.4458	0.1038	0.5265	0.1329	0.5139	0.5742	0.3059	0.3793	0.1684	0.3272	0.2158	0.3576	0.2992	0.1774	0.2675	0.3173	0.3896	0.1528	0.1741	0.472	0.272	0.3188	0.1469	0.38	0.5895	0.2797	0.0382	0.113	0.1652	0.3814	0.1247	0.1954	0.2204	0.2477	0.3913	0.3043	0.254	0.1511	0.0944	0.2335	0.3342	0.2019	0.208	0.2281	0.5114	0.3722	0.2368
PLXNA4	0.0698	0.1804	0.228	0.1937	0.1544	1.2552	0.237	0.5859	0.1045	0.161	0.213	0.2164	0.3286	0.1105	0.092	0.4077	0.4226	0.0619	0.1383	0.4818	0.2393	0.2373	0.1482	0.173	0.0453	0.1613	0.0861	0.5545	0.3945	0.2451	0.6659	0.0774	0.6581	0.1465	0.2739	0.1919	0.2254	0.1152	0.1455	0.9638	0.0484	0.0743	0.1252	0.0941	0.0674	0.0189	0.0359	0.0621	0.4772
TNXB	1.888	3.682	4.2591	3.8736	4.9093	10.2821	10.7691	12.1354	1.1689	8.0662	5.0983	7.8104	8.8067	2.0076	1.8395	16.9387	9.8372	1.3033	3.0833	25.1595	6.8511	7.6145	3.6689	10.4525	0.7632	5.7122	2.4459	18.3748	18.973	9.3677	17.2864	1.7395	1.4148	5.297	8.5626	4.1114	5.5722	2.9033	3.9686	10.2585	0.2382	0.1061	0.3426	0.1249	0.1451	0.0777	0.1418	0.138	0.3766
VWF	4.8601	8.5321	9.738	8.8907	5.2538	50.3383	18.9477	40.7773	3.2792	9.872	13.3158	15.217	30.2406	10.4063	7.7522	24.145	12.4719	5.2987	10.9235	22.5638	14.8973	11.0663	10.5802	11.6129	3.1737	14.4968	10.7342	28.0158	30.8637	19.9121	18.8155	7.8545	4.5084	18.0647	21.8724	16.4213	15.3411	9.4139	21.3513	39.3559	8.1205	4.784	5.902	4.6113	2.551	1.7265	2.0726	3.8197	18.571
PTPRS	0.86	1.8024	2.5033	1.4489	2.1711	5.5354	2.9645	4.6799	1.3612	1.5478	1.7993	1.6426	3.7272	0.8289	1.2763	1.7745	3.5817	0.995	1.6317	5.1883	2.4536	1.9397	1.0727	2.6343	0.6094	1.3766	2.3171	2.904	6.5973	2.7463	3.1512	2.0525	1.3578	1.4893	1.6952	1.6858	2.5104	1.2302	1.2984	1.3693	3.1265	0.3666	1.3165	0.3053	0.4453	2.3222	2.5364	1.0815	0.8082
SCN9A	1.0262	0.94	1.0772	1.3025	1.6193	1.6606	1.606	1.3802	1.4786	0.7652	0.9772	0.8763	1.4352	0.7319	0.7777	1.6684	1.078	0.5941	1.4022	1.7922	0.8249	1.419	0.5129	0.9926	0.3624	0.7196	1.2018	1.3698	1.8494	1.6993	1.4966	0.7885	1.3781	0.8351	1.0073	0.6195	0.8525	1.4291	0.9745	0.1492	0.016	0.0225	0.0574	0.0218	0.036	0.0105	0.116	0.0384	0.1074
BSN	0.0333	0.0808	0.1542	0.0725	0.0674	0.2188	0.0933	0.1184	0.0297	0.0649	0.0785	0.0474	0.1634	0.0472	0.0424	0.0842	0.0975	0.0345	0.1139	0.1964	0.0906	0.0802	0.0569	0.0631	0.0237	0.072	0.0493	0.1354	0.3057	0.115	0.2682	0.045	0.0702	0.0637	0.063	0.0471	0.0898	0.0782	0.0474	0.0648	0.0183	0.0242	0.0446	0.0337	0.0309	0.0625	0.0211	0.0692	0.0374
NAV3	0.0906	0.0718	0.0977	0.0813	0.1098	0.3163	0.135	0.3667	0.1016	0.1135	0.1319	0.1457	0.262	0.1066	0.1394	0.2322	0.1925	0.0536	0.1726	0.2743	0.1194	0.0964	0.0884	0.0688	0.0703	0.087	0.0674	0.1585	0.4285	0.1635	0.2625	0.0771	0.1951	0.1163	0.1172	0.1335	0.1029	0.0697	0.1082	0.204	0.0224	0.0266	0.0697	0.0488	0.0529	0.0111	0.0111	0.0282	0.064
TENM3	0.0376	0.1704	0.2331	0.4751	0.172	1.6345	0.357	0.2593	0.3329	0.1589	0.2328	0.1995	1.3739	0.0721	0.1935	0.2477	0.7682	0.0467	0.2024	1.9954	0.3771	0.2283	0.1668	0.5275	0.0572	0.1137	0.0952	0.6181	3.8177	1.078	0.6006	0.067	0.6535	0.1423	0.2507	0.3203	0.1005	0.2597	0.1633	0.3503	0.2723	0.1013	0.2269	0.0304	0.0418	0.0086	0.0817	0.0223	0.3607
RNF213	2.7636	5.8277	6.2865	6.4915	5.6443	12.9453	5.3402	7.7618	2.8903	6.6386	8.6395	5.1453	3.9649	14.8078	5.7347	7.0725	4.689	4.7424	3.5518	5.4672	10.6444	6.8732	5.0803	5.2589	1.6558	5.6879	5.6658	7.2543	3.7818	3.8683	7.5669	8.8041	5.5365	6.0446	5.4139	4.9115	6.8506	8.2784	5.4399	6.3837	29.0949	4.0639	5.3907	4.1547	2.0868	3.9922	4.6618	7.0072	10.0249
CDH10	0.0411	0.0811	0.0622	0.0849	0.0465	0.2987	0.0505	0.1599	0.0527	0.1646	0.1008	0.0888	0.196	0.0376	0.1058	0.1099	0.1518	0.0295	0.0453	0.2128	0.1052	0.0187	0.0428	0.0458	0.045	0.0984	0.0156	0.0646	0.2101	0.1172	0.382	0.0133	0.184	0.0819	0.0727	0.055	0.0436	0.0545	0.0335	0.0306	0	0	0	0	0	0	0	0	0.0055
GRIN2A	0.0209	0.0578	0.0573	0.0482	0.0847	0.0506	0.1089	0.1176	0.0116	0.1238	0.0461	0.0844	0.1249	0.0158	0.1038	0.0919	0.07	0.0277	0.0592	0.0929	0.0801	0.0367	0.0302	0.0499	0.0294	0.0426	0.0408	0.0443	0.0965	0.0987	0.1107	0.0379	0.0208	0.0474	0.0735	0.0356	0.0513	0.0515	0.061	0.0168	0	0.0042	0.0027	0.0022	0.0161	0.0063	0	0.0029	0.0054
CNOT1	12.4135	25.3558	27.474	17.1641	21.2412	18.0931	26.5846	25.5229	14.4563	19.3532	23.0333	20.0978	16.1084	24.1893	19.4699	21.2499	15.3497	15.8945	19.9583	18.8719	20.1706	21.6138	17.5638	17.5518	11.3064	24.1844	21.3138	21.9001	12.233	13.018	14.7449	22.275	11.739	18.0644	20.0576	18.1874	25.1321	25.2777	23.1257	24.9366	26.2009	17.3448	19.23	16.1768	14.7905	13.5089	15.4286	23.2851	18.9801
MAP3K4	2.834	3.9363	3.9488	3.4235	3.5192	4.169	3.4591	4.0814	3.0263	2.7371	3.0823	3.0899	3.3046	3.0722	3.2326	3.8523	3.6462	2.7334	4.0427	3.7336	2.9835	3.3327	2.2848	2.6528	2.6076	3.1888	3.7879	4.1145	3.0025	3.6505	3.7471	3.3582	2.6548	3.2322	2.9838	3.6062	3.9546	3.6091	3.9489	4.1328	5.9739	3.1205	3.6429	4.3735	2.2684	3.1605	4.0094	5.2105	3.186
MBD6	9.1939	11.7508	11.1514	7.576	14.1498	9.5046	12.5136	14.8761	8.4609	12.1208	10.611	10.4149	6.9599	8.9926	9.8275	12.902	11.5224	12.3302	11.6067	7.5234	9.4635	15.2895	9.7751	9.1619	4.822	8.9773	11.9834	12.3143	6.5917	6.9874	13.1568	11.6088	6.6404	10.0154	9.9523	8.4445	13.6678	12.6155	10.6857	18.2796	11.8162	17.39	16.4133	8.9076	9.1786	7.5936	5.85	11.3414	12.1206
CELSR1	0.6315	0.3749	1.9108	0.1182	0.5015	1.4573	0.3789	0.7463	0.6035	0.4538	0.2949	0.2315	0.2794	0.2072	0.236	0.4845	0.3793	0.2447	2.0467	0.5026	0.391	1.0397	0.3434	0.2508	0.089	0.3282	0.6054	0.9711	0.2177	0.4247	0.4193	0.3784	0.502	0.6213	0.3063	0.4895	0.6786	0.8126	0.3493	3.6337	4.1469	2.9649	2.5913	4.6439	2.0643	4.1682	1.0086	2.2491	2.9772
KMT2A	1.1179	2.106	2.915	1.2681	1.8978	3.1244	2.2078	2.567	1.0712	1.8647	1.7841	1.5337	2.0607	1.5103	1.8726	1.8408	1.8087	1.2057	1.7687	3.0068	1.8802	2.1684	1.2721	1.4641	0.512	1.6685	1.8139	2.6758	3.2899	1.901	2.1456	1.9324	1.0293	1.9245	1.8613	1.1891	2.3469	1.7474	2.0846	2.7018	2.4044	1.2536	1.5715	1.9532	0.9402	2.1654	1.4486	2.4016	1.72
PAPPA2	0.066	0.0944	0.8999	0.0584	0.129	0.4094	0.1438	0.1855	0.2315	0.1218	0.1012	0.036	0.3316	0.0378	0.1339	0.1693	0.2264	0.0296	1.0592	0.2713	0.0601	0.1527	0.086	0.0682	0.0251	0.0549	0.068	0.3744	0.4564	0.3026	0.523	0.0268	0.4267	0.1344	0.0862	0.2249	0.1001	0.1959	0.2597	0.252	0.0023	0.0323	0.0229	0.0019	0.0092	0.0081	0	0.0098	0.1371
TAF1L	0	0.0025	0.0037	0	0.0078	0.02	0.0089	0.0067	0	0	0.0049	0	0.0115	0	0	0	0	0	0	0.0081	0	0	0	0.003	0	0.0048	0.0031	0.0038	0	0	0	0.0039	0	0.0024	0.0066	0.0065	0	0.0058	0.0028	0.0036	0.004	0.0063	0.004	0.0033	0.0161	0	0	0.0086	0.0065
PKHD1	0.0138	0.0726	0.0352	0.0066	0.0181	0.0071	0.0466	0.03	0.0083	0.0331	0.0449	0.107	0.0329	0.018	0.0592	0.0492	0.0319	0.0421	0.0079	0.0173	0.0402	0.0328	0.0108	0.0064	0.0472	0.0344	0.0393	0.0054	0.0088	0.0072	0.1092	0.0224	0.0089	0.0266	0.0693	0.0092	0.0535	0.0031	0.0261	0.1873	0.0142	0.0293	0.0272	0.2138	0.0115	0	0.0337	0.046	0.0035
NIPBL	3.8211	6.2679	6.4506	5.6474	5.5357	6.0916	5.7525	6.7843	3.6502	6.117	6.0051	5.0953	4.5499	5.6728	6.6382	6.1581	4.5325	4.4946	5.1516	6.3869	5.1717	5.3995	4.366	4.6524	2.6947	5.5683	5.804	6.5307	4.7926	5.1267	5.6812	5.6502	2.8903	5.2084	4.801	4.0472	5.7074	5.619	5.9009	6.8936	6.2686	3.7906	4.6812	5.4645	3.9526	4.3092	5.006	5.9492	6.0065
IGF2R	5.6934	12.1264	11.1554	6.9493	9.9251	10.0271	13.3599	14.5135	3.8179	13.8246	11.8735	13.2642	7.7107	12.6258	10.7949	10.3249	9.7582	7.316	6.2732	10.8765	11.1872	12.5149	12.6255	11.7124	3.421	11.7198	11.929	12.2236	7.3265	8.1229	7.7565	9.9826	3.1327	12.5289	12.7527	7.2865	12.2502	11.7327	13.01	15.145	10.6896	7.5298	12.0526	8.7333	6.9198	11.0018	9.3487	10.3211	17.0885
ASH1L	3.3398	6.0762	6.6352	5.1449	6.0668	7.873	6.5041	6.9263	3.6754	6.1062	5.6283	5.126	6.3083	4.8258	5.9639	5.1441	5.016	3.3936	5.627	9.0945	4.653	5.7798	4.1712	4.6637	2.2403	5.272	5.2635	7.2801	8.5819	6.2514	5.2087	4.9056	3.9012	4.9657	5.4023	3.847	5.7707	5.5919	6.0484	6.039	5.55	3.0158	5.3439	5.031	2.7527	2.773	3.3017	5.6716	5.7068
CACNA1A	0.0307	0.0496	0.1973	0.0602	0.0676	0.0651	0.0707	0.0843	0.0569	0.0401	0.0239	0.0226	0.0241	0.0196	0.0239	0.0634	0.038	0.041	0.1754	0.0326	0.0394	0.0948	0.0294	0.038	0.0172	0.0278	0.0547	0.0849	0.0326	0.0374	0.0714	0.0407	0.0516	0.0417	0.0394	0.0247	0.0633	0.0483	0.041	0.0156	0.0075	0.0127	0.0122	0.0085	0.0326	0.0048	0.0091	0.0273	0.0103
DYNC2H1	0.1482	0.3185	0.2532	0.1819	0.2591	0.821	0.3791	0.5736	0.1797	0.1923	0.2937	0.2303	0.5233	0.1585	0.2494	0.4018	0.385	0.1135	0.3404	0.9103	0.2444	0.2557	0.1543	0.2346	0.1391	0.1909	0.2411	0.4583	1.1796	0.6136	0.3995	0.1868	0.2623	0.2167	0.176	0.1824	0.217	0.1909	0.217	0.4249	0.0858	0.0811	0.0566	0.0567	0.0535	0.1597	0.0653	0.1641	0.3519
FAT1	10.9223	25.3956	23.1859	33.9327	20.4589	18.1504	22.3388	31.1405	8.5228	26.4573	24.0717	23.4586	15.9878	22.9481	23.5215	24.2904	14.6888	12.048	10.6981	29.3277	22.4286	24.219	19.9386	22.0397	6.3074	28.5301	24.6985	24.2106	14.5554	16.0871	16.879	17.8885	6.152	18.113	23.027	14.8565	24.2549	24.9918	23.8207	38.0008	39.4859	26.0046	23.03	18.3012	16.6072	21.8055	22.2183	45.7563	25.9739
PCDH11X	0.0103	0.0121	0.0274	0.0042	0.0042	0.0064	0.0254	0.0018	0	0.013	0.0026	0.0088	0.0031	0.0051	0	0.0092	0.0072	0.0037	0.0214	0.0108	0.0019	0.0177	0.0135	0.0016	0.0024	0.0116	0.0082	0.0061	0.0019	0.0152	0.0087	0.0147	0.0045	0.0271	0.0123	0.0017	0.0176	0.0249	0.0015	0.0019	0	0	0.0021	0	0	0.0013	0	0	0
GRIK2	0.0493	0.1123	0.0832	0.635	0.1257	0.2131	0.1841	0.2108	0.1428	0.1171	0.1143	0.1576	0.4071	0.0422	0.114	0.1927	0.2138	0.068	0.0488	0.2344	0.1542	0.0893	0.0868	0.1292	0.1005	0.1003	0.0769	0.0805	0.2189	0.175	0.2146	0.0615	0.2352	0.087	0.1394	0.0914	0.1091	0.0846	0.0906	0.1326	0.0125	0.0297	0.0441	0.1687	0.1266	0.0037	0.0186	0.0338	0.0332
PXDN	1.7427	4.6211	3.1941	2.6835	4.065	9.9319	4.4403	7.6445	2.1788	3.1335	3.7218	2.9609	6.7243	1.8138	3.7131	5.6676	7.402	2.233	2.3584	8.7963	4.0001	3.9412	1.7284	4.9449	2.2068	3.5259	3.4944	7.4061	18.1202	4.5857	4.7303	3.0235	3.437	2.2778	3.081	4.1112	4.4438	2.8685	3.249	9.6052	3.7622	1.8709	2.9893	1.0345	3.3587	1.6767	1.1491	2.3715	9.4234
ROS1	0.1556	0.2654	0.1767	0.0736	0.2598	0.0978	0.1476	0.1622	0.2547	0.2909	0.1901	0.1174	0.1735	0.1239	0.184	0.196	0.0406	0.2378	0.1367	0.0678	0.0943	0.1876	0.3064	0.1006	0.0556	0.1536	0.4456	0.1277	0.0321	0.2186	0.2029	0.1207	0.0583	0.1332	0.2234	0.077	0.1742	0.1489	0.2285	0.0076	0.0167	0.1369	0.0169	0.0593	0	0.791	0.0276	0	0.0751
MUC17	2.8669	0.6274	2.3267	82.9395	4.9086	0.4414	0.8288	0.2631	0.4099	6.8866	0.2886	1.3512	0.4858	0.2905	6.7222	3.4828	0.1778	0.1835	0.4587	1.9114	0.3853	4.4575	1.1207	2.105	0.1327	1.4589	1.4765	1.4627	0.1047	0.8108	0.6978	2.013	0.4125	0.2081	0.4488	0.8141	0.3302	2.9252	0.3564	0.8759	0.2057	0.0801	0.8899	0.0717	0.7378	0.3735	0.3237	0.1603	0.8458
DNAH9	0.0373	0.0166	0.0551	0.0068	0.0517	0.0337	0.0262	0.0296	0.0441	0.0311	0.0145	0.0121	0.0169	0.0348	0.0127	0.019	0.0262	0.0267	0.0179	0.0489	0.0628	0.0432	0.0286	0.0473	0.0081	0.0345	0.0618	0.0405	0.0182	0.0223	0.0634	0.0547	0.0535	0.0257	0.0508	0.0226	0.0255	0.0396	0.0165	0.0819	0.0483	0.0139	0.0266	0.0179	0	0.0043	0.0203	0.019	0.0239
NOS1	0.0183	0.0143	0.0451	0.2893	0.0185	1.6903	0.0944	0.1004	0.1892	0.0287	0.0949	0.1122	1.8054	0.048	0.3019	0.045	0.9621	0.0082	0.0569	0.6552	0.0242	0.0802	0.043	0.206	0.0461	0.0641	0.0087	0.5625	4.4298	1.43	0.0525	0.0279	0.9086	0.0434	0.1374	0.2227	0.0504	0.3499	0.0481	0.0478	0.0019	0.012	0.0286	0.0974	0	0.0067	0	0.0041	0.0201
CREBBP	4.3665	8.9737	9.9518	6.7783	7.5991	9.1326	8.9779	8.8177	4.3434	7.1597	7.1825	6.7138	6.4722	6.3757	5.6802	8.1357	7.2202	5.9837	7.2177	9.6673	7.3121	9.1016	5.9146	7.3642	2.4527	7.5746	8.81	8.6682	9.6996	6.4812	7.3884	6.2662	3.6712	7.592	8.1086	4.8826	8.7053	6.8513	7.9688	8.5481	9.1204	5.1527	6.708	5.327	4.3898	7.4683	4.4701	6.3335	7.4745
RP1	0	0.001	0.0087	0	0.0031	0.0016	0	0	0.0015	0.0032	0	0.0033	0.0023	0	0.0027	0	0.0018	0	0.0018	0.0032	0	0.0044	0.003	0.0024	0.0017	0	0.0036	0	0.0014	0.0016	0.0013	0	0	0.0019	0.0013	0	0	0	0	0.0114	0.071	0.005	0.0223	0.0052	0.0831	9.00E-04	0.3966	0.0341	0.0064
MTOR	3.2828	6.7866	8.1439	4.7332	6.4112	7.0482	6.8371	8.2389	3.957	4.8861	6.4816	6.0282	5.6858	7.1583	5.2226	6.8298	6.1524	4.4097	5.0639	7.3318	6.2465	7.8666	4.6701	5.5637	3.6566	6.8092	6.3043	7.9523	7.0914	5.2871	6.4239	5.9679	3.7245	5.1674	5.8743	6.1459	7.5636	7.1597	6.4033	6.7182	6.9185	4.1339	5.4534	6.531	2.4179	4.3386	3.6487	2.9142	7.502
TRIO	3.4545	7.5306	5.9349	2.5524	7.3128	5.7642	7.9434	7.8399	3.2384	5.7877	5.4782	5.1135	4.6313	4.5281	5.1471	6.6234	4.9274	4.3887	5.2502	5.6569	5.2278	7.8217	4.9368	5.311	2.3241	5.2553	5.9954	6.5833	5.2439	4.5008	6.1175	5.0882	2.6916	5.3764	5.6023	4.1843	6.8726	5.4374	5.4738	8.0489	8.4981	3.6965	5.1767	4.9653	3.6192	8.2395	3.6765	7.6326	6.0428
CMYA5	0.0423	0.0593	0.0848	0.0954	0.0718	0.36	0.091	0.119	0.0881	0.0441	0.0994	0.059	0.1942	0.0263	0.1059	0.115	0.127	0.0303	0.1515	0.2561	0.0446	0.0787	0.0473	0.0694	0.0425	0.0359	0.0415	0.1047	0.5948	0.2041	0.1553	0.0291	0.1202	0.0379	0.0518	0.0807	0.0513	0.0701	0.0431	0.1228	0.0453	0.0276	0.0633	0.0114	0.0494	0.091	0.0379	0.0264	0.0883
RIMS1	0.0188	0.0134	0.0214	0.0511	0.0228	0.1885	0.0202	0.0458	0.0207	0.0236	0.03	0.0388	0.0926	0.0215	0.0202	0.0147	0.0435	0.0186	0.0238	0.0668	0.023	0.0214	0.0086	0.0102	0.0215	0.0164	0.0179	0.0758	0.0567	0.0651	0.0697	0.0153	0.3585	0.0117	0.0224	0.0205	0.0196	0.0184	0.0164	0.0245	0	0	0.0117	0.0048	0	0.0023	0.0614	0.0251	0.0222
MAP1B	0.7744	1.5139	1.5755	2.5621	1.7582	7.4843	2.8294	6.018	1.1506	2.1243	2.6355	1.545	6.1785	1.0194	2.5396	2.8836	4.3831	0.5506	1.1475	6.2359	2.8641	1.7677	1.1796	1.783	0.9551	1.7848	0.723	4.5099	8.6319	4.8222	8.7128	0.6728	4.5399	1.53	2.5541	1.7552	1.4785	1.3854	1.3589	2.9645	0.3082	0.3819	0.5164	0.805	0.5443	0.5526	0.262	0.6746	0.9313
LAMA5	1.2329	2.6699	3.4624	2.9804	4.0771	15.0907	5.1931	7.151	2.5503	3.382	3.2598	2.1581	6.9349	1.3473	2.3941	4.3141	7.6863	1.4433	3.8054	15.8497	3.2516	5.3632	2.0065	5.2489	0.8612	2.3282	2.7881	6.3529	26.3879	6.8592	10.0528	2.4893	3.1046	2.3799	3.3675	3.9597	3.7438	2.7105	2.4326	22.8446	7.3773	2.3098	4.0011	8.9881	7.9714	7.0042	0.7137	5.0579	4.089
DOCK2	1.6277	2.4546	5.4481	0.9756	2.8014	2.924	2.1886	1.4245	1.5817	2.0788	2.2716	1.5832	2.1703	2.7632	1.7131	1.5772	2.5093	1.5573	1.8554	0.9066	4.3046	2.2681	1.5808	1.4989	1.1081	2.4488	3.5712	1.6976	0.583	1.7701	1.4995	5.4463	1.7537	3.6073	1.8865	2.8232	4.1171	1.8851	2.3663	1.9311	1.4932	0.3869	0.7374	0.3842	0.4947	0.2064	0.5689	1.0311	0.5878
NFASC	0.8396	0.9586	1.9357	1.173	1.857	2.2429	1.8123	1.9198	0.9286	0.936	1.0654	0.8086	2.543	0.355	0.8923	1.7353	1.2463	0.6025	1.6763	2.3194	0.7963	1.6974	0.6601	1.1492	0.3242	0.9238	0.9885	5.4242	4.0663	2.0835	2.4768	0.6488	1.225	0.9985	1.3565	0.7564	1.3353	0.9037	0.7558	1.2079	0.0734	0.6089	0.275	0.9853	0.1982	0.2469	0.2536	1.7368	1.0429
COL5A1	3.9146	8.5936	7.7113	3.1514	8.4141	16.9442	7.1584	12.6871	3.2831	6.7291	6.2298	7.3445	8.601	3.1827	6.5249	8.7046	12.9003	3.6577	3.9623	13.5932	9.1476	9.6958	3.944	9.0889	2.7742	9.4024	7.9342	14.0927	25.3439	8.5575	12.8932	4.7149	4.3191	4.2779	5.015	5.8898	9.2965	5.91	5.9368	50.7724	17.8685	6.2605	18.3324	6.3987	14.5159	9.9513	4.8247	9.7777	47.5193
SCN5A	0.045	0.0545	0.168	0.0946	0.1551	0.171	0.07	0.0625	0.0528	0.0626	0.0598	0.07	0.1574	0.0451	0.0687	0.131	0.1524	0.0172	0.1047	0.1453	0.0723	0.1253	0.0343	0.1078	0.0301	0.0449	0.0589	0.092	0.3089	0.1535	0.097	0.0365	0.1033	0.0568	0.0408	0.0823	0.0636	0.1302	0.0786	0.2343	0.0148	0.0431	0.0549	0.2203	0.0601	0.0469	0.0049	0.032	0.0606
LAMA2	0.7373	2.0711	1.3734	1.0608	1.9572	4.6972	4.6512	6.3011	0.7279	1.7622	2.0648	1.9167	3.8439	1.0253	1.3877	2.9735	1.9825	0.7249	1.7412	2.3912	1.889	1.2752	0.8357	1.7089	0.7956	1.8784	1.4949	3.2596	3.2346	2.3416	3.7854	1.4783	0.7177	1.3835	1.8149	1.5223	2.0934	0.8631	2.8558	2.5475	0.3516	0.2463	0.5817	0.2172	0.3876	0.0852	0.303	0.3205	1.1744
FBN2	0.2684	0.8452	0.7249	0.1299	0.5922	0.2951	0.6277	0.4016	0.1494	0.794	0.6626	0.4985	0.2849	0.363	0.5307	0.4928	0.6139	0.2122	0.2445	0.209	0.6322	0.6725	0.2143	0.4186	0.1829	0.3893	0.4669	0.5259	0.6166	0.2119	0.3756	0.511	0.2175	0.3731	0.2603	0.2042	0.6031	0.4047	0.3776	1.1785	0.223	0.196	0.4067	0.5045	0.4176	0.3406	0.115	0.7737	1.7166
TNR	0.0117	0.0171	0.1742	0.0255	0.0133	0.0272	0.0115	0.0098	0.0169	0.0412	0.024	0.0107	0.0364	0.0031	0.0067	0.0502	0.026	0.0084	0.0324	0.0255	0.023	0.0589	0.0367	0.0145	0.0043	0.0269	0.0297	0.0609	0.0755	0.0493	0.0791	0.0457	0.0162	0.0433	0.0256	0.011	0.0427	0.0085	0.0164	0.035	0.0039	0	0.0059	0	0	0.0092	0	0.0251	0.0205
RP1L1	0	0.0035	0.0102	0.0018	0.0082	0.0195	0.0104	0.0047	0.0108	0	0.0155	0.0058	0.008	0.0044	0.0096	0.015	0.0062	0.0024	0.0062	0.0056	0.0228	0	0.0035	0.0104	0.0031	0	0.0064	0.0026	0.0197	0.0141	0.0068	0.0082	0.0029	0.005	0.0069	0.0113	0.0128	0.0061	0.0079	0.0075	0.0333	0.0044	0.0252	0.0023	0.0225	0.0016	0.0165	0.048	0.034
COL22A1	0.0115	0.0099	0.0666	0.0395	0.0371	0.1643	0.0188	0.0292	0.0429	0.0255	0.0352	0.0152	0.1824	0.02	0.0711	0.0341	0.0989	0.0082	0.0246	0.1789	0.0691	0.0843	0.0239	0.0284	0.007	0.021	0.0291	0.0661	0.4022	0.1123	0.1803	0.0434	0.0856	0.0457	0.0312	0.041	0.0521	0.0346	0.0067	0.037	0.148	0.0699	0.0604	0.0567	0.1404	0.058	0.0125	0.0885	0.0875
KCNB2	0.0241	0.0417	0.1154	0.1396	0.0778	0.053	0.0444	0.1338	0.0643	0.0402	0.0287	0.0776	0.067	0.0157	0.0689	0.0358	0.0667	0.0403	0.1105	0.0804	0.0665	0.0427	0.0376	0.0646	0.0293	0.028	0.0559	0.1135	0.1231	0.101	0.0811	0.0325	0.076	0.108	0.0219	0.0269	0.0243	0.0677	0.0421	0.0478	0	0.0209	0.0133	0.0487	0.0536	0.0118	0	0	0.0324
ADAMTS2	0.5117	1.0315	1.1023	0.6518	1.2577	3.6414	2.4907	3.497	0.5943	0.9177	0.788	0.9032	1.1881	0.8716	0.5407	1.3962	1.6536	0.4781	0.9275	1.5408	1.2416	1.0858	0.615	1.2535	0.5491	1.2525	0.8463	1.8364	1.325	0.8129	1.8747	0.8411	0.8816	0.7105	0.7204	1.364	1.0328	0.5696	0.7262	6.759	7.5093	1.4571	4.3521	0.6737	3.2903	0.9511	1.0194	1.2231	12.3851
BCL9L	3.0067	3.3473	4.1652	5.65	3.5522	6.9135	4.3949	5.7786	3.1244	3.1822	4.7135	4.2763	4.6627	3.8846	3.7611	2.719	4.4827	3.1384	3.9148	7.7448	4.0879	4.2518	3.4474	4.0876	1.3932	3.9014	3.0506	6.9981	9.26	3.7484	4.461	4.5389	2.9809	4.2363	4.3206	3.3525	5.9238	4.3215	3.9845	6.6566	5.7138	3.6852	5.4063	2.6929	2.7034	3.8289	2.7399	2.4649	5.1192
TMEM132D	0.0404	0.1072	0.0796	0.0748	0.1014	0.0201	0.1467	0.0787	0.0292	0.0473	0.1116	0.0668	0.029	0.0317	0.0521	0.0469	0.0449	0.0668	0.1449	0.0946	0.1158	0.0646	0.04	0.1053	0.0148	0.0525	0.0974	0.0572	0.0207	0.0475	0.2017	0.1017	0.0488	0.0565	0.1322	0.0433	0.1164	0.0707	0.106	0.0843	0.0433	0	0.0404	0	0.0405	0.0099	0.033	0.0216	0.0109
DCHS1	0.9767	1.896	2.3222	1.6865	2.53	6.4945	2.5271	3.8294	1.7831	1.3335	2.3306	1.7015	5.1228	1.3879	1.5024	2.4596	4.1034	0.9042	2.2095	6.6499	2.3633	2.6472	1.1294	2.7705	0.7821	1.7615	1.9361	4.4823	12.6777	4.0285	4.2557	1.204	2.2291	1.6986	2.0071	2.2896	2.3876	1.8925	1.9274	3.7437	1.4868	1.1175	2.0887	0.7606	1.2086	1.1151	1.4968	2.0491	4.6744
SPEG	0.3665	0.3085	0.3734	1.783	0.4401	9.1861	1.072	1.4144	3.2225	0.6003	1.2559	0.5716	6.9318	0.3918	0.7187	0.6613	4.1211	0.2263	1.6573	8.0603	0.4591	1.3216	0.5191	2.0776	0.8451	0.2505	0.1987	3.397	20.5562	4.7649	3.8018	0.1786	4.289	0.3065	1.074	1.6791	0.3844	0.7768	0.1837	0.5928	0.0769	0.3381	0.1128	0.2506	0.0941	0.0707	0.0316	0.0345	0.0937
MEGF8	3.1648	5.7706	6.739	3.606	6.1283	6.8371	7.5028	8.3911	3.8722	4.5371	5.9164	5.552	5.0972	4.0417	4.1326	6.8711	6.8003	4.6501	4.3961	7.2277	5.8108	9.0629	3.3681	7.4039	1.7948	5.1933	6.6289	8.125	8.0889	5.0334	7.6583	4.7513	2.1113	5.5242	6.1191	3.4868	7.6491	6.0215	6.4267	6.5242	3.873	2.7026	3.6144	6.7625	1.4651	3.4165	1.6559	2.307	4.5014
PCDHB8	0.0328	0.1875	0.0745	0.0297	0.0442	0.2982	0.0941	0.3496	0	0.0274	0.0615	0.0685	0.0522	0.0215	0.0626	0.0292	0.101	0.0235	0.1105	0.1644	0.0576	0.0249	0.0626	0.1152	0.01	0.0382	0.1385	0.1118	0.1917	0.0551	0.1842	0	0.0753	0.0436	0.1117	0.0366	0.1325	0.0264	0.0382	0.0895	0	0.0428	0.0091	0.0221	0	0.0053	0	0.0584	0.0221
EPHA5	0.0092	0.0302	0.0231	0.0682	0.0074	0.1061	0.0489	0.0616	0.0147	0.0562	0.0563	0.0191	0.1204	0.022	0.0438	0.0654	0.0283	0.0022	0.0871	0.1022	0.0691	0.0302	0.0446	0.0265	0.0196	0.0351	0.0077	0.0433	0.1854	0.1181	0.2102	0	0.0738	0.0351	0.0375	0.0287	0.0255	0.0277	0.0178	0.0046	0	0	0.0076	0.0021	0	0.0045	0	0	0.0041
DNAH1	0.5137	1.2334	1.2749	1.4545	2.2517	0.7774	0.8459	1.2173	0.4116	1.1276	0.6147	0.6366	0.3698	0.4423	0.698	0.9662	0.5769	0.9565	0.8163	0.5867	0.8962	1.7923	0.5439	0.4647	0.4773	0.5537	0.913	0.7772	0.3025	0.504	1.338	1.095	0.295	0.6105	0.5447	0.4413	1.1806	0.5817	0.5113	0.6728	1.9465	0.5178	0.3334	1.2464	0.6078	0.6745	0.3252	1.9839	1.3234
LRRIQ1	0.0034	0.0089	0.0078	0.0112	0	0.0452	0.0126	0.0071	0.0274	0.0086	0.0052	0.0058	0.0734	0.0045	0.0049	0.0152	0.0379	0.0025	0.0031	0.0514	0.0103	0.0156	0.0089	0.0148	0.0062	0.0034	0.0022	0.0296	0.1149	0.0402	0.0438	0.0028	0.0324	0.0051	0.007	0.0115	0.0078	0.0082	0.002	0.0764	0	0.0045	0.0057	0.0254	0.0114	0.0017	0	0.0061	0.0115
FLNC	2.2426	2.5149	3.8234	42.8282	3.2845	80.9413	23.5577	8.1101	26.3124	9.3716	21.7654	8.5215	187.9823	6.6989	11.6722	9.6403	76.9259	1.8541	11.4767	179.1532	4.5189	19.5494	7.2603	43.8093	30.4197	4.1025	2.555	140.9057	577.6399	87.3938	57.4816	0.9304	37.1756	3.3816	22.8006	16.3785	3.9812	13.2732	2.3702	12.5223	7.4334	1.0989	1.0486	1.5995	1.8336	0.5963	0.3605	1.1575	3.9493
PCDHA12	0.0109	0.0056	0.0123	0.003	0.0044	0.0135	0.0033	0.0113	0.0043	0.0363	0.0222	0.0093	0.0065	0.0035	0	0.0242	0.005	0.0039	0.005	0.0136	0.0082	0	0.0028	0.0034	0	0.0135	0.0137	0.0299	0.0159	0.0046	0.0183	0	0.0187	0.0027	0.0074	0.0073	0.0082	0	0.0032	0	0	0.0283	0	0.0037	0	0.008	0.2036	0.0193	0
SPAG17	0.0031	0	0.0023	0.0017	0.0049	0.0076	0.0019	0.0085	0.0074	0.0051	0.0031	0	0	0.002	0	0.0082	0	0.0044	0	0.0026	0.0023	0.0023	0.0032	0.0057	0.0028	0.0031	0.0019	0.0048	0.0089	0	0.0144	0.0074	0.0026	0.0046	0.0042	0.002	0.0093	0.0037	0.0036	0.0046	0.005	0.012	0.0153	0.0124	0	0	0	0.3269	0.0144
TENM2	0.0381	0.0283	0.1051	0.0341	0.0881	0.5311	0.092	0.053	0.0829	0.0864	0.0682	0.1364	0.1267	0.0107	0.0429	0.0631	0.1938	0.0254	0.1501	0.3435	0.0533	0.0786	0.0354	0.0742	0.0274	0.0462	0.0379	0.137	0.3104	0.2171	0.1817	0.0309	0.129	0.0529	0.0723	0.0401	0.066	0.0493	0.0285	0.0608	0.009	0.0107	0.0045	0.0055	0	0.008	0	0.4461	0.088
COL7A1	0.2308	0.4065	0.5304	0.2171	0.6609	0.5903	0.6209	0.5833	0.1458	0.3833	0.3483	0.2906	0.2592	0.119	0.2877	0.5932	0.5923	0.2572	0.5987	0.3222	0.5502	0.869	0.2912	0.175	0.129	0.3672	0.4353	0.5339	0.3413	0.2052	1.2226	0.4229	0.138	0.2762	0.2127	0.5202	0.5308	0.2408	0.3275	2.0095	2.4702	0.7339	2.1973	1.2633	1.0698	1.1388	0.4075	1.2284	5.1083
LRRC7	0.038	0.0619	0.0636	0.037	0.0769	0.0554	0.067	0.0828	0.0425	0.0401	0.0394	0.0575	0.0406	0.0183	0.0401	0.1196	0.061	0.0345	0.0423	0.0635	0.04	0.0723	0.0339	0.0341	0.032	0.0215	0.0304	0.0653	0.0388	0.0622	0.0749	0.0333	0.0207	0.0509	0.0389	0.0328	0.0493	0.0314	0.0356	0.0127	0.014	0.0065	0.0175	0.0148	0	0.0083	0	0.0267	0.0209
ATP10A	0.2952	0.1942	0.2961	0.2768	0.3397	0.4014	0.2726	0.471	0.2633	0.1931	0.1977	0.2318	0.3105	0.4261	0.1728	0.4382	0.4489	0.1836	0.3193	0.3414	0.5892	0.3183	0.2165	0.2658	0.1089	0.2604	0.3288	0.4791	0.4409	0.3894	0.5488	0.2441	0.4322	0.2472	0.4279	0.4159	0.3161	0.3114	0.2566	0.5098	0.1941	0.1253	0.2829	0.1	0.233	0.0776	0.1352	0.1243	0.6206
FRYL	8.1386	13.8554	13.0162	4.3169	13.9572	9.1884	13.5875	15.4983	7.6689	13.3438	10.8165	10.4378	8.6529	11.3889	13.7841	11.1812	8.7715	8.0457	11.092	9.0828	11.9842	11.5173	8.9727	8.5492	8.2451	11.568	13.4838	12.762	3.3006	8.1279	12.4222	10.9571	5.5195	9.9707	11.0109	6.2814	11.581	10.9038	12.1405	6.5252	10.7788	4.367	4.0741	8.6066	2.8732	7.4582	6.5303	12.3296	7.5504
FNDC1	0.2239	0.7185	1.3989	3.6997	1.3378	13.8173	1.4352	0.3814	2.0431	0.887	1.5499	2.2962	6.3622	1.0623	1.8848	1.2835	7.9631	0.863	0.7943	5.3871	1.2761	1.4979	0.6604	3.2041	0.77	0.8584	0.7535	5.1325	29.7537	7.0814	3.1711	0.4058	3.2669	1.0941	3.4021	3.472	2.7066	1.0563	0.565	14.863	1.5369	2.2691	2.5075	1.2251	1.9341	0.5369	1.0452	1.2428	10.9804
ADAMTS16	0.0718	0.2638	0.1281	0.092	0.1575	0.5128	0.3215	0.4883	0.074	0.6852	0.3459	1.0509	1.2419	0.0268	0.1174	0.5395	0.7488	0.0957	0.1837	0.8398	0.4133	0.1871	0.1548	0.2765	0.3186	0.3198	0.1007	0.6251	1.4839	0.6758	1.2546	0.0582	0.0884	0.2915	0.3842	0.182	0.1787	0.1021	0.1195	0.9543	0.0972	0.0268	0.2388	0.0346	0.0514	0.0703	0	0.0457	0.4143
CNTN6	0	0.017	0	0.0445	0	0.0406	0.0101	0.0342	0.0131	0.0137	0.0056	0.0186	0.0391	0.0071	0.0234	0.0243	0.0151	0.0118	0	0.0274	0.0082	0.0124	0.0057	0.0135	0	0.0136	0.0035	0.0043	0.0798	0.055	0	0.0044	0.0941	0.0082	0.0074	0.0037	0.0041	0.0165	0.035	0.0122	0.0045	0	0.0045	0	0	0	0.0089	0	0
ITPR3	11.1493	30.0874	23.8054	23.9773	23.4312	16.9761	26.5458	29.1184	9.3524	25.2426	23.0063	24.9496	10.0267	23.758	14.8383	19.2012	15.9068	16.1233	16.1633	16.7849	25.8854	23.9982	19.5204	24.2516	9.9753	26.6459	21.8248	28.8725	3.4724	9.1134	19.7662	23.0315	6.3899	16.8832	22.1446	19.9441	29.6955	30.5149	21.0076	24.4853	44.6569	13.6484	18.4562	24.761	17.3181	15.7548	11.8695	16.8168	30.458
NCOR2	7.7861	13.8638	16.2525	12.7165	13.1411	15.9689	15.1647	15.3521	8.5771	11.9349	12.3411	11.4215	9.0527	9.8075	8.8229	13.6436	11.978	10.1846	11.6843	18.2914	14.3458	15.9989	11.0682	17.6199	4.0828	13.0666	13.6246	15.4971	18.2564	9.9472	12.384	12.4103	5.7566	12.6973	12.4805	9.9025	15.2292	14.3313	9.9343	26.0885	19.1491	15.6217	17.6578	12.346	14.7161	15.1999	6.7618	14.4172	19.2272
COL27A1	0.1953	0.4349	0.6417	0.4201	0.5309	0.8229	0.3614	1.3096	0.2132	0.3817	0.2643	0.2712	0.5427	0.1277	0.4607	0.8686	0.8548	0.3018	0.4633	0.5863	0.3523	0.7666	0.2022	0.2221	0.1725	0.2602	0.4907	0.5839	1.2403	0.6287	1.251	0.3655	0.4289	0.2418	0.2631	0.3852	0.3495	0.2938	0.29	2.1485	3.193	1.2158	3.2281	0.8087	1.1605	2.4706	0.154	3.0457	1.9821
ZDBF2	0.3337	0.4314	0.5283	0.3405	0.4482	0.9141	0.4018	0.6576	0.5105	0.463	0.3622	0.4428	0.9016	0.1822	0.4066	0.5902	0.5837	0.2296	0.7297	0.9517	0.2431	0.3857	0.2814	0.3777	0.4334	0.2986	0.2795	0.5964	1.2374	0.7895	0.5781	0.3243	0.8601	0.4978	0.449	0.3085	0.3615	0.2845	0.4161	0.4989	0.325	0.0252	0.0826	0.0576	0.3407	0.0351	0.2114	0.9185	0.1615
BCORL1	1.7899	1.8525	2.596	1.4927	2.1493	2.8777	2.741	3.8264	1.9281	1.3942	2.792	1.92	2.3282	1.4881	2.2229	1.9679	2.4952	1.9832	3.057	2.7709	1.7106	2.9837	1.4838	1.9946	0.5875	1.7504	2.2486	4.1426	4.5143	2.3673	2.7825	2.5096	1.4965	2.3376	2.3793	1.5766	2.9169	1.9686	2.3261	2.869	3.4853	2.2237	2.3576	2.2663	1.3682	2.0772	1.1591	2.9329	3.1086
TNRC6B	1.3336	2.4541	2.6109	1.8028	2.5842	2.4627	2.8748	2.7328	1.1359	2.9178	2.3548	2.3202	1.7883	2.2226	2.9655	1.9744	2.2746	1.7143	1.5634	2.3339	2.2852	2.5871	1.7752	1.9752	0.6951	2.3899	2.3429	3.2619	2.4345	2.3651	2.7864	2.2337	0.8924	2.2232	2.1494	1.446	2.6788	2.1374	2.8139	2.2853	2.6347	1.0677	1.4903	2.2177	0.8633	1.3874	1.4149	2.4204	1.4474
TENM1	0.0163	0.0448	0.0777	0.109	0.0716	0.1888	0.043	0.0616	0.0355	0.0701	0.031	0.0372	0.2225	0.0076	0.0467	0.0624	0.1595	0.0234	0.0493	0.2669	0.0404	0.0337	0.0413	0.0621	0.0213	0.0268	0.0192	0.1485	0.6423	0.1272	0.1493	0.0265	0.0663	0.0267	0.0318	0.0453	0.0459	0.0225	0.0149	0.0434	0.0019	0.0183	0.0058	0.0063	0	0.0023	0.0038	0.0125	0.0063
PRDM9	0	0	0	0	0	0	0	0	0	0	0	0	0	0	0	0	0	0	0	0	0	0	0	0	0	0	0	0	0	0	0	0	0	0	0	0	0	0	0	0	0	0	0.0068	0.0055	0	0	0	0	0
FBN1	2.3131	4.1258	4.161	3.9155	3.6461	14.7724	7.2699	17.8735	1.4504	6.1536	4.8422	9.421	11.7163	2.923	4.181	7.7388	8.2425	1.396	2.9417	14.3727	5.8229	5.1188	3.0305	6.731	2.0757	5.073	2.7665	16.8026	19.2747	8.3681	12.9338	2.5833	3.1885	3.7027	6.137	5.119	4.1228	2.9261	3.4083	16.8175	3.3447	1.5503	3.9202	1.4279	4.6844	0.8408	1.7379	2.5089	14.1436
EVC2	0.2132	0.3352	0.6455	0.3269	0.3712	0.9576	0.645	0.5395	0.4948	0.2739	0.3826	0.3516	1.0759	0.2217	0.1878	0.536	0.7527	0.2471	0.7883	0.7717	0.4487	0.4362	0.2419	0.3556	0.2097	0.3954	0.3255	0.606	1.1822	0.6561	0.6483	0.4166	0.3578	0.4496	0.2866	0.4539	0.4969	0.2143	0.3629	0.6021	0.1846	0.107	0.1182	0.0921	0.146	0.0909	0.0535	0.1557	0.3569
FRAS1	0.2489	0.3254	1.2692	0.4282	0.653	0.6507	0.4657	0.3721	0.6145	0.2222	0.1896	0.4206	0.8198	0.1085	0.4997	0.3922	0.4774	0.0854	0.8944	0.5833	0.2877	0.9923	0.1972	0.3589	0.1144	0.1851	0.2519	0.7435	2.0212	0.7989	0.345	0.113	0.3385	0.192	0.4084	0.1688	0.2395	0.5929	0.1505	2.2233	0.6823	0.327	0.302	1.3424	0.0888	1.1458	0.0996	0.1645	0.3214
VPS13C	1.8861	3.268	3.6608	2.351	2.9905	3.9689	3.2461	4.2629	2.0136	3.2724	3.4046	2.7293	3.246	3.3719	3.9907	3.5672	2.6486	2.1714	2.8513	4.0479	3.1044	2.9181	1.8931	2.3594	1.5978	2.8985	2.8458	4.4483	3.4143	2.982	3.4956	3.6742	2.2847	2.6733	2.7751	1.8019	3.0877	2.8956	2.8515	4.797	5.7142	3.3169	3.3221	4.7127	1.9969	1.1051	3.1534	4.7963	2.596
CDH9	0	0.0037	0	0.0544	0	0.0118	0.0088	0	0	0	0	0	0.0085	0	0	0	0.0066	0	0	0.0179	0	0.0054	0	0	0	0	0	0	0.0209	0.042	0	0	0.0554	0.0036	0	0	0.0054	0.0086	0.0042	0	0	0	0	0.0386	0	0	0	0	0
ASPM	0.9306	1.3762	1.7831	0.4025	1.0046	1.8121	1.2085	1.9213	0.8451	0.6318	0.8707	1.1302	0.9916	1.9219	0.8103	0.7854	0.7478	0.5548	0.8397	0.5814	1.3852	0.9655	0.6383	0.7512	0.6333	0.9424	1.102	1.633	0.1655	0.9689	1.6954	1.5855	0.4163	0.6897	0.694	1.1985	1.2259	1.6039	1.7083	3.1882	3.1647	1.4168	4.8658	1.6625	2.2585	2.2699	1.8151	3.0636	2.664
TRRAP	1.7945	4.2144	5.9534	2.6468	3.7949	4.9953	4.4127	5.615	1.9274	3.9537	3.778	3.5504	2.9113	4.0295	3.3336	5.268	3.2613	2.261	3.0369	4.9644	4.1715	4.8961	2.8418	3.6206	1.2448	4.2257	4.5622	5.1437	3.7698	2.9115	4.0634	4.135	1.564	3.8277	3.8533	3.152	4.8469	4.4193	4.0014	6.1544	5.7303	5.8782	4.3614	3.6841	2.1107	5.747	2.2172	4.1902	6.7619
PXDNL	0.023	0.0388	0.0782	0.0967	0.051	0.0474	0.0776	0.0598	0.0092	0.1006	0.0704	0.3463	0.1849	0.0113	0.0246	0.1126	0.1962	0.0165	0.0791	0.2062	0.0908	0.0305	0.0717	0.096	0.021	0.0601	0.0691	0.158	0.1719	0.1445	0.0696	0.0465	0.0791	0.0401	0.0391	0.0423	0.0826	0.0658	0.0334	0.0384	0.0142	0.0225	0.0811	0.0232	0.0383	0.0253	0.0187	0.0307	0.0927
F8	0.5269	0.5647	0.6357	0.8089	0.5236	2.0821	0.7573	1.175	0.7629	0.4423	0.7068	0.5093	2.0757	0.3806	0.5657	0.6019	0.7203	0.3072	1.2101	1.4491	0.5333	0.5673	0.4572	0.6377	0.5792	0.5504	0.4589	1.0855	2.0594	1.5365	0.688	0.5319	0.9291	0.6088	0.7944	0.7021	0.5592	0.5413	0.7577	0.8641	0.2917	0.5266	0.3788	0.1499	0.3115	0.1987	0.8997	0.4887	0.5025
ANKRD11	3.2181	5.0802	5.8234	3.5879	5.3877	5.7404	4.8804	5.851	3.1543	4.9786	4.4535	3.9389	3.3909	3.6581	4.0222	5.9097	4.4128	3.8516	4.3141	5.5818	4.974	6.4974	3.5205	4.5857	2.4099	4.1153	4.8525	5.7307	4.5499	3.4703	5.4769	5.0534	2.4631	4.2465	3.9401	3.6621	5.4752	4.5636	3.784	6.2603	7.1523	3.2282	3.7259	4.1199	3.3513	5.8064	2.77	4.7601	6.1987
ROBO1	0.8917	1.1317	2.2433	2.3848	1.1891	7.1924	1.5607	1.731	1.1174	1.1987	1.7825	1.4548	4.0673	0.7843	1.2181	2.2372	2.3695	0.5716	1.4685	4.761	1.7877	1.4051	0.8945	1.2012	0.7974	1.039	1.4088	2.5398	5.334	2.6929	2.2537	1.3582	1.8549	1.6997	1.2796	1.5005	1.3943	1.1954	1.2543	5.788	2.2668	0.5146	1.5441	0.5187	1.7698	0.6505	0.5454	3.2051	5.7782
AKAP12	1.6824	4.0687	4.0308	13.4083	3.2577	24.6136	7.9942	8.0451	4.3977	4.538	6.0145	4.9912	19.1018	2.8173	6.2924	11.9809	12.0682	1.9301	5.2312	38.526	4.9911	5.2631	2.8594	7.4039	5.9419	3.6994	3.5726	13.5096	35.2992	22.503	15.9957	1.6533	11.1721	4.7625	6.2941	6.2927	3.3614	3.5918	3.2832	9.1411	0.3755	1.9279	1.2764	0.5682	0.9151	1.6631	1.1959	1.0312	3.2109
ATRX	1.4478	1.8325	2.8956	1.543	1.9754	3.0891	2.1552	2.8903	1.6144	1.9201	1.9831	1.5505	2.7825	1.4045	2.4017	2.3764	2.1177	1.1433	2.1887	3.2157	1.6183	2.0028	1.2596	1.7452	1.0812	1.7673	1.8703	2.9663	3.708	2.8557	2.3043	1.7349	1.4887	1.8536	1.7444	1.4081	2.0053	1.898	1.9354	3.7292	2.8443	2.9447	3.5447	3.1456	2.6439	1.6426	2.247	5.8652	2.697
BIRC6	3.3	6.7957	8.1838	4.4342	6.6807	6.3186	6.656	7.1597	3.406	7.0945	6.3633	5.6412	4.6037	8.653	6.5406	6.2519	4.8097	3.5628	4.6043	6.9742	6.0755	6.5314	5.6376	6.0899	2.5197	6.5285	5.995	7.6207	4.1644	5.0072	5.2944	6.5606	2.879	5.4064	5.6259	5.1907	6.8772	6.5408	6.1913	7.3404	5.0201	4.6355	4.6943	5.0975	3.4285	2.9261	4.1574	6.74	5.9426
CTNNA2	0.0798	0.141	0.148	0.2647	0.0581	0.5969	0.1692	0.2358	0.2142	0.2199	0.3079	0.1499	0.795	0.1331	0.1771	0.2526	0.4204	0.0544	0.2163	0.5901	0.3667	0.1425	0.2098	0.1681	0.0656	0.1812	0.0607	0.1977	0.9243	0.489	0.9251	0.0582	0.5912	0.179	0.25	0.2085	0.127	0.1949	0.165	0.5346	0.0033	0.0052	0.1394	0.2448	0.0666	0	0.2929	0.2061	0.0403
PDZD2	0.1718	0.3013	0.4131	0.3656	0.4672	0.991	0.3494	0.5893	0.2663	0.1987	0.2229	0.344	0.7975	0.1458	0.3271	0.4158	0.5271	0.1274	0.3799	0.6547	0.3812	0.376	0.1976	0.2773	0.1173	0.2779	0.2727	0.5984	1.01	0.4866	0.6427	0.1685	0.2603	0.2118	0.3125	0.2669	0.3233	0.2403	0.231	0.6157	0.1074	0.1775	0.3078	0.4188	0.4224	0.3169	0.1663	0.538	0.614
PCDHA2	0.0099	0.0077	0.0113	0.0162	0.0281	0.0164	0.0122	0.0276	0	0.0041	0.0304	0.0085	0.0474	0.0032	0.0142	0.0089	0.0138	0.0142	0.041	0.0207	0.0037	0.0113	0.0052	0.0123	0.0045	0.0099	0.0314	0.039	0.0435	0.0208	0.0201	0.004	0.0128	0.0124	0.0169	0	0.0113	0.015	0.0087	0.0111	0	0.0065	0.0083	0.0268	0	0.0194	0.0162	0.0265	0.0067
BNC2	0.2727	0.3773	0.4664	0.8889	0.4061	3.1379	0.8442	0.9356	0.6776	0.3638	0.6387	0.4937	2.6078	0.2798	0.5533	0.4723	1.3855	0.2028	0.5696	3.5296	0.3813	0.4877	0.3351	0.6931	0.355	0.3319	0.3045	1.3717	5.7222	2.0671	1.2192	0.2578	1.1951	0.4079	0.6468	0.7754	0.4043	0.3373	0.3543	0.834	0.1358	0.1563	0.2186	0.0728	0.1638	0.0422	0.1088	0.2062	0.3818
VPS13A	1.7995	2.6375	2.6181	3.3368	3.2169	1.7938	2.6258	3.062	1.3782	3.294	2.3605	2.2182	1.9184	2.0156	3.3402	2.6259	1.8442	2.3292	1.9238	2.337	1.9311	2.8741	1.4874	1.6982	1.5075	2.0785	2.0998	2.9854	2.2593	2.1547	2.8822	2.4747	1.1829	2.1753	1.7626	1.1983	2.2063	2.1599	1.991	2.9285	2.9886	1.5661	2.3285	3.222	2.2371	1.4711	2.1347	3.4496	2.3705
ABCA1	2.542	7.9081	4.2138	1.4804	4.391	8.6509	6.8132	4.186	2.8542	4.5487	5.177	3.9382	4.775	3.759	4.0901	5.2794	5.6883	2.486	4.5875	5.0758	3.8611	3.3302	2.5294	3.5431	2.6229	4.8244	3.5144	3.4371	5.1636	5.8117	2.7743	5.0429	1.9409	3.5653	5.9018	4.7864	4.5462	2.873	3.7859	2.938	1.9174	1.2838	3.0858	1.4671	0.6902	2.6575	2.6804	2.8322	1.6917
TNS1	4.3971	6.547	7.4849	20.2088	7.3278	98.5733	22.0598	16.8951	27.7743	9.384	20.3473	10.9076	89.395	7.7939	11.1603	13.975	48.9395	4.1743	20.3998	127.1463	8.3039	14.9947	7.8911	40.3456	9.9197	6.4736	4.8536	72.1159	278.7614	60.5508	46.3756	3.2229	57.8168	7.2411	21.3124	16.3914	7.7742	9.519	6.2004	13.2587	2.1819	2.4567	3.3646	1.6098	1.6152	1.0138	0.994	1.7726	6.8079
ZNF292	1.8067	2.5244	2.9207	4.6903	2.9246	2.1553	2.5778	2.7254	1.6096	3.009	1.892	2.1606	2.4088	1.8051	2.7859	1.802	1.7838	1.7146	2.4551	2.6403	1.7768	1.996	2.0644	1.5885	1.2089	1.9663	1.3957	2.8478	2.324	2.3063	2.048	2.0427	1.8684	1.8983	2.1497	1.3429	2.0645	2.3478	2.1602	2.6762	2.8471	1.6138	2.638	2.1264	1.8506	1.569	2.6992	3.9704	2.5238
HERC1	1.7607	3.9183	5.2129	2.5696	3.5866	5.8236	4.4967	4.6394	2.0009	3.4249	3.2937	3.0962	4.0119	2.9237	2.9643	3.6754	3.4891	2.2322	2.9807	5.6266	3.7183	4.1956	2.3278	3.0516	1.2722	3.3459	3.6386	4.9479	6.5179	3.8155	3.9067	3.3618	1.8584	3.1536	3.1248	2.3657	4.2112	3.6399	3.4629	4.2416	3.5083	1.7418	2.0387	2.6176	1.2356	1.1815	1.5005	2.9441	2.2414
TECTA	0.0289	0.0714	0.0493	0.0492	0.0819	0.1555	0.0712	0.0981	0.0406	0.0574	0.0555	0.0515	0.082	0.0213	0.0518	0.1194	0.107	0.026	0.0798	0.1602	0.079	0.066	0.0358	0.0673	0.0231	0.0325	0.0688	0.111	0.1904	0.0911	0.1244	0.0499	0.0748	0.0451	0.0345	0.0388	0.0603	0.0458	0.0506	0.0835	0.0268	0.0142	0.0722	0.0268	0	0.0336	0.0236	0.0451	0.0317
CDH23	0.1891	0.1831	0.2716	0.3147	0.2378	0.4342	0.298	0.3359	0.1373	0.2511	0.133	0.2402	0.2275	0.1036	0.1342	0.2565	0.2853	0.1392	0.2881	0.316	0.1887	0.489	0.1658	0.2073	0.1211	0.2161	0.2324	0.3152	0.2268	0.27	0.293	0.1678	0.0975	0.3425	0.2136	0.1494	0.3	0.1072	0.1864	0.3598	0.1199	0.0739	0.0591	0.0469	0.0486	0.0554	0.0105	0.072	0.0871
SVIL	4.4443	6.5585	8.3991	13.6245	6.3058	51.4177	11.0015	9.5724	21.5446	6.349	16.595	6.2434	46.8283	6.9579	9.101	7.9908	29.4812	4.6744	15.5901	73.3964	5.7662	12.5654	7.1607	21.8571	6.2805	6.4031	6.4449	30.0707	127.0634	37.1587	20.1644	5.0901	27.7831	5.8387	12.4478	11.2995	6.4537	9.2106	5.7266	7.5234	5.5033	4.3616	3.4383	5.7336	2.2578	4.2987	5.4491	5.8557	5.7755
PKHD1L1	0.1487	0.2508	0.3863	0.1736	0.277	0.423	0.4158	0.4216	0.1764	0.2009	0.184	0.3868	0.4296	0.0782	0.2797	0.3887	0.2143	0.09	0.3643	0.3667	0.2163	0.4189	0.1419	0.3262	0.2584	0.2153	0.2244	0.4724	0.4826	0.3354	0.1405	0.2471	0.1683	0.4296	0.3178	0.1758	0.4496	0.1803	0.4298	0.2778	0.03	0.019	0.0594	0.0108	0.0876	0.0078	0.0476	0.0467	0.0137
MYO18B	0.0248	0.0048	0.0188	0.0084	0.0075	0.0026	0	0	0	0.0026	0.0016	0.0071	0.0074	0	0.0044	0	0.0057	0.0044	0.0028	0.0129	0.0187	0.0071	0.0048	0.0019	0.0028	0.017	0.0216	0.0049	0.0068	0.0026	0.0188	0.0075	0.0053	0.0031	0.0042	0.0041	0.0164	0.0037	0.0036	0.0046	0.0128	0.0243	0.036	0.0146	0	0.0061	0.0051	0.0055	0.0083
OTOGL	0.0122	0.0344	0.026	0.0546	0.0475	0.0486	0.0617	0.0647	0.0373	0.0368	0.0175	0.0307	0.073	0.0064	0.028	0.0502	0.0362	0.0105	0.018	0.0757	0.0627	0.0354	0.0076	0.0379	0.0649	0.0061	0.0093	0.0308	0.1771	0.0493	0.0594	0.0159	0.2426	0.0085	0.0217	0.0148	0.0278	0.0089	0.0442	0.0419	0.004	0	0.0061	0.0264	0.0082	0.0024	0.016	0.0044	0.0016
CNTNAP5	0.0055	0	0.0084	0.009	0	0.1095	0.0034	0	0.0088	0	0	0.0063	0.1251	0	0.0079	0	0.0357	0	0.0051	0.0415	0.0042	0	0	0.0034	0.005	0.0083	0.007	0.0174	0.3106	0.0788	0.0112	0	0.0571	0.0028	0	0.0148	0	0.03	0.0032	0.0164	0.0045	0	0	0.0037	0	0	0	0	0.0037
FMN2	0.3011	0.0936	1.5556	0.1958	1.4531	1.0364	0.1927	0.1963	1.154	0.1218	0.2839	0.0565	1.0925	0.1056	0.12	0.0803	0.7287	0.0223	1.6767	1.3875	0.0655	0.5238	0.488	0.4963	0.0879	0.0867	0.0846	0.9666	2.1434	1.0214	0.4477	0.0881	0.5535	0.0665	0.1818	0.3098	0.0752	0.6291	0.1049	0.1664	0.0026	0.0122	0.1445	0.0167	0.0207	1.01	0	0.0055	0.0146
BRWD3	1.711	1.9638	1.9604	2.7293	1.8785	1.6724	1.8994	2.5444	1.6382	1.6352	1.7821	1.295	1.381	1.4687	2.7998	1.9567	1.3958	1.543	1.8531	1.5336	1.276	1.8463	1.2008	1.1257	0.8183	1.5682	1.5936	2.1045	0.8458	1.3227	1.6129	1.8243	1.0427	1.5112	1.4761	1.146	2.0306	1.8474	1.9687	2.434	2.2032	2.7465	2.4714	3.093	1.093	1.0914	1.7191	4.3822	1.695
DMXL1	2.011	3.503	3.6587	2.3175	3.1735	2.7773	3.2245	3.4648	2.4617	3.3954	3.1043	3.5131	3.2697	2.5073	3.7814	3.629	2.6041	1.9635	3.1496	3.6872	2.6619	2.9885	2.3559	2.6014	2.5423	3.0166	2.7038	3.2838	2.7141	2.5441	2.7299	3.1156	2.183	2.6363	2.7784	2.0859	3.0769	2.4272	3.0099	2.2332	2.1295	1.8392	1.548	2.0433	1.7976	0.9334	1.8102	2.7906	2.3407
REV3L	1.1712	1.9668	2.4657	1.4475	2.2224	3.0798	2.1001	2.5718	1.6809	1.4933	1.6793	1.4326	2.5318	1.127	2.0471	2.0042	1.986	0.9272	2.2718	2.695	1.4672	1.9532	0.9259	1.3421	0.9419	1.514	1.6203	2.4414	3.5205	2.143	2.1038	1.6288	1.6656	1.3789	1.4784	1.2755	1.802	1.6318	1.5886	3.0496	2.0276	1.0614	1.3401	1.571	0.9128	0.6571	1.1761	2.4002	1.313
THSD7B	0.0356	0.0162	0.0337	0.4497	0.0431	0.0845	0.0465	0.0093	0.0142	0.0149	0.0682	0.0987	0.1273	0.0145	0.0764	0.0515	0.3411	0.0128	0.0204	0.1486	0.01	0.027	0.0116	0.0551	0.0894	0.0133	0.0028	0.0175	0.2144	0.433	0.03	0.0072	0.0536	0.0266	0.0333	0.0625	0.0573	0.0483	0.0233	0.1059	0.0037	0.0058	0.0185	0.045	0.0148	0	0.0073	0.0079	0
A2ML1	0.0084	0.0066	0.0032	0.0023	0.0102	0.0313	0.0103	0.0146	0.0034	0.0175	0.0064	0.0048	0.01	0.0027	0.006	0.0075	0	0.003	0.0077	0.0246	0	0.0064	0.0044	0.0078	0	0.0084	0.0053	0.0099	0.0338	0.0106	0.0198	0	0.0072	0	0.0086	0.0056	0.0032	0	0.0073	0.0031	0	0	0.0559	0.0198	0	0	0	0.0224	0.0198
SCN7A	0.4912	0.8396	1.1435	1.5438	1.3162	9.5024	2.6487	1.4515	3.5813	0.8023	2.0616	1.3558	9.9578	0.5395	1.636	1.3192	4.5823	0.2305	1.4927	11.5909	1.7473	1.127	1.0823	2.3182	1.2052	0.7136	0.4129	2.5385	15.5727	8.4015	3.635	0.4409	7.9834	0.5221	1.5591	1.7256	0.7606	0.7714	0.529	0.5611	0.0025	0.0403	0.0283	0.0187	0.1031	0.0045	0.0302	0.1155	0.0811
FASN	6.0417	13.2444	14.7001	6.3465	12.6299	37.0929	9.9764	36.2885	6.2645	8.5282	19.2843	14.9136	7.2308	15.059	8.2001	16.8122	18.8292	6.6292	8.294	26.7425	21.3022	16.8504	14.5643	14.3042	4.6006	14.819	12.6606	49.4475	8.0963	7.1401	16.5543	12.6636	7.7611	15.7855	11.2444	17.1651	16.3967	27.705	11.8938	47.0023	41.4564	24.824	44.0649	43.8751	25.1544	50.7884	12.8895	28.4858	32.2736
SDK2	0.2639	0.5172	0.7477	0.1626	0.4552	0.3697	0.6503	0.3441	0.1208	0.361	0.2325	0.5007	0.1799	0.1315	0.3885	0.4392	0.4274	0.2128	0.8312	0.5963	0.3351	0.5884	0.1649	0.2866	0.1148	0.2533	0.3407	0.3913	0.3177	0.3038	0.3472	0.3485	0.1472	0.5425	0.2397	0.2205	0.4836	0.2956	0.3426	0.4958	0.1015	0.0656	0.1797	0.0949	0.0587	0.0713	0.1558	0.2775	0.2623
GOLGB1	7.8759	13.2333	13.386	10.0197	12.3537	12.9196	13.3634	16.0778	6.7465	12.4385	12.8601	11.2832	7.4278	11.5948	13.8813	11.5921	8.8012	9.8247	10.6569	11.4602	10.4134	12.7059	11.6355	10.0296	3.8851	12.2182	12.4871	14.2138	8.2213	9.8102	11.7684	12.0034	4.8636	10.6158	10.8373	7.916	12.1727	12.4108	12.4153	12.7345	14.9988	6.8809	8.6268	11.6561	5.4224	7.644	9.9936	13.565	12.7946
EP400	1.5016	3.4149	4.5595	2.2095	3.2216	4.5562	3.4018	4.4946	1.665	2.846	2.7678	2.7075	2.4256	2.7199	2.3616	3.9018	2.7771	1.8955	2.7664	4.4793	3.4318	3.9558	2.1065	2.8246	1.0141	3.0183	3.3529	4.3129	3.7507	2.6734	3.575	2.9017	1.3639	2.834	2.999	2.4334	3.8835	3.3081	3.0424	6.0639	5.3234	3.6203	4.5192	3.5605	2.3923	3.4991	2.286	4.1015	4.3924
MYH14	40.1775	100.8451	61.5258	84.536	62.2944	43.2508	80.7701	84.244	31.0099	100.5107	106.8198	89.4677	28.3167	100.3524	67.515	93.1934	54.7868	72.2502	33.0104	58.8616	113.2417	87.3616	116.0115	104.8302	19.4353	108.7809	104.1415	78.2276	8.5102	42.1203	70.7276	91.0437	12.3749	109.7259	86.352	70.7288	87.8916	108.6061	87.6377	42.0731	42.376	44.5519	36.483	39.1608	22.5533	44.4045	26.4294	32.8176	63.7391
GALNT17	0.2334	0.3032	0.3766	0.8217	0.5016	2.7666	0.7399	0.6618	1.8454	0.3796	0.7376	0.7727	2.4768	0.2732	0.3429	0.7448	1.9301	0.2821	0.553	3.1817	0.6893	0.5602	0.5084	1.0201	0.3872	0.3494	0.2179	1.1447	3.613	2.6965	1.7883	0.2092	2.2329	0.3828	0.8032	1.0408	0.3862	0.4149	0.1753	0.567	0.0658	0.1604	0.2809	0.2733	0.4511	0.2374	0.1403	0.2406	0.5334
CNTNAP4	0	0	0.0028	0.0368	0	0.0031	0	0	0.006	0	0	0.0021	0.0224	0.0025	0	0	0.0069	0	0	0.022	0	0	0	0.007	0	0	0	0.003	0.0165	0.0315	0	0.003	0.0388	0	0	0.005	0	0.0045	0	0	0	0.0049	0	0	0	0	0	0	0
SFMBT2	0.6351	1.0956	1.4628	0.4605	1.7888	1.0794	1.2994	0.7544	0.8266	0.9388	1.1444	0.8385	0.7186	1.0026	1.1055	0.7922	0.9535	0.7168	0.9834	0.6029	1.9854	0.8816	0.3974	0.7706	0.6893	0.9849	1.1938	0.9637	0.5425	0.7885	0.5989	1.7605	0.7963	0.944	0.7535	0.9687	1.518	0.8345	1.1255	0.7303	0.7321	0.2569	0.2653	0.205	0.1095	0.0686	0.3502	0.6585	0.3955
MYO3A	0.0855	0.0519	0.1754	0.0213	0.0634	0.0618	0.0767	0.1833	0.0314	0.0893	0.0073	0.0325	0.068	0.042	0.0204	0.0921	0.0198	0.1406	0.3012	0.0655	0.0295	0.0813	0.0334	0.0398	0.0521	0.0409	0.0384	0.1681	0.026	0.0658	0.1297	0.0289	0.1504	0.0515	0.0583	0.074	0.1215	0.0516	0.1308	0.0186	0	0.0093	0.0415	0.0048	0.0357	0.0035	0.0058	0	0.0144
CUX2	0.024	0.05	0.0455	0.0545	0.0259	0.1688	0.0468	0.0752	0.0096	0.0368	0.0696	0.0251	0.1768	0.021	0.0344	0.0321	0.074	0.0115	0.0478	0.1372	0.0905	0.0517	0.048	0.0422	0.0366	0.04	0.0228	0.0252	0.2663	0.1513	0.1566	0.0487	0.0656	0.0639	0.0436	0.0376	0.0516	0.0459	0.021	0.0209	0.0033	0	0.0167	0.0027	0	0.0059	0	0.0071	0.0054
MIDEAS	5.3827	8.2028	6.043	6.7153	7.0919	5.1065	7.2732	6.3576	3.9159	7.8448	7.942	6.0038	3.9078	7.7814	6.5972	5.0952	5.6259	5.4018	4.6661	7.0904	7.1259	7.0519	7.348	6.3686	2.2838	8.8955	5.8322	6.0756	5.1666	4.756	5.5767	6.96	3.5017	6.5687	6.5533	4.8075	8.2331	7.5032	6.5267	4.0334	4.7728	2.7392	3.3375	2.2849	1.5185	4.4688	2.6112	2.4341	2.5024
ABCA12	0.0094	0.0081	0.0497	0.0051	0.0076	0.0129	0.0058	0.013	0.015	0.0183	0.0112	0.0089	0.0298	0	0.0134	0.0028	0.0087	0	0.0431	0.0209	0.0024	0.0119	0.0033	0.0058	0	0.0031	0.0099	0.0172	0.096	0.0525	0.0105	0.038	0.0269	0.0078	0.0085	0.0147	0.0047	0.0075	0.0073	1.32	2.7956	0	0.0702	0.0316	0.0835	0.0214	0.153	0.6405	0.0232
PCNT	1.7718	3.9394	4.409	2.2431	3.8568	3.5711	3.3607	4.6156	1.672	2.7802	2.5381	2.395	1.7656	2.9498	2.2293	2.7172	2.4205	2.1647	2.3086	2.9239	3.1262	4.0086	2.384	2.5305	1.1988	2.8762	3.2264	3.2253	2.5006	2.5886	3.2707	2.836	1.0658	2.5598	2.6827	2.4375	3.7587	2.9895	2.7216	3.7741	3.6686	1.8241	1.7697	2.5579	2.0348	3.3578	1.4491	2.3687	3.1454
ADAMTSL3	0.4964	0.5624	1.0503	1.125	0.85	5.9421	1.3435	0.8122	1.8106	0.6643	1.648	1.0337	6.275	0.5203	0.7899	1.3909	3.5789	0.385	1.5152	6.5891	0.8685	1.1084	0.886	2.0577	0.6789	0.6276	0.418	2.4948	11.093	4.8447	1.9282	0.25	3.3837	0.6686	1.5455	0.9189	0.647	0.7364	0.5801	0.5646	0.0076	0.1489	0.1615	0.2141	0.1647	0.0573	0.1106	0.1428	0.4379
PAPPA	0.0753	0.2873	0.4126	0.1129	0.2518	0.4311	0.528	0.626	0.0956	0.2644	0.3077	0.2585	0.4737	0.1528	0.3269	0.5646	0.3214	0.1062	0.1621	0.5594	0.4867	0.1953	0.0946	0.238	0.3604	0.4156	0.4735	0.2878	0.4988	0.2135	0.6017	0.3136	0.2236	0.1837	0.2263	0.3911	0.4247	0.0877	0.2948	0.3516	0.062	0.0711	0.1424	0.0857	0.2079	0.0267	0.0254	0.134	0.3931
DSEL	0.3829	0.3271	0.3292	0.3511	0.3384	0.6356	0.4547	0.6293	0.364	0.3143	0.315	0.3916	0.5768	0.1401	0.3901	0.4744	0.5758	0.2305	0.3517	0.7401	0.3641	0.2935	0.1976	0.195	0.3202	0.2817	0.3022	0.518	0.7469	0.7327	0.468	0.2368	0.4864	0.3074	0.3028	0.3238	0.3441	0.2916	0.3818	0.3502	0.0561	0.0762	0.1268	0.0241	0.0867	0.027	0.0582	0.104	0.1638
MYO16	0.0273	0.016	0.1007	0.0204	0.011	0.0987	0.0293	0.0213	0.0601	0.0228	0.0139	0.0252	0.057	0.0112	0.0195	0.0122	0.0599	0.0147	0.0595	0.057	0.0514	0.0311	0.0284	0.0211	0.0125	0.0153	0.0151	0.067	0.1794	0.0544	0.0414	0.0664	0.0441	0.0629	0.0139	0.0183	0.0362	0.0144	0.0318	0.0203	0.0112	0.0178	0.0085	0.0253	0.0569	0.0167	0.0222	0.0364	0.0298
BCL9	3.5523	4.3066	6.1261	2.2546	4.2772	5.9855	4.6557	6.4238	4.2843	2.8475	3.9898	3.8956	5.4901	3.4078	3.2561	4.9242	4.7973	3.3022	6.2473	5.908	4.0455	5.2772	2.6652	3.8317	2.0915	3.5589	4.6209	6.3935	9.0884	4.712	5.2234	3.8244	3.3834	3.8876	4.3279	3.8425	5.0116	4.8266	4.4759	11.0084	5.1062	5.0962	5.3234	8.9454	4.5976	8.2515	4.8101	9.3959	7.2383
AKAP13	4.298	8.8802	9.9	6.4466	8.7978	6.5246	9.1743	7.5825	3.017	10.5136	7.0405	6.4941	5.6935	7.1201	7.6269	8.006	5.8234	5.6076	5.509	10.4407	8.6943	9.1093	7.242	6.8969	2.7065	9.3733	9.8104	7.276	4.3506	6.2162	7.5297	7.0924	2.5556	7.9145	7.0544	4.957	8.0595	7.2065	7.6523	8.533	8.1962	3.2187	3.7897	5.1474	2.4697	2.2488	3.6633	4.9582	4.1231
ADAMTS20	0	0	0.003	0	0	0	0	0	0	0	0	0	0	0	0	0	0	0	0	0	0	0	0	0	0	0	0	0	0	0	0	0.0032	0	0	0	0.0027	0	0.0024	0	0.0714	0	0	0	0	0	0	0.0065	0	0
HUWE1	5.6711	13.253	17.2339	8.8455	11.2413	17.814	15.0282	19.042	6.3483	11.3771	12.5885	11.5352	12.0638	11.6686	10.7524	14.4633	11.8176	7.5728	10.1506	18.9582	12.7621	15.5385	8.8949	11.5539	3.8016	12.5089	13.6114	17.9143	18.2265	12.2074	13.9972	11.5804	5.6082	11.7611	12.527	9.803	15.3013	13.9911	13.8435	20.1634	18.7153	17.0858	22.1476	15.0258	7.5311	14.7546	8.5046	20.4107	16.6946
HRNR	0	0.0081	0.0047	0.0068	0.0076	0	0.0019	0.0109	0	0.0026	0.0048	0.0018	0.0075	0.0061	0.0045	0.0084	0.0029	0	0.0029	0.0157	0	0.0071	0.0049	0.0039	0	0.0125	0.0079	0.0246	0.0319	0.0079	0.0358	0.0101	0.0027	0.0047	0.0085	0.0063	0.0095	0.0038	0.0018	0.007	0.0077	0	0	0.0253	0.0104	0	0	0.0056	0.0021
HELZ2	2.6414	2.9278	4.3763	2.8037	3.5638	5.9763	3.6895	4.5968	2.6712	4.0431	4.6707	3.071	2.0809	8.2378	2.8641	9.8794	2.5218	1.9276	3.1337	3.4455	8.3519	6.0094	5.3589	4.6865	1.1611	3.3878	4.9896	4.0169	1.8809	2.1272	7.102	6.0058	2.7777	4.3654	4.5027	3.9972	5.2535	6.8565	3.1352	3.6894	15.1883	4.1444	7.6937	2.5686	4.9661	7.1558	3.105	3.5677	16.9682
ALMS1	0.7039	1.6324	1.8373	0.9017	1.3306	1.6662	1.5192	2.0038	0.8492	1.0465	1.2371	1.1083	1.3446	1.2509	1.3366	1.9371	1.2992	0.8117	0.9176	1.8425	1.4066	1.4566	0.7573	1.0993	0.5483	1.3337	1.4911	1.7358	1.8091	1.4242	1.5315	1.2225	0.7378	1.068	1.2291	0.9129	1.4441	1.4528	1.441	1.6234	2.2242	1.1819	1.1994	1.5676	0.9576	1.0422	1.3438	1.7861	1.3367
SPEF2	0.2459	0.1568	0.3314	0.0962	0.2846	0.2956	0.2084	0.2331	0.2895	0.1291	0.1485	0.1368	0.2356	0.145	0.1813	0.1893	0.1653	0.1417	0.4535	0.2179	0.1978	0.2549	0.1096	0.1628	0.1821	0.1599	0.1817	0.2857	0.1947	0.1658	0.1908	0.1722	0.3145	0.1681	0.1764	0.1722	0.1919	0.1674	0.179	0.2801	0.3177	0.2116	0.2122	0.5476	0.4415	0.1987	0.3129	0.481	0.2759
USP34	1.7916	3.5184	5.187	3.2447	3.6337	4.015	3.5992	4.4453	2.2975	3.5681	3.159	2.7358	3.4502	2.5593	3.0639	3.5406	2.5372	1.9536	3.0625	5.0464	2.7541	3.3913	2.0615	2.6822	1.5565	2.9403	2.9484	4.5407	4.3468	2.8053	3.1148	3.124	2.5138	2.63	2.5605	2.3956	3.2419	3.3815	3.1556	4.0944	3.057	1.7643	2.3656	2.6531	1.2082	1.0928	1.8346	3.5679	2.7119
ITPR1	0.3233	0.5556	1.12	0.6509	0.6381	2.2625	0.7926	1.0915	0.6153	0.5795	0.722	0.6017	2.321	0.4612	0.6763	0.8251	1.0763	0.2639	0.8221	1.9242	0.7041	0.6506	0.4061	0.6688	0.5654	0.5695	0.6133	1.4454	3.7665	1.4581	1.0383	0.6574	1.3671	0.7685	0.7219	0.8786	0.8478	0.5113	0.5726	0.8289	0.2679	0.2298	0.3043	0.1655	0.201	0.1228	0.2372	0.3415	0.3324
MAP2	0.1554	0.188	0.3626	0.2577	0.1504	0.8064	0.3273	0.6747	0.2919	0.3319	0.2708	0.219	0.9756	0.15	0.2334	0.5474	0.4591	0.075	0.5406	0.8854	0.3722	0.2072	0.2745	0.2131	0.135	0.2555	0.1501	0.3386	1.2305	0.7014	1.0971	0.1694	0.6189	0.2489	0.3488	0.2645	0.276	0.2228	0.2641	0.2769	0.0315	0.0499	0.1441	0.1048	0.1276	0.0125	0.0665	0.1089	0.0652
TEX15	0.0025	0	0.0019	0.0041	0	0.0021	0.0047	0.0088	0.0041	0.0085	0	0.0029	0.006	0	0.0073	0.0045	0.0023	0	0	0.0063	0	0.0058	0.0013	0	0	0.0013	0	0	0.0074	0.0021	0	0.0021	0.0044	0.0013	0.0017	0	0.0019	0	0	0.0038	0	0	0	0.0017	0	0	0	0	0
SPTB	0.0244	0.037	0.08	0.0884	0.0591	0.136	0.0824	0.1511	0.0586	0.0662	0.0623	0.0509	0.0873	0.0359	0.0465	0.1395	0.1089	0.0394	0.0747	0.1188	0.0658	0.0819	0.0413	0.0453	0.0149	0.07	0.0245	0.1262	0.1411	0.0955	0.163	0.0214	0.028	0.0517	0.0844	0.0463	0.06	0.0662	0.0651	0.1255	0.5408	0.0451	0.0541	0.0315	0.0136	0.0616	0.0199	0.047	0.0479
CPAMD8	0.2035	0.4353	0.3594	0.3079	0.639	0.6678	0.4985	0.4981	0.1985	0.3399	0.3105	0.3593	0.3237	0.1929	0.3166	0.518	0.5996	0.2434	0.5716	0.308	0.2777	0.5178	0.2825	0.3966	0.2614	0.4017	0.2896	0.269	0.3707	0.2773	0.4691	0.5573	0.1601	0.444	1.0445	0.3397	0.3731	0.2223	0.2903	0.2283	0.294	0.0809	0.1055	0.0656	0.0197	0.0823	0.1299	0.105	0.1251
MIA3	6.5137	7.707	10.7517	8.5737	9.2636	8.8261	9.3318	9.5325	5.0478	6.4333	6.6073	7.0129	6.6087	6.3834	7.141	6.9291	6.1869	5.3985	8.8911	6.7729	6.9465	8.1169	8.1291	6.64	3.8062	7.5676	7.7441	8.3886	7.1696	7.3142	5.7068	6.747	3.9993	7.153	7.1992	5.6101	7.3613	7.8825	7.5539	5.6884	13.819	4.5841	5.7414	6.9222	4.9715	3.4015	11.3674	8.0459	9.4877
DLG2	0.09	0.0655	0.1798	0.1575	0.0873	0.3688	0.1294	0.1238	0.1773	0.1022	0.148	0.0676	0.425	0.0518	0.1056	0.1187	0.2461	0.0504	0.157	0.4555	0.0908	0.1368	0.0749	0.087	0.0773	0.0736	0.0285	0.2052	0.6706	0.3988	0.302	0.054	0.324	0.0771	0.0772	0.0856	0.0859	0.1216	0.0618	0.1554	0.0385	0.0282	0.0329	0.0376	0.018	0.0282	0.0117	0.0288	0.0654
ZNF423	0.8644	0.9768	1.1591	0.8691	1.1945	1.5146	1.1244	1.7908	0.8724	0.9065	0.9828	1.1176	1.9106	0.5676	0.657	1.6757	2.2047	0.6371	1.2434	1.979	0.9993	1.2707	0.7448	1.4575	0.4806	0.901	0.7916	2.2711	2.6783	1.4849	1.5219	0.8205	0.6783	1.1291	1.2574	1.0323	1.1193	0.8629	0.9739	1.0699	0.1491	0.8791	0.312	0.9103	1.5435	0.1754	0.3388	0.173	1.545
KIF26B	0.0355	0.051	0.1533	0.1385	0.0354	0.2018	0.0616	0.0972	0.0736	0.0506	0.0555	0.0951	0.2889	0.0314	0.0747	0.0726	0.2006	0.0509	0.0403	0.1709	0.088	0.0841	0.0576	0.097	0.0191	0.0844	0.0516	0.0919	0.7687	0.2541	0.0872	0.044	0.0845	0.0583	0.0853	0.1412	0.0712	0.0906	0.0547	0.7225	0.6965	0.2861	1.9788	0.6769	0.7038	0.2523	0.5651	1.2638	1.3645
DMXL2	1.3654	2.2452	2.3804	1.9504	3.3239	2.4584	2.1375	2.2493	1.3347	2.5877	1.776	1.7106	1.9926	1.5626	2.5092	1.6425	1.4068	1.4439	1.9864	2.3033	1.8222	2.7955	1.3037	1.2644	1.2256	1.6308	1.8733	2.9128	2.3757	1.4898	2.0473	2.1704	1.3582	1.2952	1.4802	1.4644	2.0918	1.9308	1.6985	1.1541	1.2272	1.5152	1.139	2.3005	0.7415	0.6255	0.9163	1.3689	1.5965
DCC	0.0137	0.0083	0.0225	0.01	0.013	0.0776	0.0281	0.0302	0.0238	0.0459	0.0491	0.0274	0.0628	0.0569	0.0262	0.0143	0.0212	0.0131	0.021	0.0421	0.0293	0.0139	0.0107	0.0156	0.0125	0.0228	0.0131	0.0252	0.1271	0.0634	0.0679	0.0278	0.0552	0.016	0.0249	0.0123	0.0104	0.0221	0.008	0.0596	0.0321	0.0657	0.0324	0.0262	0.0611	0	0	0.0693	0.0031
AFF2	0.0211	0.0274	0.9877	0.0321	0.0239	0.014	0.0324	0.0249	0.0135	0.0758	0.0324	0.0288	0.0479	0.0497	0.0484	0.1543	0.1346	0.0182	0.0233	0.0212	0.0716	0.0722	0.0824	0.0222	0.0096	0.0379	0.1859	0.0515	0.0293	0.0762	0.185	0.2037	0.0236	0.0884	0.023	0.1018	0.104	0.014	0.0332	0.0519	0.0522	0	0.0193	0.0085	0	0.0145	0.0207	0.0451	0.0171
USP9X	6.8474	11.8035	10.4492	12.8948	9.9073	10.5456	13.2305	12.9465	5.8877	13.1695	13.8804	12.6308	10.9165	13.4385	12.7906	11.3629	9.4347	7.9214	8.4194	12.6665	11.1916	9.2623	12.3886	10.9471	4.2433	13.7649	11.6077	11.5108	9.6513	11.3672	10.1258	12.1793	4.6048	11.545	11.9482	7.9957	11.9341	12.1479	13.8791	9.9317	9.6745	16.7105	10.1689	8.7985	7.4753	12.3569	8.9781	19.2612	9.8187
IRS4	0	0	0	0.0042	0	0.0063	0	0	0	0	0.0039	0.0044	0	0	0	0	0	0	0	0	0	0	0	0	0	0	0	0	0.0168	0	0	0	0.0066	0	0	0	0	0	0	0	0	0	0	0	0	0	0	0	0.0052
SCN11A	0.0841	0.0849	0.1528	0.1411	0.0835	0.3375	0.1609	0.2772	0.0924	0.1986	0.2394	0.1655	0.3869	0.0959	0.11	0.2206	0.2664	0.0224	0.1125	0.3793	0.266	0.1205	0.1363	0.1816	0.0483	0.1546	0.035	0.2229	0.3546	0.24	0.7706	0.0507	0.18	0.1832	0.1587	0.0644	0.1438	0.1275	0.0784	0.0858	0.004	0.0031	0.014	0.0081	0.016	0.0012	0.0118	0.0428	0.0291
CHD9	2.4485	3.483	3.9608	2.0834	3.9031	3.3846	3.3692	3.9052	2.5703	3.8824	3.1876	2.8114	2.9688	2.6634	4.4356	3.1867	2.8151	2.2955	3.4341	3.0593	2.4602	3.3688	2.5901	2.4001	2.4834	2.8631	2.6127	3.9783	2.7222	3.0248	3.0313	3.1439	2.5031	2.8636	2.8651	2.311	3.4185	3.2338	3.036	3.5855	2.2364	1.7813	1.9209	3.0741	2.0252	1.3228	2.998	3.8606	2.253
DYNC1H1	3.6254	9.8958	10.7292	6.8715	7.2252	13.0866	10.7928	12.7872	3.6949	8.1236	10.3311	8.8072	8.1666	10.3866	7.3804	11.8731	8.1522	4.7204	5.5849	15.0492	10.4103	11.1636	7.2406	10.242	2.3215	10.399	9.6615	13.5089	13.0585	7.8509	10.3196	7.8492	3.4111	8.833	9.5838	6.3913	10.2304	10.2275	9.5188	12.8869	12.7653	6.5317	8.4148	8.5422	3.4158	10.4274	5.7344	5.2641	6.8483
BCOR	3.2164	4.8345	6.4276	2.7292	3.6098	4.5281	4.4327	5.243	3.0638	2.4899	3.6255	3.6361	3.2879	3.2907	3.4927	3.3826	3.893	2.9125	4.7346	6.6665	4.0338	4.9875	3.3645	3.302	1.3773	4.7691	3.7147	5.1507	5.8612	3.9475	3.1754	4.0138	2.7578	3.81	4.3055	3.319	5.7256	4.1503	4.9125	6.3741	6.0287	5.7425	5.4142	6.1095	4.6202	3.6407	4.4165	5.5027	5.4871
SORCS1	0.1961	0.4548	0.6807	0.7155	0.5221	2.0524	0.7493	0.6355	0.5947	0.2898	0.4996	0.572	2.1995	0.2369	0.3239	0.7398	1.2884	0.1191	0.3188	1.7395	0.8205	0.3761	0.3943	0.5928	0.2812	0.3237	0.2313	0.56	3.3823	1.2234	1.2975	0.208	1.3855	0.3731	0.5775	0.6649	0.3703	0.3331	0.2619	0.283	0.005	0.0355	0.0301	0.0346	0	0.0251	0.0049	0.0215	0.0386
ADGRL3	0.5308	0.9526	0.8411	0.6018	1.0702	0.563	0.9602	1.0934	0.3771	0.6012	0.6754	0.8844	0.7486	0.4484	0.932	1.14	0.7726	0.4102	0.5843	0.93	0.9501	0.7399	0.3983	0.6059	0.3574	0.6894	0.8821	0.6388	0.7679	0.7053	0.9704	0.6012	0.4702	0.6642	0.6528	0.6045	0.9491	0.6286	0.9363	0.4719	0.0089	0.0533	0.1072	0.1579	0.1291	0.0505	0.2453	0.5702	0.1765
BRCA2	0.3546	0.526	0.5156	0.1392	0.4044	0.4872	0.3291	0.5893	0.254	0.2922	0.2868	0.3182	0.1681	0.5976	0.2992	0.492	0.2887	0.1887	0.3042	0.2394	0.3856	0.3498	0.1614	0.1674	0.2725	0.3995	0.3912	0.506	0.0755	0.2385	0.4938	0.4914	0.2873	0.2857	0.1823	0.3869	0.4519	0.5751	0.4979	1.5681	0.6656	0.9657	1.4177	0.619	1.7482	0.8354	0.7737	1.4177	1.543
MYO15A	0.0241	0.025	0.0398	0.0213	0.0596	0.0559	0.0268	0.0637	0.0313	0.0339	0.0154	0.024	0.0269	0.0049	0.0452	0.0255	0.0236	0.0345	0.0483	0.0339	0.0238	0.0423	0.0243	0.0102	0.0096	0.0225	0.0409	0.0378	0.0341	0.0303	0.0486	0.0439	0.0414	0.018	0.0307	0.0141	0.0262	0.0254	0.0149	0.0201	0.0322	0.0177	0.025	0.0436	0	0.0382	0.0172	0.0294	0.0091
CHD8	2.0018	3.598	4.4396	2.3886	3.4374	3.9337	3.5287	4.2938	2.5373	3.0029	3.3262	2.894	2.9924	3.2505	3.1015	3.3493	3.0317	2.5454	3.1333	3.7513	3.2932	3.8598	2.5279	2.9478	1.6152	3.2238	3.4896	3.9291	3.5985	2.886	3.4002	3.3677	2.12	3.3115	3.1334	2.8468	3.8134	3.6671	3.5056	4.8355	4.8567	2.4165	3.872	3.4545	1.5329	3.8694	2.1321	2.0801	2.6807
PCDHA8	0	0	0	0	0.0044	0.0045	0.0034	0.0038	0.0088	0.0046	0.0084	0	0.0131	0	0.0078	0	0	0.0039	0	0	0.0041	0.0083	0.0029	0	0	0	0	0.0043	0.012	0	0.0074	0	0	0	0.0075	0.0073	0	0	0	0	0	0.0072	0	0	0.0366	0.0027	0	0	0.0037
ZBTB20	0.0216	0.0327	0.0512	0.0342	0.0387	0.0815	0.0329	0.0816	0.0158	0.0792	0.0288	0.0225	0.037	0.0264	0.0188	0.0846	0.026	0.031	0.0285	0.1193	0.0368	0.0485	0.021	0.0233	0.0326	0.0291	0.0208	0.1182	0.1016	0.0276	0.0791	0.0152	0.0356	0.0225	0.0269	0.0151	0.0363	0.0198	0.0328	0.0881	0.0433	0.0184	0.0187	0.0355	0.0408	0.0175	0.0245	0.0686	0.0215
CHD4	1.0382	1.2008	1.5093	1.2655	1.1147	2.0132	1.3853	1.8921	1.08	1.3035	1.669	1.5657	1.2781	1.5733	1.889	2.1465	1.5169	1.1286	1.1862	1.9147	1.434	1.598	1.3605	1.6385	0.5705	1.5564	1.5012	2.0271	1.5173	1.8205	2.0242	1.9659	0.6316	1.7026	1.4948	1.5619	1.625	1.5962	1.3349	2.9048	2.3636	2.3094	1.8486	3.5077	1.7369	5.2826	1.9595	2.6407	2.0045
ZC3H13	3.4563	5.5451	9.1553	4.702	5.3589	10.2227	6.4648	7.2295	4.21	5.3811	4.9738	4.4384	7.4325	5.037	5.6642	7.5181	6.3507	3.6592	5.4567	10.2267	5.3057	6.9859	3.7877	5.1712	3.0187	5.6452	5.93	8.453	11.3883	7.0195	6.3168	4.4276	4.726	5.181	5.0872	4.881	5.9422	5.625	5.8743	9.1944	7.0852	6.0989	6.7613	8.3863	6.4534	4.2135	4.6196	6.7652	12.8367
LAMA3	5.4476	8.1618	8.3813	13.2605	6.9629	4.6943	5.6748	4.2149	2.3394	17.5605	7.3249	13.8015	4.657	10.8856	12.6336	22.2006	4.6185	6.1279	2.3468	32.4283	14.5881	7.3156	10.9075	9.3558	4.8332	18.6051	16.3091	4.6885	1.3026	5.4769	4.5678	8.8086	1.8593	7.2205	7.8024	9.9411	7.095	14.4109	10.9981	16.8939	6.5007	12.4325	3.9484	8.7595	4.8841	0.7443	8.9729	5.4806	5.9041
TG	0.0378	0.0435	0.182	0.0118	0.0633	0.1987	0.0183	0.0451	0.0325	0.0203	0.0511	0.0123	0.3867	0.0371	0.0193	0.0554	0.0349	0.0058	0.0149	0.0158	0.0305	0.0287	0.0464	0.0335	0.0271	0.0216	0.0359	0.0786	0.0178	0.0635	0.0364	0.0613	0.1163	0.0202	0.0202	0.1103	0.0409	0.0375	0.0299	1.8597	0.6565	0.5289	1.114	2.3161	2.9934	0.1137	0.674	0.7984	7.6659
NCKAP5	0.3962	1.3708	0.6617	1.1421	0.7905	0.2053	0.916	0.5507	0.194	0.6511	0.5752	1.1955	0.2851	0.3208	0.9091	0.9979	0.6218	0.5821	0.2484	0.3651	0.521	0.6165	0.4878	0.5007	0.8302	0.9004	0.6712	0.445	0.1401	0.3009	0.4492	0.334	0.1192	0.5376	0.8437	0.1727	0.7574	0.44	0.5586	1.0859	0.171	0.5541	0.183	0.3879	0.2204	0.02	0.2051	1.1254	0.1587
MAP1A	0.7541	0.7265	1.1695	2.3084	0.6393	10.2303	2.3399	3.8495	2.0975	1.5283	2.5256	1.3167	9.7575	1.0918	1.1562	2.0999	5.0611	0.4904	1.4866	14.6034	1.5294	1.64	1.1806	3.5213	0.7741	1.2512	0.746	7.1622	32.5995	5.4573	6.9434	0.4237	2.467	1.2024	2.2083	2.2188	1.0056	1.5825	0.8752	2.7414	0.6399	0.66	0.7891	0.5864	0.594	0.398	0.1566	0.508	1.656
UGGT2	1.5024	1.2222	1.4322	0.9522	1.7635	1.6494	1.4091	1.988	1.4771	1.205	1.2682	1.2459	1.7879	1.1647	1.7151	1.5247	1.3542	0.9317	1.9083	1.5838	1.0086	1.6522	0.9019	1.1195	1.7388	1.216	1.1797	1.6248	1.6345	1.4822	1.3775	1.1913	1.9845	0.9635	1.0056	1.456	1.2758	1.5081	1.5018	2.6233	2.7293	3.8016	2.8657	2.9936	6.6748	1.9349	2.8739	4.4657	3.9783
ARID2	2.0822	2.7006	2.9002	2.5	2.7675	2.5638	2.5703	2.7494	2.025	2.844	2.8464	2.3692	2.2378	2.4734	2.9947	2.6194	2.29	1.8655	2.8155	2.4006	2.1379	2.2595	2.0968	1.9887	1.4501	2.3992	2.6112	3.2571	2.5503	2.4474	2.2684	2.8648	1.633	2.4953	2.2349	2.2844	2.7289	2.3347	2.6895	3.8684	2.521	3.2249	3.5995	2.8897	2.89	1.9281	2.5886	3.42	2.4234
UBR5	3.527	6.5821	7.6736	4.0894	5.7436	7.3667	6.4778	7.02	4.0212	5.6932	6.2355	5.1562	6.2384	4.9046	5.7092	5.3682	4.5073	3.8873	5.6156	7.0304	4.9586	5.4644	3.826	4.6085	2.4848	5.2539	5.6728	6.8889	7.1047	4.8137	5.3467	6.5934	4.2728	5.2761	5.1323	4.1501	6.4807	5.309	5.6867	8.2019	4.7157	4.5072	11.3929	8.8191	6.3032	9.7634	5.1422	7.0756	8.3604
RIMBP2	0.2678	0.2848	0.8487	0.3268	0.3978	0.4787	0.3101	0.5065	0.4366	0.26	0.2323	0.2322	0.4384	0.1426	0.156	0.211	0.426	0.1363	0.9612	0.3122	0.2463	0.4166	0.1491	0.2219	0.1536	0.2222	0.215	0.311	0.38	0.3529	0.4764	0.2222	0.2951	0.2934	0.2291	0.2107	0.3775	0.3268	0.2358	1.2796	0.0103	0.1179	0.3548	0.1889	0.2911	1.1961	0.1117	0.1719	0.5199
DOCK8	1.6011	2.5165	6.5934	1.1684	3.0226	2.8735	2.566	1.8588	1.6253	2.0601	2.4043	1.7272	1.8918	3.4186	2.2355	2.2131	2.2296	1.4948	1.9316	1.0242	3.7031	2.5349	2.2484	1.6437	1.0284	2.515	3.4115	2.3362	0.6328	2.1313	1.6494	5.029	1.8941	4.0834	1.7917	2.2879	4.2021	1.7919	2.4306	2.4226	3.3121	1.008	1.286	0.8926	0.5825	0.2039	0.9321	1.6276	0.7166
FAM47C	0	0	0	0	0	0	0	0	0.0073	0	0	0	0	0	0	0.0081	0	0	0	0	0	0	0	0	0	0	0	0	0	0.0077	0.0061	0	0	0	0	0	0	0	0	0	0	0	0	0.0061	0	0	0	0	0
UBR4	3.71	8.6122	9.5174	7.5762	7.0447	8.339	9.0432	9.5193	3.1472	8.7436	7.748	7.3025	5.4253	7.7485	6.4483	7.3316	6.6638	5.0602	5.3725	9.5353	7.6713	9.7409	7.0256	7.2424	2.679	8.5068	8.2406	8.6046	6.7537	5.8221	7.2635	7.0219	2.8263	7.1747	8.0806	4.8179	8.825	8.4809	8.2622	8.5682	8.9882	4.7192	5.1634	5.7132	3.4513	4.9412	4.7962	3.8624	9.8919
ARFGEF1	7.1449	10.3463	9.0763	7.2756	8.8273	6.5902	9.1204	10.6166	7.53	8.7317	10.0295	8.9282	6.7042	8.8599	11.4101	10.0494	6.8571	7.2027	9.7627	8.5112	7.1957	7.8151	8.219	7.354	6.4908	9.6945	8.8264	8.9899	3.9255	6.5201	7.1751	9.7386	5.4289	8.1202	8.4458	7.9758	9.4679	9.6798	10.4142	7.2209	6.4421	6.8181	12.9067	13.2937	11.8803	15.9898	8.9438	11.4938	10.5753
ADCY8	0	0	0.0051	0.0074	0	0	0	0	0	0.0056	0.0207	0.0116	0	0.0089	0.0097	0	0	0	0	0.0396	0.0102	0	0	0.0168	0	0.0068	0	0	0.0346	0	0.0274	0	0	0	0	0.0227	0	0	0.0039	0.0252	0.0056	0	0	0	0	0	0	0	0
ADAMTS9	0.3998	0.4477	0.7416	0.5067	0.5167	1.638	0.3755	1.9079	0.3406	0.4537	0.6503	0.4247	1.0445	0.2854	0.7898	1.8473	1.072	0.3535	0.525	1.8134	0.5322	0.5692	0.4309	0.403	0.7768	0.4818	0.6313	1.7046	1.8411	1.0232	1.1535	0.3539	1.3775	0.4168	0.3336	1.1257	0.6846	0.5077	0.4264	2.8228	0.6958	0.4961	1.3695	1.1255	0.8552	0.3788	0.4683	0.8372	1.899
USF3	1.8165	3.1254	2.9507	2.3065	2.9053	2.1687	3.1006	3.6418	1.7184	3.2751	2.5354	2.8006	1.7441	2.7257	2.8539	2.3844	2.1481	2.0526	2.2236	2.5965	2.5402	2.9609	2.5841	2.4222	0.8918	2.542	2.6521	3.4128	1.5624	2.4011	2.6859	2.4777	1.0501	2.5455	2.5043	1.803	2.8998	2.8407	2.7001	1.9517	2.1962	1.4657	1.7598	1.983	1.2128	1.2508	1.9847	2.9464	1.7828
ADGRL2	0.4832	0.6837	0.9607	0.6447	0.9938	2.0341	1.1684	1.2254	0.7785	0.572	0.6289	0.6265	1.8925	0.4741	0.7031	0.9942	1.1594	0.3067	1.2292	1.372	0.6389	0.79	0.3684	0.7873	0.5434	0.6358	0.5348	1.0575	2.4755	1.3773	0.8392	0.4414	1.3083	0.6545	0.7432	0.8678	0.7341	0.5469	0.7075	0.9328	0.2067	0.2253	0.4305	0.1709	0.3102	0.1	0.2079	0.2742	0.7695
KIF21A	2.4786	3.6494	5.3274	3.5038	3.4911	3.1119	2.981	3.8546	2.412	2.6306	3.1254	3.468	3.1661	3.3339	4.4113	4.2049	2.7933	2.333	2.7546	4.0696	3.333	3.7564	2.494	2.8932	3.1308	4.2822	3.6579	3.7251	2.4473	3.233	3.2006	2.9885	2.852	2.6906	2.6901	3.2246	3.1159	3.5133	3.8292	6.8999	3.663	4.9195	2.2365	4.1593	3.9088	1.5646	2.884	5.6469	3.1331
FLNA	29.1862	46.3561	55.1937	232.4532	47.1901	603.3335	159.8913	120.2174	179.0328	75.3741	167.4615	73.2753	811.6212	74.9561	82.7011	87.2913	492.6476	27.5032	95.6241	1047.095	72.6811	141.1002	67.323	302.3886	54.6612	46.8301	41.3174	560.9875	2705.3576	528.1518	417.7409	29.4996	262.3094	54.4174	163.0094	127.8685	59.5033	88.4194	42.5345	117.0964	30.4446	26.2468	38.2463	17.8862	40.4344	32.3705	19.85	52.1767	50.3715
PEG3	0.0523	0.1312	0.1538	0.226	0.112	0.9691	0.2611	0.3059	0.1948	0.1851	0.1935	0.1892	0.7894	0.1027	0.1454	0.1756	0.3214	0.0486	0.1385	0.9206	0.2295	0.1918	0.0609	0.1888	0.09	0.1121	0.0682	0.2711	1.4506	0.4159	0.7218	0.0324	0.464	0.1258	0.2495	0.1525	0.1329	0.1262	0.0681	0.1375	0.0127	0.008	0.0205	0.0187	0.0103	0.0045	0	0.0219	0.0622
MYO5A	1.0524	1.7274	2.1618	0.9278	2.1607	3.3908	2.3493	2.1477	1.209	1.5679	1.9474	1.111	2.392	1.116	1.4267	1.0994	1.7545	0.9315	1.8121	2.1981	2.0497	1.4112	0.9388	1.3028	1.167	1.478	1.5095	1.7171	2.312	1.5352	1.9184	2.0001	1.861	1.4618	1.1367	1.8475	2.1704	0.9801	1.465	2.5416	0.869	0.351	0.6476	0.3375	0.4798	0.1792	0.4121	0.8545	0.6289
ARAP2	1.1226	1.4258	1.4964	2.4341	1.3516	1.4997	1.325	1.5304	1.4092	1.4628	2.024	1.4255	1.0709	2.2932	2.0848	1.8443	1.004	1.2882	1.1602	1.8476	2.2742	1.3994	1.4346	1.3224	1.3794	1.7117	1.41	1.2481	0.4685	1.1881	1.5784	2.0661	1.2464	1.5886	1.4518	1.3547	1.5139	1.6899	1.5291	2.3539	2.9462	1.2634	1.6477	1.6148	1.2519	0.8157	1.3653	2.542	1.3682
CTNNB1	31.2914	34.9818	36.1454	39.3695	34.0361	32.0037	34.8239	36.949	31.2995	36.8662	39.7956	34.7965	36.6626	37.5966	38.3997	46.6837	30.8455	33.5157	34.5348	40.1977	34.7495	33.1364	38.7552	34.0377	36.5634	40.6538	38.3092	33.051	26.8815	36.8947	29.2219	39.6565	31.9361	35.6271	32.8258	39.3631	35.5184	36.8601	40.5829	55.2493	35.5745	59.3721	71.4291	39.517	91.066	47.91	53.3167	49.244	43.3343
AHNAK	29.2387	54.0026	63.3666	72.7488	57.427	143.5566	72.3633	75.2518	27.6675	90.529	64.7825	49.8992	90.6577	40.4982	51.8714	69.9956	68.3	26.5781	42.9565	225.3244	58.7304	73.2944	54.9381	85.8304	15.0592	64.6041	49.2776	116.1535	207.0245	101.8979	97.2054	42.3648	43.3899	47.628	60.5475	41.4563	58.3068	61.6661	49.4525	56.171	57.0313	18.3007	14.6317	18.6296	8.915	6.0921	21.8991	19.2182	22.9654
GRIA1	0.0239	0.0725	0.0664	0.0846	0.0903	0.2242	0.1495	0.025	0.0607	0.04	0.0469	0.1067	0.157	0.0078	0.0628	0.1031	0.1253	0.0286	0.0366	0.0433	0.0841	0.0424	0.0519	0.0321	0.062	0.0557	0.0505	0.0502	0.1545	0.1406	0.1371	0.0453	0.1065	0.0398	0.0353	0.0481	0.0604	0.101	0.0581	0.0683	0	0.0417	0.0066	0.0161	0	0	0.013	0.0284	0.0161
CUL9	1.508	2.4914	2.7145	2.1169	2.8057	2.5149	2.3398	2.8492	1.6352	1.8582	2.1261	2.0104	1.7844	1.5519	1.7191	1.9707	2.229	2.0514	2.2516	2.4028	2.3567	3.1697	1.3374	1.9725	1.1512	1.827	2.441	2.2983	2.0351	1.9544	2.6185	2.5594	1.1002	2.0362	2.1629	1.7256	2.8485	2.1539	1.9642	1.9672	3.3246	1.6961	2.3874	2.7369	1.1396	1.5526	1.5823	2.2918	2.8042
PCDHB7	0.0563	0.1546	0.3286	0.1792	0.2665	0.6511	0.3706	0.475	0.2898	0.2081	0.3574	0.2975	0.8248	0.1209	0.2417	0.2939	0.639	0.1846	0.1772	0.5911	0.2664	0.1711	0.1339	0.3238	0.1616	0.2848	0.2648	0.1707	1.3041	0.4116	0.6339	0.0522	0.4779	0.1723	0.2573	0.2477	0.1949	0.1891	0.2341	0.5745	0.0331	0.2204	0.1003	0.0434	0.0805	0.0354	0.0918	0.0573	0.2111
DISP3	0.0295	0.0766	0.0632	0.0534	0.0715	0.069	0.0544	0.0649	0.0197	0.0615	0.0301	0.0531	0.0352	0.045	0.0211	0.1007	0.0772	0.0282	0.0857	0.0287	0.0222	0.0523	0.0588	0.0639	0.0269	0.0539	0.0965	0.0348	0.0359	0.0536	0.0397	0.0359	0.0254	0.1004	0.0468	0.0362	0.0372	0.0533	0.0515	0.0695	0.2914	0.1475	0.0409	0.0563	0	0.0986	0.008	0.0262	0.0529
COL4A1	2.7069	5.4818	6.0356	5.2591	5.2986	36.3035	9.6016	17.4023	5.2557	4.7897	8.5457	7.465	24.7578	5.458	8.0044	12.0061	20.1746	2.6207	5.2538	36.5065	9.5111	6.7705	4.2414	10.7824	4.2475	6.5612	7.0017	25.2831	68.4113	16.4163	15.5269	4.0643	8.1561	4.4666	7.5296	11.6512	7.7751	6.2449	7.0463	37.7968	12.8691	11.5622	17.2363	8.957	21.1665	11.4515	6.4316	16.5827	52.0038
ERICH3	0.0034	0.0283	0.0619	0.037	0.011	0.0619	0.0167	0.0426	0.0327	0.0284	0.0209	0.0116	0.065	0.0312	0.0293	0.0304	0.0409	0.0073	0.025	0.037	0.0436	0.0207	0.0213	0.019	0.0031	0.0102	0.0194	0.0589	0.0821	0.06	0.0895	0.0221	0.0352	0.0255	0.0278	0.0183	0.0284	0.0267	0.0159	0.0076	0	0	0	0.0023	0	0.0017	0	0	0.0046
PTPRK	13.425	19.7931	16.3013	17.2452	15.7284	11.4316	17.5058	17.6455	10.7154	15.7991	14.9707	16.0005	11.8013	13.1371	15.3778	17.8395	11.4248	12.4486	16.4711	12.6556	12.4278	17.2618	13.2107	15.2666	9.158	17.1882	17.0319	14.8828	7.0659	12.7095	11.4422	12.2978	8.165	15.4188	15.2672	11.189	14.7862	16.4402	16.6024	17.1114	11.1772	13.5771	15.808	18.7907	13.1977	16.5767	17.6539	18.0112	23.0906
CLUH	15.8307	31.6887	32.1982	17.9784	28.3698	24.3804	29.1499	35.4127	22.3082	21.4689	26.85	30.971	17.4357	30.9344	24.3937	41.4867	27.0467	25.4148	23.6009	27.0933	31.599	34.4669	17.6828	28.1044	22.6178	28.6908	33.1678	36.7908	18.0024	16.5365	38.3206	28.0685	13.003	23.9766	28.3731	31.6895	33.6241	33.1761	29.2175	28.7256	39.2076	24.3982	19.1499	29.2587	19.0994	27.8984	14.484	29.5647	20.8541
SVEP1	0.5783	2.0939	1.3904	1.2914	0.9351	11.1103	3.4022	6.068	0.4752	1.8699	2.5299	1.8329	3.3335	1.236	1.4646	5.9021	3.6514	0.5594	1.4848	3.4743	2.4635	1.4153	1.7094	1.9757	0.5265	2.1804	1.3299	1.9973	5.8217	3.2275	4.2987	1.2404	1.6789	2.1334	1.9479	1.0911	2.006	1.0375	2.252	2.9472	0.4433	0.3208	0.3999	0.5827	0.8062	0.2187	0.5079	1.26	0.753
CHD6	1.3154	2.2679	3.6442	1.0078	2.7609	3.72	2.7653	3.1108	1.7491	1.5887	1.859	1.611	2.9521	1.3075	1.843	2.4239	2.3028	1.3559	2.7297	3.0125	1.8444	2.8219	1.1889	1.7339	0.9376	1.8716	2.0126	3.0459	4.0326	2.3289	2.6856	1.8347	1.4838	1.8168	2.0677	1.4679	2.6958	1.9086	1.9718	3.9104	3.885	2.3494	2.4852	3.1977	1.9453	5.3095	1.7786	4.6202	5.1172
PREX2	0.4164	0.604	0.5459	0.473	0.6291	0.9954	0.7753	1.1576	0.4051	0.3663	0.5268	0.5093	0.9077	0.2496	0.4789	1.0274	0.6963	0.3023	0.6875	0.9628	0.4704	0.5274	0.28	0.3793	0.3351	0.4278	0.4207	0.7074	0.9706	0.9632	0.765	0.3216	0.6213	0.467	0.5182	0.5113	0.5107	0.3094	0.5038	0.6955	0.0939	0.1229	0.1793	0.0668	0.1572	0.0364	0.1334	0.1986	0.3036
PKD1	1.5071	2.5552	2.8957	2.1631	3.8546	6.1511	3.2973	3.995	2.0639	1.8004	2.1587	1.9891	3.7062	1.2214	1.7021	3.0025	3.7752	1.6344	2.9343	6.7578	2.484	4.1243	1.5615	3.0741	0.7796	1.8729	2.5516	4.6115	11.2622	3.2831	4.9231	1.5879	1.9509	1.9847	2.2684	2.197	2.8413	2.3865	1.5365	3.0576	5.5106	1.3151	1.902	1.6197	0.899	2.4503	0.9657	2.0771	2.8591
IGSF10	0.3718	0.3797	0.5221	0.3388	0.3379	2.2312	0.6146	1.0942	0.1767	0.7108	0.5804	0.6057	1.043	0.1409	0.2459	1.4195	0.8933	0.1637	0.8714	1.2831	0.6218	0.454	0.5579	0.4496	0.0656	0.8404	0.2501	0.4496	1.3058	0.934	1.0868	0.4491	0.1148	0.9932	0.3859	0.5907	0.8701	0.283	0.4256	0.3893	0.0359	0.0067	0.0384	0.0277	0.6077	0.01	0.0209	0.0457	1.619
ABCA4	0.0176	0.0347	0.0692	0.1664	0.0284	0.0494	0.0368	0.0734	0.0395	0.0088	0.0108	0.0601	0.0713	0.0115	0.0101	0.0627	0.065	0.0101	0.0452	0.0588	0.0212	0.0642	0.0366	0.0349	0.0386	0.0176	0.0446	0.0387	0.054	0.0502	0.0332	0.0228	0.0455	0.0316	0.0359	0.0495	0.0373	0.0255	0.0389	0.2252	0.1942	0.0459	0.0205	0.1186	0.0117	0.0172	0.2008	0.0439	0.0166
ZNF804B	0.0052	0.0027	0.0039	0.0028	0.0042	0.0043	0	0.0036	0	0	0	0	0	0	0.0074	0.0046	0	0	0	0.0086	0.0039	0	0	0	0	0.0052	0	0.0041	0.0038	0	0.0035	0	0.0044	0	0	0	0	0.0031	0	0	0	0	0	0	0	0	0	0	0
SALL1	1.1262	1.3471	1.4678	0.1387	2.0314	0.2459	1.0383	0.9674	0.7405	0.7275	0.9854	1.0886	0.5577	0.6289	0.73	1.1745	1.5612	0.9301	1.342	0.7501	1.3443	1.0013	0.5559	0.5102	0.5145	1.1582	1.0364	0.7895	0.1087	0.6109	0.7232	1.3311	0.4896	0.7071	0.7164	1.1884	1.5292	0.8234	1.6028	0.5931	0.1488	0.3121	0.5522	0.3151	0.5143	0.2261	0.2686	0.7379	0.937
COL14A1	5.5973	7.7157	9.6359	5.4411	6.7175	32.2227	9.4884	22.4471	4.1582	8.3799	8.4829	9.8559	18.9133	2.5766	5.3511	20.587	15.0964	3.4533	10.9205	21.7083	8.5049	7.7998	8.6772	9.6633	3.6691	8.6089	5.5194	10.0768	20.4109	13.6568	24.934	4.5152	5.0327	9.9395	8.6436	10.0453	9.388	5.597	8.7534	39.1898	1.9545	2.9005	3.1332	3.8371	2.0488	1.0178	1.333	2.3277	7.8024
ADAMTSL1	0.8072	1.5339	1.5438	0.5156	1.6921	1.2973	1.9282	1.7221	0.9244	1.2287	1.0593	1.4956	1.702	0.5865	0.9826	2.0514	1.9467	0.8937	1.5488	2.1821	1.3911	1.9358	0.9371	1.0697	0.8377	1.032	1.1927	1.2994	2.1274	1.725	2.0179	1.0499	0.6395	1.0958	1.5291	0.4733	1.5195	1.2786	1.1071	0.5093	0.0958	0.1518	0.2622	0.4477	0.0448	0.7331	0.1204	0.5017	0.2619
ZNF835	0.8655	0.2923	0.2097	0.1271	0.1609	0.8297	0.3085	0.1624	0.5478	0.1012	0.2344	0.1872	0.7744	0.1132	0.0867	0.1003	0.6319	0.1366	0.3737	0.7086	0.2151	0.1513	0.1892	0.2789	0.1582	0.1986	0.2906	0.4628	1.2522	0.4286	0.315	0.2176	0.6188	0.2891	0.2653	0.1971	0.3082	0.1148	0.2319	0.0773	0.0784	0.0226	0.1223	0.0175	0.0578	0.0423	0.0565	0.0925	0.0408
HDAC9	0.9497	1.2301	1.1065	0.396	0.8867	0.7365	0.6959	0.6613	0.8574	1.4248	0.8103	1.0489	1.2555	0.8541	1.1894	0.4249	0.8695	1.1646	0.6396	0.9562	0.8527	0.5225	1.0404	0.5731	0.5844	1.135	1.0696	0.8638	0.8881	0.8016	0.5803	1.2601	0.9829	1.0758	0.8749	0.7666	0.8362	0.7812	0.7637	0.3746	0.0832	0.118	0.33	0.0681	0.2366	0.0338	0.4277	0.3755	0.1896
EPHA3	1.9383	0.2756	1.8134	0.7383	2.0956	1.9306	0.7867	1.1757	2.4026	0.3207	0.563	0.5335	2.0942	0.2183	0.3926	1.0352	1.2928	0.2395	1.7134	2.5475	0.5061	1.098	0.3665	0.7224	0.6307	0.4904	0.5502	1.3193	2.7257	1.4505	0.8164	0.3559	2.7015	0.4832	0.7068	1.0165	0.516	1.0726	0.3781	0.5649	0.0603	0.4774	0.6919	0.1849	0.4578	0.1186	0.1417	0.4233	0.7232
ACAN	0.0386	0.0587	0.121	0.036	0.0846	0.2345	0.0356	1.4744	0.011	0.0598	0.0788	0.1145	0.0427	0.0342	0.067	0.4249	0.0127	0.0059	0.0405	0.1818	0.1017	0.0272	0.033	0.0256	0.0176	0.0701	0.0192	0.208	0.0725	0.0647	0.3435	0.038	0.0166	0.0481	0.1295	0.0867	0.119	0.0432	0.0353	1.7082	0.2179	0.5502	0.6781	0.4067	0.4782	0.9773	0.1078	0.5887	0.944
SETX	4.3264	6.8182	8.7455	5.9767	7.3118	8.2747	7.0138	7.851	4.5634	7.1698	7.6538	6.3606	6.3224	8.2971	7.6354	11.121	6.4199	4.3822	5.6759	10.07	8.0317	6.6706	6.0581	6.2597	3.9665	6.8623	7.9755	9.0378	6.9649	7.0283	6.786	8.1517	5.2053	8.0102	6.3421	5.8501	7.2772	7.3474	6.9991	7.2963	8.5674	4.9431	6.1511	4.4643	3.7863	3.417	5.0246	6.4739	6.0168
MINAR1	0.0774	0.1095	0.1855	0.0514	0.2085	0.1208	0.1268	0.0867	0.0517	0.0574	0.0593	0.0514	0.0462	0.0647	0.0923	0.1188	0.0874	0.0555	0.1106	0.1113	0.0874	0.098	0.047	0.0693	0.0511	0.0729	0.098	0.1555	0.088	0.0577	0.084	0.1394	0.0667	0.0836	0.0556	0.1065	0.1661	0.0985	0.0751	0.2208	0.1629	0.1852	0.4147	0.3159	0.1292	0.0715	0.0701	0.2603	0.4052
FSTL5	0	0	0	0.0983	0	0.1213	0.0139	0.0039	0.0407	0.0047	0.0087	0.0064	0.2358	0	0.0647	0.005	0.0992	0	0	0.0377	0	0	0.0059	0.014	0.0103	0.0056	0.0036	0.0311	0.2517	0.2465	0.0114	0	0.2676	0	0.0308	0.0227	0	0.0272	0	0.0084	0	0.0074	0.0141	0.0038	0.0566	0	0	0	0.0038
SLITRK1	0.0114	0	0.0086	0.0217	0.0092	0.0047	0.0105	0.0079	0.0046	0.0048	0	0.0065	0.0068	0.0037	0.0082	0.0102	0.0369	0	0.021	0.0238	0.0129	0.013	0.0119	0	0	0.0085	0.0036	0	0.0542	0.0479	0.0154	0	0.0246	0.0085	0.0039	0.0038	0.0086	0.0069	0.0066	0	0	0	0	0	0	0	0	0	0.0038
TRPA1	4.2411	3.418	3.4616	4.976	4.4019	1.7741	5.1231	2.6218	1.6818	2.4653	2.8889	2.9834	1.6338	1.7668	4.7751	7.5791	1.7562	2.0096	2.7946	2.7634	2.5019	1.7504	1.8378	1.3126	3.2169	3.1113	5.6193	1.8333	0.2735	0.8472	2.4143	2.3134	1.5185	1.9773	2.5433	3.615	2.7031	1.6834	3.7788	2.9982	2.3034	0.4083	0.6856	0.4409	1.2655	0.1298	2.8519	2.2193	1.2314
NRXN2	0.4685	0.3777	0.5417	0.5435	0.4178	2.5743	0.6405	0.8546	1.1511	0.396	0.7792	0.5011	2.6896	0.3269	0.3292	0.7012	1.7477	0.2852	0.9442	2.7732	0.4363	0.9172	0.5617	1.2686	0.1712	0.4236	0.3795	0.8507	7.0293	2.4788	1.6036	0.2671	1.245	0.4289	0.6711	0.4659	0.3958	0.8495	0.2597	0.7292	0.1076	0.2854	0.2692	0.1436	0.2275	1.3032	0.0278	0.5613	0.6212
TCERG1	3.5815	4.3464	5.5165	2.7751	6.0142	5.0929	4.2541	5.3482	3.4969	3.9964	3.6498	3.7279	4.2069	4.0106	5.329	6.4723	3.9924	2.6319	4.6149	4.67	3.6383	4.2248	2.6171	2.7283	4.1266	3.7993	4.485	5.6137	3.9406	4.1909	5.4832	4.7232	3.8611	3.2889	3.2078	4.9039	4.5167	4.3849	4.3372	7.6256	8.1729	4.8016	7.2274	10.1767	8.9612	8.0226	5.6162	9.7758	7.5422
ARHGAP31	2.4216	2.6602	4.3123	1.6134	3.563	5.2327	3.5761	4.2783	2.7214	2.0329	3.0913	2.2531	4.8826	2.0729	1.6528	3.6031	3.2133	1.5098	4.237	4.7217	3.1695	2.8596	2.3544	2.3573	1.4272	2.9557	2.3914	3.4352	4.6217	3.6697	3.0998	2.5283	2.5227	3.1277	2.7897	3.7767	3.4819	2.2809	2.8511	3.2519	3.5173	1.3567	1.611	1.2325	1.4134	0.3531	1.1509	1.0281	3.4225
CDH8	0.0044	0.0104	0.0168	0.0338	0.0162	0.0441	0.0178	0.0077	0.0125	0.0148	0.0148	0.0038	0.0345	0.0029	0.0064	0.0376	0.0308	0.0032	0.0041	0.0743	0.0117	0.0034	0.0104	0.0124	0.0061	0.0122	0.0056	0.0122	0.0292	0.0317	0.0315	0	0.023	0.0044	0.0061	0.0357	0.0067	0.0121	0.0013	0.0116	0	0.0145	0.0037	0.033	0.0148	0.0011	0.0036	0.0237	0.0105
COL5A2	4.2313	6.5517	7.3578	3.141	8.6352	19.5013	10.9	13.0349	3.5447	4.7787	5.1705	6.1548	10.184	4.2806	7.3619	7.6436	10.9192	2.8387	5.1775	12.397	8.7254	7.609	3.8965	6.5831	3.7759	5.8946	7.4113	11.0964	18.3736	8.8622	11.5504	4.1143	6.1151	4.4442	4.6642	9.2559	8.1909	4.7945	5.4487	40.9366	16.4051	7.5402	20.1579	7.2947	17.526	5.2442	6.7068	8.8006	43.0181
SPTBN1	21.9644	41.0625	38.1658	32.376	35.7599	34.9317	41.1332	43.9095	19.393	33.4095	40.0152	31.8705	28.2696	41.6265	29.0352	53.0034	28.1035	24.7611	26.651	48.4166	38.1311	39.5363	44.0147	39.9436	14.7846	43.8357	39.1624	44.285	21.8162	28.4775	31.4525	32.132	18.1066	35.073	33.9841	32.4357	38.1807	40.6243	36.916	38.2887	40.3176	21.2669	20.2553	28.3805	22.5537	31.0681	33.6335	32.7752	29.0725
DAPK1	3.2942	4.0798	3.5516	6.5361	6.2489	9.1578	3.9769	3.0053	3.7588	2.5142	3.8791	2.5285	6.8977	1.5896	2.7973	3.7735	5.8676	2.221	4.2354	6.3082	3.5667	4.0096	1.8028	3.2169	2.1279	4.4103	3.1323	3.6256	9.764	5.3434	3.4985	2.9726	3.431	2.938	3.0966	2.9976	3.6257	2.9967	2.5166	4.0099	7.6334	0.4583	1.2321	4.3597	0.5859	0.2296	4.503	3.6003	0.968
CALD1	9.4867	10.8567	15.1237	60.854	12.033	156.0862	30.4005	26.877	59.1573	15.209	31.2721	16.0859	209.9261	15.5735	30.5507	19.32	85.0256	7.4671	33.7195	219.7878	12.8366	24.7557	12.2752	45.1715	31.7156	11.0571	8.1726	144.1647	591.6276	134.3951	61.5507	6.5192	133.8509	10.8919	30.2663	39.8361	12.0942	13.8461	11.9024	31.4185	6.5528	12.3925	14.7918	7.7607	18.2407	4.4086	8.628	12.2271	31.0381
NPHS1	0.0582	0.0372	0.41	0.0219	0.0253	0.0148	0.0385	0.0124	0.0287	0.0598	0.0366	0.0153	0.016	0.0146	0.141	0.0439	0.029	0.0257	0.0082	0.0598	0.0303	0.0851	0.0955	0.0139	0.0164	0.0581	0.1843	0.0422	0.0065	0.0113	0.1116	0.2577	0.0077	0.2165	0.003	0.0899	0.1017	0.0162	0.0235	0.02	0.1328	0.0058	0.0298	0.006	0.0149	0.0329	0.0292	0.0319	0.0151
ACACB	2.562	3.9468	3.358	4.7603	5.0208	9.8435	5.0337	5.3064	4.0737	3.8999	3.3737	3.357	6.1649	3.3341	3.5041	2.8164	5.1955	3.247	4.6557	9.2878	4.0779	5.6953	3.6938	4.7334	2.0037	3.0777	4.0745	6.2853	10.8599	5.3643	6.7376	3.7721	2.7106	3.2077	4.5277	2.5907	5.0657	3.652	3.5716	2.404	1.0042	0.9255	1.1238	1.1263	0.9342	0.9524	0.9365	2.0118	1.6913
GCN1	7.7314	14.6866	19.0639	8.1668	14.4766	16.414	15.4859	18.1922	9.0545	9.9547	13.9505	13.6709	11.1767	13.71	10.4429	17.5763	14.1959	9.3313	13.158	16.7103	14.8463	16.595	8.5684	13.131	7.4792	14.5707	15.572	17.7152	12.752	10.8582	15.3735	12.1889	7.0329	13.3322	13.2813	14.0924	17.3114	15.3413	14.4805	30.6754	25.3513	18.7438	16.7119	16.2975	13.1021	12.7027	13.6708	15.7357	20.9933
NPAP1	0	0.0021	0	0.0086	0.0128	0	0.0024	0.0055	0.0032	0.0198	0.0202	0.0045	0.0094	0.0103	0.0056	0	0.0036	0.0227	0	0.0132	0.0089	0.003	0.0205	0.0024	0	0.002	0	0.0217	0.0231	0.0199	0.0106	0.0032	0.0034	0.0118	0.0027	0.0026	0.009	0.0024	0.0069	0	0	0	0	0.0053	0	0	0	0	0
MTUS2	0.0534	0.0222	0.0323	0.3349	0.0317	0.1265	0.0832	0.0742	0.1483	0.0238	0.0891	0.0284	0.2633	0.0303	0.0408	0.0286	0.3126	0.0077	0.0425	0.3569	0.0107	0.0704	0.05	0.0772	0.0423	0.032	0.0271	0.1988	0.5463	0.3048	0.144	0.0087	0.1349	0.0177	0.0558	0.062	0.0512	0.0279	0.0062	0.0636	0.1085	0.0511	0.0178	0.072	0	0.0157	0.18	0.0507	0.0288
YLPM1	2.2608	5.3951	7.5361	3.2591	4.0966	6.136	5.2216	6.073	2.979	4.2096	4.3095	4.1679	4.4768	4.1678	4.1322	6.4291	4.5584	3.2446	4.2387	5.7237	4.6641	5.3615	3.1808	4.0857	1.9718	4.9246	5.7157	6.4732	5.3163	4.6725	5.0118	4.3509	2.6135	4.5284	4.359	3.6285	5.6153	4.9784	5.2852	7.4119	4.4949	3.9974	5.2833	5.7979	2.2245	4.7488	4.0846	4.0475	4.7286
MGAM	0.1508	0.2235	0.2198	134.9841	0.3048	0.1592	0.3759	0.0912	0.085	0.9607	0.3225	1.2605	0.1399	0.2411	1.5269	0.0946	0.2142	0.2104	0.0513	0.133	0.8224	0.2016	0.5699	0.5451	0.1633	0.2201	0.5165	0.0417	0.0184	0.7899	0.2503	0.0974	0.077	0.5833	0.4279	0.0729	0.3364	0.2729	0.5286	0.1434	0.0736	0.0328	0.072	0.0038	0	0.0109	0.0228	0.0497	0.094
MYH2	0.0047	0.0074	0	0.0334	0	0	0.0145	0	0.0076	0.0039	0.0072	0.0054	0	0	0.0406	0	0.0218	0.0034	0.013	0.3551	0.0178	0.0144	0.0025	0.0146	0.0129	0	0.009	0.2748	0.0656	0.0079	0.0095	0.0115	0.0732	0	0.0129	0.0063	0.0036	0.0114	0.0028	0.0246	0	0	0	0	0	0	0	0	0
PRUNE2	1.8655	3.4191	2.5391	5.8262	1.5115	27.2991	5.3137	4.9062	4.9923	2.1426	7.0329	3.5412	24.5148	4.3505	4.5754	1.8183	10.5659	0.9507	3.606	27.0858	2.4939	3.3275	2.9572	6.2889	2.8962	2.4336	2.5787	11.8659	55.881	16.1729	8.6169	1.7586	9.8643	0.9953	4.8647	6.5901	2.8776	2.7691	2.5418	3.7208	3.7926	2.5449	1.4899	5.7732	1.791	0.6272	9.3815	2.4395	3.9206
TIAM1	0.6199	1.0952	1.6374	0.385	1.208	1.2807	1.0186	0.9479	0.9514	0.9535	0.7869	0.8951	1.6697	0.6082	0.7799	1.0442	1.1397	0.4869	1.3366	0.8068	1.3269	1.034	0.569	0.7824	0.4769	1.1133	0.8515	1.1031	1.447	1.4925	1.1301	1.0159	0.7672	1.2101	1.0088	1.062	1.2506	1.1177	1.0775	2.1759	0.3682	0.1278	0.2008	0.1386	0.3049	0.075	0.3512	0.3253	0.3229
TRHDE	0.8311	1.4613	0.5568	1.7278	0.666	0.1479	0.8077	0.4771	0.3084	1.4351	0.7216	1.33	0.6435	1.0825	1.1826	0.3738	0.6412	1.2139	0.3761	0.2294	0.4782	0.3969	1.178	0.6578	0.7414	1.2635	0.8821	0.2391	0.1971	0.6956	0.3734	0.6263	0.1288	1.1611	0.865	0.4253	0.806	0.3135	1.0568	0.1642	0.0202	0.272	0.159	0.1818	0.221	0.03	0.7237	0.4322	0.137
SHANK1	0.0344	0.0194	0.0759	0.0561	0.0278	0.0782	0.037	0.0558	0.0207	0.0335	0.0278	0.0245	0.0615	0.0112	0.0041	0.0383	0.0583	0.035	0.029	0.0838	0.0345	0.0501	0.0209	0.0284	0.0052	0.0372	0.0272	0.0316	0.1026	0.0385	0.0464	0.0442	0.0568	0.0229	0.0312	0.0518	0.0478	0.0346	0.0167	0.1195	0.026	0.0037	0.0334	0.0464	0.0478	0.014	0.0093	0.0051	0.081
FLNB	35.8033	93.1894	53.1905	36.0396	58.0851	35.3156	66.9258	50.1287	20.4647	131.0868	83.5389	99.9198	31.3472	76.1355	72.7387	69.5331	53.3805	48.8546	32.5115	52.3611	67.8333	75.049	67.204	68.7531	25.6084	106.9801	73.4896	51.7974	16.0852	41.3051	50.3772	66.2138	12.4436	95.1365	69.1912	46.1749	78.2338	49.6717	80.4311	34.9976	43.173	29.9193	22.5629	25.1162	27.4305	22.1125	27.598	21.8322	40.5358
ACACA	1.951	3.6164	4.9237	1.7968	3.2891	6.3944	2.8737	6.4997	2.2957	2.2405	3.4984	4.1191	3.512	3.2985	2.8092	3.4192	3.9114	1.8043	2.9546	5.8701	4.2467	3.9959	2.2838	2.9546	2.021	3.9996	3.0583	6.1296	5.7902	3.2909	4.2574	2.7543	3.1009	3.0769	2.8087	3.5522	3.7536	5.3031	3.9985	7.1051	6.2795	5.3743	6.1727	8.1969	3.9386	8.7091	3.0164	5.3863	6.1227
ASTN1	0.0556	0.09	0.1361	0.1493	0.0845	0.5671	0.1285	0.1749	0.055	0.161	0.1302	0.1004	0.4951	0.0748	0.1403	0.2855	0.1933	0.0211	0.1021	0.4368	0.2018	0.1366	0.1327	0.1984	0.1045	0.0783	0.0476	0.1336	0.6256	0.3511	0.5858	0.0292	0.228	0.1385	0.1269	0.1116	0.1163	0.1794	0.0799	0.0438	0	0.0085	0	0.0022	0	0.0048	0.0053	0.0058	0.0264
ADGRB3	0.2014	0.1784	0.3118	0.3932	0.2775	0.9871	0.3685	0.3944	0.407	0.1987	0.2409	0.284	1.3048	0.0748	0.2031	0.4284	0.5033	0.0788	0.2438	0.6729	0.3654	0.2365	0.1954	0.2155	0.138	0.1575	0.1131	0.2843	1.5148	0.8643	0.4811	0.1188	1.0881	0.1894	0.2712	0.331	0.1803	0.3312	0.2106	0.1056	0.0038	0.006	0.0114	0.0062	0.0458	0.0022	0.0075	0.0163	0.0123
AKAP6	0.1463	0.2455	0.2181	0.8314	0.1824	1.2987	0.4422	0.3454	0.3334	0.2978	0.3972	0.2438	1.4729	0.2044	0.264	0.3166	1.1734	0.1105	0.399	2.4527	0.2916	0.2908	0.2158	0.477	0.2743	0.2122	0.1477	1.2106	3.2488	1.0914	0.7879	0.1162	1.5691	0.1733	0.3509	0.3839	0.2055	0.2308	0.2069	0.2258	0.108	0.1015	0.1369	0.1552	0.056	0.1932	0.1094	0.114	0.078
MYH6	0	0	0	0	0.0033	0	0	0	0	0	0	0	0.0049	0	0	0	0	0	0	0	0	0	0	0	0	0	0	0	0	0	0.0028	0	0	0.0021	0	0	0	0.0075	0	0.0031	0.0034	0.0054	0	0.0028	0	0.002	0	0	0
CDK12	3.1432	4.5378	5.8003	3.5902	4.2672	5.1568	4.5063	5.5742	3.4565	4.0947	4.2871	3.8059	3.7852	4.5749	4.418	6.1014	3.8824	3.2179	4.5361	4.9309	4.2465	5.0778	3.3099	3.2173	2.7863	4.4759	4.5054	5.4882	3.6478	3.5324	4.3081	4.3064	2.9817	4.1554	3.956	4.0388	5.007	4.4296	4.8897	6.4504	5.9553	4.6248	7.1237	4.7433	3.975	5.2158	3.3695	7.4545	8.2816
FLT4	0.7371	0.8543	1.0979	1.1212	0.9474	2.3776	1.0897	2.4034	0.732	0.7942	0.762	1.106	1.8235	0.2533	0.3695	1.502	1.1081	0.6093	1.2481	1.7112	0.9542	1.9129	0.7179	1.1976	0.45	0.81	0.5379	1.9979	1.7597	1.5339	0.76	0.4572	0.6057	1.1582	1.3048	1.3923	1.0756	1.0202	0.9299	2.1365	0.3862	0.5011	0.6468	0.3687	0.4876	0.3756	0.1551	0.2601	0.9146
STAB1	7.4655	20.2023	10.0605	5.8558	26.1698	22.4313	21.8745	13.4732	8.7568	9.815	15.0177	13.2534	11.7623	6.8969	5.6296	5.433	20.5993	10.6877	9.5631	5.9194	23.9932	17.8384	4.1127	8.8813	8.4115	14.3279	18.8122	7.0764	3.6644	6.946	6.97	16.9698	4.7433	10.3473	13.4093	9.9339	17.7389	9.5658	12.3082	9.5713	5.5987	2.3207	3.2657	1.8512	2.6353	1.1852	1.181	4.5613	3.8157
DLGAP2	0.0079	0.0114	0.0165	0.0086	0.0145	0.0361	0.0147	0.0304	0.0048	0.0183	0.0162	0.017	0.0237	0.0052	0.0085	0.023	0.0367	0.0043	0.0128	0.0548	0.0195	0.0151	0.0083	0.0123	0.0054	0.0089	0.0076	0.0203	0.061	0.0334	0.0522	0.0032	0.0154	0.0089	0.0122	0.0106	0.0196	0.0156	0.0104	0.0281	0	0.0026	0.0017	0.0013	0.0133	0.0058	0.0032	0.0071	0.0054
UTRN	3.5864	6.1048	7.3531	3.1505	6.0603	7.7044	7.624	9.9843	3.8927	4.262	5.3856	4.8952	5.6368	5.5699	4.6768	10.1118	4.9243	3.3388	6.2449	6.7427	6.1685	6.2466	2.9807	4.4628	2.2215	5.8929	5.677	6.6717	4.1535	5.0272	6.6558	5.2576	3.3644	5.1186	6.233	4.1561	6.8593	5.8413	6.1845	8.6235	5.6739	3.6579	3.7321	3.6947	1.7594	0.9177	4.1537	5.6131	6.7983
PCDHA11	0	0.0099	0.0217	0.0078	0.0039	0.0237	0.0118	0.0166	0.0077	0.02	0.0098	0.0027	0.0228	0.0031	0.0205	0.0213	0.0133	0.0103	0.0132	0.016	0.0072	0.0073	0.005	0.0267	0.0131	0.0024	0.0121	0.0338	0.0734	0.0321	0.0387	0.0194	0.0206	0.0072	0.0163	0.0128	0.0181	0.0115	0	0.0036	0.0039	0	0.004	0	0	0	0.3666	0	0
BRINP3	4.7003	2.0587	1.1665	6.9833	4.1414	1.2328	4.0956	4.1817	3.078	2.7323	2.9808	2.0828	0.1091	2.2415	0.846	5.1315	2.3996	2.9285	3.7619	0.7348	2.2259	4.241	2.7803	2.4592	1.678	2.9489	4.6401	1.9366	0.4525	2.9532	3.5898	1.3296	0.6062	2.7151	4.0736	1.1688	3.033	4.053	3.4921	0.021	0	0.0367	0.1872	0	0.1174	0.0069	0.482	0	0.1658
SLIT3	2.0712	2.6541	3.6398	1.9158	2.1974	9.8646	4.7009	8.1647	1.818	4.2773	3.3571	2.7826	8.0436	1.5023	1.6075	8.6203	6.2761	1.3683	4.442	10.4441	4.8957	3.0283	2.2596	3.5854	1.2378	3.2115	1.9393	4.8363	13.3311	6.6076	11.5898	1.7941	2.7625	3.7825	4.3827	2.8859	3.5307	2.2646	2.7946	6.3285	0.2309	0.3768	0.3714	0.5781	0.3939	0.1629	0.1134	0.2551	0.8326
DOCK1	7.164	11.1169	8.1768	12.5871	12.0614	9.9553	10.6539	11.5993	6.6953	14.1389	10.4675	10.1426	9.7758	9.3022	10.228	10.1797	11.0953	11.8024	6.7879	12.3626	11.1421	10.2781	11.5231	9.6111	6.3026	8.8657	11.8833	10.2913	10.9471	8.9428	8.2476	6.741	5.9551	11.5394	10.8655	7.6129	8.6414	10.9361	10.1658	11.0751	8.598	4.0157	4.0319	9.5398	4.0434	3.2831	4.5412	7.5362	8.2386
ADGRG4	0.006	0.0109	0.0339	0.5128	0.0241	0.0025	0.0147	0.0083	0.0096	0.01	0.0076	0.0085	0.0071	0.0059	0.0085	0.0293	0.0083	0.0107	0.0439	0.0125	0.0157	0.0113	0.0031	0.0018	0.0109	0.0089	0.0302	0	0.0022	0.0225	0.0161	0.0024	0.0051	0.0104	0.0102	0	0.0068	0.0072	0.0209	0	0	0	0.0025	0	0	0	0	0	0
KALRN	2.782	3.3259	2.8142	4.8898	2.7752	1.5534	2.924	2.4474	1.9259	4.025	3.0685	3.7836	1.7385	3.2982	4.2	2.304	2.3907	3.8173	2.1924	2.0402	3.3095	2.6818	3.4283	2.7077	3.0982	3.9073	3.4919	2.2292	0.6988	2.0559	1.8972	2.9162	1.7017	3.4973	3.4961	3.5901	2.8683	3.3567	3.6165	2.4282	1.9259	2.1316	1.3445	1.9161	3.1189	2.4635	1.7621	2.8903	2.2473
CDH18	0.0093	0.0024	0.0035	0.0176	0	0.023	0.0085	0.0064	0.0223	0.0077	0.0071	0	0.0498	0.0061	0.0133	0.0041	0.0171	0	0.0085	0.0194	0.0349	0.0106	0.0024	0	0	0.0069	0.0059	0.0182	0.0169	0.0195	0.0344	0	0.024	0.0092	0.0347	0.0124	0.014	0.0028	0	0.0069	0	0	0	0.0031	0	0	0	0	0.0031
DENND4B	3.5656	4.2729	7.2986	3.5857	7.3985	6.5764	4.6576	5.5228	4.019	3.7038	3.8482	3.6499	3.5181	3.3718	4.0683	4.2397	5.3705	4.0535	5.3199	4.419	5.1032	6.5708	3.3215	3.3903	3.4059	3.8932	4.9005	5.1974	3.4719	3.6467	5.877	5.3984	3.3474	5.0451	3.7748	4.8319	6.2198	4.3012	3.7556	6.4059	6.9567	3.7414	9.2236	6.3586	4.7638	5.495	2.8175	8.3981	6.4241
CEP290	0.2548	0.3979	0.4864	0.2505	0.5175	0.5774	0.3941	0.5439	0.2607	0.3557	0.2488	0.3065	0.2997	0.1776	0.3887	0.5173	0.4202	0.267	0.4616	0.3239	0.3154	0.4865	0.1937	0.2306	0.2569	0.2549	0.3683	0.5475	0.3847	0.4007	0.4693	0.3202	0.2845	0.3006	0.2404	0.2372	0.3752	0.2959	0.2753	0.5726	0.6033	0.3686	0.4417	1.08	0.3395	0.6369	0.4468	0.7499	0.6524
SRRM2	18.002	39.8177	52.0554	28.0488	53.4572	47.329	46.6021	51.893	21.2692	39.6005	30.7444	31.9446	24.5491	28.0123	32.9919	66.5399	37.7487	27.91	37.0565	51.4681	37.5822	69.6541	25.5963	34.0586	13.3405	30.9653	43.3923	46.9071	36.1909	33.7287	58.2892	37.9889	15.5138	33.6254	36.2262	26.4562	45.0394	35.3843	32.6318	49.4923	58.6412	32.6925	43.5994	59.4413	25.8025	50.1463	25.3112	57.2043	55.5618
CHD3	7.3777	10.5601	14.9646	8.1966	9.9701	18.72	13.0101	19.1253	8.7311	9.2851	12.4893	11.011	10.8598	9.4349	10.0232	14.1797	16.3688	8.8242	11.708	19.6197	13.6817	15.3586	7.4847	12.3095	4.6117	10.2285	12.7674	13.6666	20.4157	17.0574	16.7378	11.7325	7.769	11.6217	9.6062	12.3926	13.6574	13.4427	12.8061	23.2862	4.1945	6.9767	6.9502	18.4554	4.1274	10.1692	6.2774	6.7608	6.8214
SCN2A	0.0037	0.0058	0.0057	0.017	0.003	0.0867	0.0146	0.0165	0.011	0.0146	0.0108	0.0085	0.0551	0.0033	0.0089	0.0145	0.0277	0.0018	0.0138	0.0407	0.0085	0.0066	0.0065	0.0093	0.0137	0.0019	0.0063	0.0167	0.0967	0.0367	0.0707	0.0061	0.043	0.0044	0.0043	0.0109	0.0085	0.009	0.0036	0.0139	0.0247	0.0163	0.0104	0.0101	0	0	0	0.0022	0.0034
FN1	10.552	13.8132	31.2537	27.9333	26.046	152.1139	31.4391	31.2728	14.5237	14.3171	16.9495	19.5468	154.4267	13.1819	15.3438	36.2055	48.9496	5.7672	25.7332	194.5448	20.6529	34.31	11.6021	39.4163	8.7219	12.8949	10.0142	105.871	298.5365	64.6699	51.2225	6.0858	22.7054	15.7661	22.7135	26.6474	12.8875	25.423	10.9033	61.5582	26.0725	34.3036	16.7008	23.3308	25.04	7.2711	6.8134	24.4635	59.5263
RANBP2	4.1363	7.4992	8.7904	6.6776	7.3523	9.3422	8.1543	9.8606	5.204	6.0631	7.8203	6.8884	7.297	6.4427	7.9502	10.9433	7.0266	4.282	6.6203	11.1947	6.7427	6.6853	5.5183	6.0672	3.949	7.7267	7.5679	9.7791	6.9362	8.0707	6.9872	7.2084	3.8791	6.9737	7.2097	6.8229	7.4226	7.6216	8.3873	11.3698	12.4493	7.5636	4.4397	11.0272	5.7044	5.3073	8.1458	12.1024	8.1135
TENM4	0.0513	0.0914	0.2454	0.0727	0.0755	0.4178	0.1193	0.1413	0.0807	0.0979	0.0908	0.1053	0.201	0.0599	0.0551	0.1535	0.2099	0.0329	0.138	0.3061	0.0924	0.1699	0.1011	0.0965	0.0067	0.1115	0.1253	0.2607	0.518	0.2153	0.2839	0.1099	0.1231	0.1899	0.0911	0.1031	0.1554	0.1171	0.1046	0.4268	0.2928	0.1172	0.1386	0.1445	0.1162	0.0565	0.1225	0.1696	0.4686
MKI67	3.0055	9.0135	12.7988	2.3714	4.6496	13.3267	7.4322	15.0708	3.6044	4.529	6.4783	7.5949	4.5462	17.1822	4.101	8.0741	5.3347	3.3526	3.5436	5.378	10.0085	8.2015	4.6829	5.7701	2.637	6.9615	7.8453	12.0471	1.1374	6.1597	12.5159	8.4547	1.8309	4.5744	4.0877	8.3985	8.4246	12.7896	11.0059	20.961	22.284	9.5614	18.818	8.6649	8.7203	8.2954	4.4132	12.0257	15.7595
NUP205	4.6751	7.3336	9.4346	3.6172	5.9965	7.4895	6.4962	7.4288	5.2185	5.0571	6.266	6.0704	7.0929	5.6878	5.2914	7.2211	6.0454	4.3371	6.7736	6.7407	6.2312	6.8667	3.9064	4.7772	4.9672	6.6098	6.4403	7.5543	6.5987	6.1464	6.2749	5.9541	5.9612	5.578	5.0088	7.8533	6.8113	7.8669	6.9793	12.3109	9.9497	16.7129	13.7689	8.5908	8.666	10.9626	9.0149	11.0302	11.495
NAV2	0.7965	1.5487	1.7565	0.9633	1.3889	4.9864	1.8767	2.4901	1.2446	0.9415	1.8378	1.0783	3.1652	1.6953	1.35	1.4645	2.1774	0.9086	1.6436	4.9267	1.4939	2.0813	0.8397	1.6134	0.6698	1.2733	1.7472	3.646	8.2441	2.2238	2.5586	1.3739	1.8401	1.139	1.2983	1.7027	1.6467	1.7759	1.3169	4.8762	3.776	1.4486	2.4419	2.7117	1.1179	1.1528	1.6352	3.585	1.442
ZNF646	2.6602	4.4477	4.1014	3.0031	3.8735	3.6834	4.2288	3.9789	2.6251	3.3206	3.6708	3.7877	2.5588	3.3822	2.5618	2.9305	3.5913	3.6829	3.1442	3.1331	4.3167	4.3878	3.4677	3.3466	1.5398	3.6638	4.1643	3.5184	1.9082	2.3499	3.4073	3.332	1.6107	4.2304	4.0222	2.6283	4.9431	3.669	4.0037	3.1543	4.5699	2.3819	3.3181	2.8802	1.8133	4.5608	1.7264	3.1127	4.4115
MPDZ	0.423	0.6237	0.7865	1.1472	0.6968	4.361	1.1309	1.4958	1.1776	0.7087	1.0578	0.7871	3.6995	0.3545	0.8514	1.2539	2.4238	0.2921	1.343	4.6825	0.7925	1.0408	0.6111	1.1009	0.5797	0.5316	0.5024	2.5258	6.6471	3.5151	1.714	0.3495	2.1886	0.7288	0.9489	1.0057	0.737	0.6203	0.7084	1.2969	0.5119	0.214	0.4595	0.1978	0.406	0.0931	0.1897	0.3484	0.8899
CDH2	0.049	0.1238	0.1671	0.3924	0.1444	0.8656	0.323	0.2557	0.2021	0.1843	0.1862	0.2174	1.1827	0.1329	0.2758	0.2561	0.4597	0.0603	0.0772	0.8341	0.3747	0.1305	0.1477	0.2258	0.1152	0.0979	0.0865	0.3085	1.3387	0.7822	0.5713	0.1136	0.86	0.1554	0.2863	0.3027	0.138	0.2134	0.0837	0.4094	0.0462	0.0595	0.099	0.0661	0.2456	0.0668	0.0514	0.0374	0.4245
PTEN	10.2024	11.3363	9.3251	8.6974	9.2453	8.3757	12.6632	12.04	10.0085	9.334	10.5618	10.185	10.9951	9.6781	12.6245	8.2652	10.7772	10.3694	10.0933	8.4808	9.5808	8.3283	8.7758	9.7325	7.7928	11.0721	9.8044	9.5628	8.7271	11.8952	10.5315	10.5492	7.4363	10.5342	10.3216	7.31	10.8195	9.8104	12.0598	5.892	9.6142	7.9041	7.7135	8.484	7.2723	2.5664	11.842	12.0155	5.6139
GPR158	0.0565	0.1526	0.1254	0.0675	0.0882	0.196	0.118	0.1883	0.0332	0.2137	0.1673	0.0964	0.2514	0.096	0.1347	0.208	0.1426	0.054	0.0933	0.2956	0.2154	0.0887	0.0745	0.1049	0.0447	0.1333	0.0644	0.1006	0.1237	0.1516	0.454	0.0488	0.0875	0.0751	0.1128	0.0807	0.0912	0.0499	0.1732	0.07	0.1426	0.1376	0.4413	0.1142	0.0126	0.0074	0.1535	0.3016	0.0304
GRIK4	0.0764	0.0836	0.0487	0.0284	0.0455	0.256	0.0247	0.123	0.0387	0.0403	0.0699	0.071	0.1008	0.0289	0.0403	0.0789	0.1153	0.0751	0.0887	0.0437	0.106	0.0153	0.0565	0.0399	0.0735	0.0622	0.0688	0.0538	0.0412	0.0439	0.0271	0.0913	0.0554	0.0662	0.0438	0.097	0.0609	0.0631	0.0656	0.0449	0.1094	0.021	0.0535	0.0434	0.0403	0.0079	0.0394	0.0358	0.0244
KCNB1	0.0407	0.0617	0.0745	0.4151	0.0837	0.8383	0.2033	0.1886	0.1998	0.0963	0.195	0.0966	1.109	0.0721	0.0971	0.0938	0.5346	0.0329	0.1434	1.0657	0.092	0.1663	0.0998	0.3311	0.0248	0.0499	0.0236	0.3735	2.1418	0.6564	0.5602	0.0193	0.2104	0.0423	0.1883	0.1772	0.0771	0.0757	0.0405	0.1162	0.0056	0.0133	0.0169	0.0149	0	0.0141	0.0083	0.0121	0.0137
GRM5	0	0.0018	0	0.0019	0	0	0	0.0024	0	0	0	0.002	0	0	0	0.0062	0	0	0.0032	0.0029	0	0	0	0	0	0	0.0022	0	0.0025	0	0	0.0028	0	0	0	0	0.0026	0	0	0	0	0	0	0	0	0	0	0	0.0023
ABCA2	3.5771	7.6786	7.3482	4.0823	8.2618	5.1395	7.5609	4.4151	4.5322	4.8156	3.0109	5.8855	3.9183	1.7519	2.3001	5.6001	3.7889	5.4767	8.4993	6.4596	5.6698	11.0855	4.6562	7.5648	2.5592	5.0059	8.261	6.127	4.2309	4.97	5.1261	4.6151	1.7647	7.8471	7.277	3.0784	7.1892	7.0556	6.0104	4.845	11.007	6.6891	4.0522	9.8486	5.3818	8.5415	2.1734	3.2571	5.9877
FSIP2	0.6094	1.4058	0.4748	0.1012	0.6648	0.2729	1.1918	1.2069	0.2686	2.2186	1.0111	1.312	0.4852	0.6046	2.2444	1.4571	0.7387	1.1279	0.2647	0.7509	0.7979	0.5358	1.1581	0.7134	1.2777	0.9343	1.2808	0.3479	0.1565	0.809	1.2698	0.8674	0.1263	1.0258	0.6955	0.6583	0.8093	0.5182	1.2951	0.075	0.0347	0.0449	0.0551	0.2595	0.034	0.0293	0.4928	0.0772	0.2051
LRRK1	2.4702	4.2539	4.9904	1.7116	5.1921	2.9564	4.8009	3.9549	2.3564	3.6461	3.4267	3.2408	2.1102	2.9134	3.3118	3.1371	2.8406	2.784	3.2292	2.6943	3.9968	4.7478	3.2261	3.4151	1.7135	3.4314	4.6268	3.9998	1.5286	2.3938	3.7419	3.8572	1.3712	3.6267	3.4925	2.4558	4.4418	3.0534	3.4765	2.6897	3.586	1.885	2.5558	2.2551	1.8076	1.3853	1.4046	3.5111	2.2369
THSD7A	0.1239	0.2318	0.2793	0.1347	0.2048	1.083	0.2944	1.1443	0.2426	0.3035	0.3151	0.2006	0.624	0.1044	0.2167	0.3485	0.3664	0.0751	0.349	0.7936	0.2965	0.2825	0.1992	0.2201	0.1409	0.1401	0.1221	0.5477	0.9153	0.55	0.7106	0.0938	0.2443	0.2361	0.2963	0.2268	0.194	0.1843	0.2999	0.4877	0.0749	0.0647	0.1168	0.065	0.0276	0.0148	0.1392	0.0882	0.1965
SCN4A	0.0584	0.0265	0.1022	0.0575	0.0737	0.8019	0.0829	0.0659	0.1344	0.067	0.069	0.027	0.1654	0.0143	0.0418	0.0455	0.2056	0.0052	0.2513	0.2407	0.0302	0.0915	0.0361	0.0949	0.0267	0.0455	0.0393	0.1807	0.3145	0.1806	0.177	0.0355	0.0723	0.0218	0.0571	0.0244	0.1161	0.0374	0.1062	0.0272	0.012	0.0238	0.0061	0.0123	0	0.0625	0	0.026	0.0123
PLXNA1	2.022	2.9082	4.0368	2.247	3.7293	6.4029	3.2134	5.0299	2.2495	2.558	3.2978	3.195	2.8384	2.2032	3.0477	3.9141	3.8467	1.7703	3.6519	5.3022	3.1825	3.3055	1.8092	3.0015	1.8876	3.1526	3.1326	5.5003	3.9427	2.4537	4.9287	3.0144	1.7229	3.2502	2.7132	4.3665	4.6474	2.9263	2.8949	8.5585	17.9134	5.1216	9.3391	6.2472	6.4841	7.6367	3.7191	7.7985	9.7617
MYH7	0.02	0.0207	0.0038	0.2089	0.0242	0.0206	0.0184	0	0.016	0.0083	0.0178	0.0142	0.006	0.062	0	0.0044	0.0046	0.0072	0.0092	0.0083	0.0451	0.0152	0.0182	0.0247	0	0.005	0.0348	0.0157	0.0146	0.0126	0.0202	0.0121	0.0172	0.0124	0.0204	0.02	0.0113	0.0271	0.0087	0.0149	0.0945	0.0195	0.0207	0.0101	0	0.0098	0	0	0.0101
TET3	1.9259	5.0525	4.6594	3.2951	4.9662	2.8046	4.7423	5.1433	2.336	4.215	3.2367	3.4451	1.9994	3.4218	4.128	5.435	3.2269	2.6865	2.7663	3.042	3.499	5.747	2.8458	3.7124	1.4865	4.1283	3.8741	4.2967	0.7699	2.3385	3.5222	3.5309	1.1102	3.7061	3.4195	2.3747	4.3973	3.9725	4.0248	4.7786	4.8046	2.303	2.6711	3.9231	1.824	2.4949	2.3138	4.8171	3.3402
KANSL1	1.9975	2.4651	3.0681	1.8778	2.8426	2.5111	2.7908	2.7777	1.8073	2.331	2.0022	1.9477	1.9966	1.7039	2.3017	1.6067	2.2525	1.9307	2.9116	2.4196	2.2629	2.8524	1.6218	2.146	1.2919	2.2931	2.1187	2.417	2.4605	2.2437	2.3203	2.184	1.5774	1.9759	2.2369	1.6983	2.8469	1.9877	2.5568	2.515	2.9457	2.0186	2.8273	2.5947	1.2915	3.1516	1.3956	2.6863	2.2779
CACNA1B	0.0243	0.0678	0.1011	0.1024	0.054	0.3262	0.0914	0.1329	0.0413	0.0837	0.0977	0.0674	0.2825	0.0496	0.0521	0.0866	0.188	0.0196	0.0697	0.312	0.1555	0.0808	0.0838	0.1016	0.0194	0.0606	0.0096	0.1027	0.3882	0.2039	0.4174	0.0394	0.1281	0.0848	0.0827	0.063	0.069	0.0934	0.0442	0.0362	0.2951	0.103	0.0076	0.0307	0.0203	0.0045	0	0.0162	0.0245
MTCL1	0.1852	0.2652	0.4259	0.6674	0.3186	4.9442	0.769	0.6518	0.8483	0.3469	0.8989	0.277	2.9794	0.2562	0.2854	0.3302	1.8145	0.1312	0.8004	5.748	0.3415	0.7921	0.4981	1.0725	0.2733	0.154	0.2526	2.0236	6.7392	2.0645	1.6895	0.179	1.2332	0.2225	0.5433	1.1162	0.2788	0.4324	0.1673	0.8129	0.534	0.9452	1.2989	1.0227	0.6657	0.7806	0.151	0.5623	0.7144
TPO	0.1316	0.1257	0.3123	0.2282	0.2128	0.7702	0.2623	0.3906	0.1111	0.1545	0.2072	0.1883	0.471	0.1489	0.1018	0.2727	0.355	0.1149	0.3954	0.2823	0.1822	0.1406	0.1537	0.1367	0.143	0.1579	0.1915	0.3636	0.408	0.3493	0.2517	0.0981	1.6944	0.1596	0.1163	1.3293	0.1859	0.0987	0.1595	0.4263	0.2696	0.0464	0.068	0.0312	0	0.0017	0.0174	0.0127	0.0144
PCDH18	3.0984	5.0408	2.9413	1.9833	2.9703	8.3622	3.1675	5.6044	3.7434	1.7988	4.0951	3.7015	9.8231	3.6505	3.3214	2.7463	6.6165	2.9817	3.9121	6.6012	4.1796	2.5395	2.5424	2.9957	1.4668	4.9382	2.5695	5.7357	8.7603	4.1825	2.3639	4.3288	5.5319	2.5065	3.4121	4.8131	4.9805	2.2485	5.0136	4.0203	1.1226	1.5968	2.7821	2.3617	4.7137	1.5424	1.7456	4.3084	4.6561
MYH13	0.0147	0.0281	0.0149	0.0053	0.0199	0.0162	0.148	0.0034	0.0039	0.0082	0.0226	0.0252	0.0234	0.0096	0.0352	0.0044	0.0091	0.0141	0.0271	0.0164	0.0222	0.0336	0.0205	0.0183	0.018	0.0392	0.0156	0.0077	0.0036	0.0041	0.0397	0.004	0	0.0098	0.0134	0.023	0.0074	0.0059	0.0057	0.0037	0.004	0.0064	0.0286	0.0066	0	0	0.008	0.0087	0.0463
AXIN2	6.8566	7.1891	8.8395	2.9592	6.5339	4.4259	5.0451	6.2412	6.71	3.0502	5.5526	6.0838	2.8273	2.4683	7.9948	3.1129	6.1933	4.7137	7.9631	4.1763	6.3254	7.3361	5.2644	6.8546	5.4133	3.926	4.0482	6.8256	2.3958	4.4856	5.5474	8.6905	2.8988	4.5281	3.863	4.5346	5.8958	10.6477	5.0896	25.8578	28.9944	30.1572	74.6514	54.8059	35.6201	25.4403	35.5378	47.9699	10.3587
PKDREJ	0.1292	0.179	0.1452	0.0894	0.2785	0.0809	0.2671	0.1061	0.1537	0.1406	0.092	0.1805	0.0794	0.0973	0.2017	0.0419	0.1375	0.1517	0.151	0.1668	0.1415	0.4611	0.1304	0.0873	0.1896	0.123	0.1289	0.1601	0.1116	0.1216	0.0897	0.0794	0.0472	0.1386	0.144	0.1494	0.1601	0.2337	0.1596	0.0641	0.1516	0.0715	0.0749	0.1583	0.0784	0.1245	0.1405	0.0697	0.137
ARMC4	0.0333	0.0148	0.0503	0.0491	0.0115	0.5457	0.0263	0.0462	0.0875	0.0198	0.0413	0.027	0.1757	0.0249	0.0136	0.0593	0.0834	0.0034	0.1396	0.2897	0.0394	0.0469	0.0396	0.0383	0.0651	0.0284	0.0301	0.1158	0.1736	0.1117	0.0704	0.0116	0.487	0.0284	0.0679	0.0541	0.0324	0.0659	0.0083	0.1202	0.3209	0.2171	0.0277	0.0032	0.0476	0.0023	0	0.0254	0.016
LYST	0.978	1.1662	1.4157	0.7753	1.4277	1.6812	1.1306	1.2253	0.845	1.2814	1.1037	0.9328	1.3716	0.7811	1.3911	1.1166	0.9605	0.6655	1.249	1.6662	1.1222	1.1173	0.9026	0.7932	0.7913	1.005	0.9545	1.4622	1.2904	1.3691	1.4639	1.1574	0.8689	1.0141	1.0326	0.9148	1.152	1.0392	0.9554	0.9425	0.6567	0.7044	0.7967	0.5033	0.8239	0.204	0.8226	1.0428	1.0299
RIF1	1.2314	2.1064	2.3806	1.3744	2.1677	2.1804	2.1505	2.5678	1.4255	1.8534	1.9605	1.939	2.0496	1.9661	2.4638	3.0958	1.9947	1.2957	2.013	2.796	1.7403	1.7725	1.4579	1.4195	1.2929	2.033	2.165	2.9492	2.2482	2.1909	2.174	1.6724	1.3816	1.878	1.8645	1.8513	2.0249	1.9217	2.3264	3.4657	3.3764	2.461	2.6136	2.6601	2.9062	2.1064	1.9706	5.2198	2.7577
MED12L	0.0119	0.0235	0.0577	0.0194	0.0193	0.0315	0.022	0.0166	0.0191	0.0239	0.0134	0.0122	0.0256	0.0109	0.0171	0.0297	0.022	0.0205	0.0088	0.0239	0.0305	0.0109	0.005	0.0133	0.0065	0.0143	0.0166	0.015	0.0192	0.008	0.0417	0.0328	0.0267	0.0261	0.0308	0.0287	0.0199	0.0101	0.0167	0.0248	0.0079	0.0156	0.0178	0	0	0.0093	0	0.0127	0.0016
MED12	5.005	9.379	10.9803	5.3268	8.7607	9.4174	10.4756	10.5746	5.1259	7.3244	8.3848	7.4523	7.541	8.0099	5.6977	8.1951	9.1428	7.6217	8.0349	9.8011	8.1952	10.969	6.6573	8.3486	2.6158	8.3762	10.081	9.1771	8.7376	7.1245	8.7547	8.1473	3.6	9.3126	9.2312	6.2516	9.7979	9.4423	8.7132	10.2154	8.4407	8.77	10.8493	7.9086	3.3389	9.2489	4.0816	12.7276	12.3954
NSD1	3.0636	5.0471	6.9576	4.2826	5.1433	6.7567	5.6835	6.9555	3.7648	4.0956	5.377	4.5656	4.2652	4.6531	4.6709	4.5419	4.9501	3.5597	4.687	5.7749	4.7843	5.987	3.0516	4.3121	2.4185	4.6696	4.6265	6.3451	5.6935	4.1006	4.8699	4.9878	2.6041	4.9762	4.5785	3.5912	5.9467	5.5494	5.2329	6.8862	8.9917	3.8907	5.4754	5.3679	2.9304	2.4244	2.9424	5.7801	5.8352
NLRC5	3.8791	3.3177	3.8369	1.1102	4.9907	7.6837	2.0918	5.0332	5.6575	3.1197	4.4682	2.081	2.2704	11.6612	2.7311	7.5963	2.1807	2.8393	2.3793	3.3504	11.535	5.1697	3.8999	4.0224	2.2734	3.2906	3.4952	6.2172	1.4917	1.8909	7.2588	13.1028	7.7038	3.541	2.3511	4.6321	3.8158	8.4114	2.0927	3.0357	24.0518	4.3003	5.226	1.5776	3.8654	2.2484	2.7279	8.0318	5.0447
SPEN	3.6409	7.5878	8.3971	5.8999	7.4148	7.6161	7.1813	8.9945	3.3119	7.9442	6.7273	6.3084	4.7439	6.8388	6.5414	9.7904	5.4893	4.4035	5.5891	9.4673	7.219	8.2826	5.9592	6.3254	2.1826	7.0777	8.2742	9.61	6.441	4.8167	7.3894	6.5532	2.6992	7.0158	7.2266	4.5232	7.6119	6.6007	7.3385	9.2031	7.8932	4.3259	5.9644	6.1448	2.8985	5.5291	2.5449	3.8954	9.4922
FHOD3	0.336	0.6317	0.7858	0.6938	0.4334	1.6878	0.9861	0.8842	0.5655	0.4287	0.7465	0.5372	1.7698	0.2716	0.3782	0.6865	1.2141	0.4767	0.4577	1.6652	0.8302	0.6828	0.4874	0.6456	1.4934	0.5198	0.9637	0.9766	2.4245	1.3118	1.5442	0.4929	1.1349	0.7415	0.8407	0.6043	0.6491	0.4326	0.3716	1.4443	0.2892	0.4484	1.0547	2.046	0.8191	0.5818	0.1108	0.2622	0.6302
GRM7	0.0439	0.0038	0.0249	0.0119	0.0444	0.0303	0.0225	0.0305	0.0528	0.0214	0.0243	0.0292	0.0349	0.0431	0.0419	0.0228	0.0203	0.021	0.0538	0.055	0.0083	0.0417	0.021	0.0386	0.0435	0.031	0.0417	0.0144	0.0187	0.0154	0.0271	0.0237	0.0158	0.0182	0.0125	0.0294	0.0194	0.0464	0.0149	0.0191	0	0.0191	0.0274	0.0148	0	0.0072	0	0.0261	0.0099
KSR2	0.1955	0.1554	0.3246	0.0482	0.2006	0.3055	0.2201	0.145	0.1119	0.0864	0.0991	0.1001	0.0843	0.0913	0.0753	0.1274	0.0926	0.0931	0.2928	0.1441	0.0953	0.2422	0.0616	0.114	0.0225	0.082	0.1769	0.1847	0.0684	0.1214	0.1915	0.0706	0.0594	0.0844	0.094	0.0715	0.1431	0.2021	0.1034	0.1712	0.2991	0.148	0.4454	0.1661	0.0219	0.0426	0.0965	0.0878	0.0564
PLCG2	1.369	3.0303	8.6738	1.7249	2.5226	1.7928	3.1958	5.4876	1.2193	2.202	2.6973	2.5145	2.1964	2.1557	3.3303	3.7518	3.2203	1.9776	1.7532	1.2696	3.5657	2.2844	1.7835	1.8444	1.1666	3.3658	5.162	2.8107	1.1909	2.5814	2.8042	5.8063	0.8598	4.1701	2.8831	2.549	4.6235	1.6148	3.6245	1.3772	0.6853	0.4167	0.5982	0.6229	0.1951	0.2574	0.8653	0.9968	0.457
SAMD9	9.6187	6.1108	8.7822	2.6642	8.936	7.5216	3.0759	5.0943	6.0617	13.4494	8.6023	4.7039	4.1181	13.1688	6.7427	4.7589	3.9969	6.0712	4.5771	9.5643	12.1636	5.8739	15.5315	7.1592	2.7251	11.6921	5.9208	6.3738	1.5896	5.6698	7.7121	16.241	8.8301	5.1495	5.0995	9.3713	5.8114	15.1004	8.2318	1.7076	6.6347	1.4315	3.3117	1.0172	1.391	0.294	3.863	2.1089	5.3149
DIDO1	4.6516	6.906	8.2489	6.167	7.7702	6.9777	7.489	6.5923	4.7242	6.0147	6.0785	6.0676	5.471	5.924	5.1516	9.2608	5.8408	4.9719	6.6331	7.0351	6.4614	8.1409	5.4005	6.58	3.065	6.0792	7.7027	7.693	7.648	6.2682	6.4833	6.142	3.7341	6.412	6.0281	4.8499	7.466	7.0161	5.9966	5.2065	6.8461	5.1889	9.5373	4.4055	6.385	9.7186	4.8399	9.3235	10.9792
GRIA2	0.0067	0.0035	0.0102	0.0238	0	0.0417	0.0227	0.0397	0.0081	0.0281	0.0155	0.0038	0.0602	0.0066	0.0241	0.009	0.0124	0	0.0247	0.0674	0.0228	0.0153	0.021	0.0188	0.0123	0.0084	0.0064	0.0132	0.0885	0.048	0.0657	0.0027	0.0406	0.0101	0.016	0.0158	0.0051	0.0162	0.0157	0.0125	0	0.0088	0	0	0	0	0	0	0
USP35	0.7472	0.5757	0.9256	0.6109	1.0519	1.5547	0.8415	1.3221	1.1052	0.6545	0.6969	0.6812	1.0972	0.5127	0.7031	0.6196	0.9803	0.6824	0.768	1.2399	0.9249	0.9452	0.4543	0.6865	0.8737	0.5344	0.5627	1.0971	1.5578	0.9781	1.1692	1.0551	1.0128	0.6929	0.5837	0.784	0.954	0.7753	0.5783	1.5364	0.9256	0.8936	1.0254	1.1801	1.1687	1.4855	0.4943	1.1073	1.9981
GRID1	0.2268	0.346	0.3652	0.2702	0.3237	0.3748	0.4181	0.4628	0.2165	0.2417	0.2194	0.3296	0.4374	0.1389	0.2141	0.5635	0.5975	0.2631	0.2925	0.3184	0.3307	0.385	0.1482	0.293	0.2072	0.3731	0.2751	0.2049	0.4336	0.2551	0.53	0.2113	0.2868	0.2814	0.3713	0.2391	0.4167	0.3026	0.2698	0.4956	0.0994	0.1008	0.1083	0.1008	0.2255	0.0921	0.0236	0.1289	0.1202
CNTN4	0.7185	1.6253	0.9056	1.0986	1.8998	0.4794	1.6934	1.9632	0.837	1.4311	1.1587	1.574	1.6553	0.6812	1.3963	2.0803	1.4346	1.1493	0.663	1.0711	0.9805	1.2524	0.736	1.0171	1.5598	1.3105	1.2297	0.6505	0.7851	1.7761	1.3415	0.9515	0.636	1.3243	1.5152	0.9911	1.4605	0.6957	2.4726	0.8047	0.057	0.1506	0.2412	0.1111	0.209	0.0403	0.1828	0.1409	0.2729
COL19A1	0.0819	0.122	0.1839	0.0475	0.0618	0.0902	0.1442	0.184	0.0678	0.1436	0.0572	0.0528	0.0293	0.0411	0.1055	0.1484	0.0757	0.0548	0.0677	0.0433	0.0678	0.1721	0.0938	0.0304	0.0474	0.0572	0.0933	0.2296	0.0299	0.0825	0.1251	0.0752	0.0752	0.1959	0.0632	0.0402	0.1385	0.079	0.0509	0.0122	0.0045	0.0036	0.0113	0.0018	0.0182	0.008	0.0134	0.0292	0.0165
TRPM6	13.5272	23.064	20.8865	18.9223	22.5337	1.2731	14.4996	7.2383	5.9115	44.2041	16.394	8.7875	4.2023	17.0978	6.9098	4.9745	6.1693	15.8181	9.5031	7.6155	13.1568	24.1174	35.5752	22.3003	0.8726	24.6234	14.0054	10.9201	0.9344	12.9828	4.2078	12.8319	2.7836	17.3716	19.4404	6.0175	13.2653	14.8325	12.1013	0.4455	0.0566	1.4261	1.5992	2.8223	0.797	0.5633	0.3841	0.3728	1.7196
RGS12	1.0623	1.2779	1.5025	1.1923	1.5198	2.3087	1.6471	1.8901	1.3625	0.6918	1.3773	1.0925	1.4004	1.1138	0.9512	1.3681	1.2727	0.8909	1.6586	1.8262	1.2232	1.5318	0.9138	1.4047	0.8468	1.2509	1.5273	1.296	1.5062	1.4312	1.6882	1.411	0.9698	1.1704	1.2506	1.4128	1.6658	1.1536	1.314	2.0892	3.8684	1.7378	1.894	2.2708	1.3353	2.676	0.9661	2.8883	1.2832
PCDH19	0.4345	0.7735	1.2178	0.1743	1.2707	0.3821	0.6137	0.8204	0.437	0.4529	0.4268	0.521	0.4596	0.2923	0.5779	0.6814	0.7804	0.2764	0.4954	0.8033	0.7428	1.2391	0.3465	0.7162	0.138	0.6074	0.9566	0.8531	0.2995	0.6493	0.4279	0.2274	0.1142	0.5362	0.5143	0.4541	0.8008	0.7175	0.6858	0.6148	0.0635	0.1167	0.4895	0.1143	1.0391	0.0302	0.0754	0.3183	0.3423
CHL1	0.7096	1.2052	1.2126	0.9857	1.3054	2.9175	1.4744	2.0141	0.9785	0.9275	1.331	1.0465	3.0489	0.9469	1.7113	1.8269	2.2099	0.5277	0.5598	2.1223	1.435	0.9966	0.5568	0.8014	0.8034	1.4624	1.0017	1.3324	2.7974	1.9575	1.8281	1.0154	2.5958	1.0767	1.0507	1.1848	1.007	0.8994	1.1203	0.5474	0.0381	0.141	0.3164	0.1231	0.103	0.0365	0.3103	0.5494	0.2423
PRDM10	2.0238	3.0985	3.1465	1.9815	2.8028	2.1676	2.287	2.6557	1.5015	2.9405	2.0058	1.9864	1.6728	2.143	2.1499	1.9944	2.1891	1.9374	2.2051	1.8387	2.2899	2.8625	2.0788	1.645	1.4925	2.8933	2.3944	2.5192	1.2799	1.9197	2.0581	1.8914	1.6848	1.898	1.6658	2.3402	2.5816	2.0773	2.437	2.1516	2.9273	1.5402	2.3508	1.5601	1.3785	1.6208	1.5024	2.1818	2.007
NLGN4X	0.4567	0.4285	0.667	1.0572	0.6405	1.5633	1.0881	0.7557	0.2947	0.3206	0.5886	0.7086	0.9354	0.3067	0.3124	0.4756	1.2812	0.2059	0.5718	0.878	1.1172	0.6082	0.5218	0.4533	0.1809	0.4557	0.3456	0.4799	1.3408	1.0483	1.2884	0.3179	0.672	0.27	0.6332	0.4385	0.5419	0.5071	0.372	0.349	0.0766	0.0369	0.0907	0.0736	0.0135	0.0356	0.0396	0.1368	0.0925
PCDHB2	0.0807	0.2097	0.1555	0.0958	0.1186	0.2607	0.1353	0.2142	0.1646	0.1899	0.2287	0.1504	0.3326	0.1104	0.126	0.3074	0.2577	0.1316	0.1483	0.3004	0.0995	0.1171	0.1184	0.1137	0.0469	0.1647	0.1208	0.2077	0.6541	0.3326	0.3263	0.1071	0.2591	0.128	0.1899	0.2506	0.1612	0.1372	0.0727	0.1529	0.0363	0.0862	0.0549	0.089	0	0.0431	0.0957	0.1437	0.0593
SPTBN2	0.197	0.4618	0.71	0.3902	0.4076	1.0929	0.3934	1.1734	0.2142	0.2957	0.5691	0.3697	0.249	0.3298	0.2383	0.7358	0.5829	0.2625	0.5493	0.5505	0.4433	0.4117	0.1746	0.3269	0.1907	0.5276	0.4575	0.7172	0.4112	0.435	0.6463	0.4012	0.2282	0.3448	0.3002	0.3879	0.508	0.4158	0.5053	3.5204	3.5932	2.6018	2.7492	6.0652	2.2543	6.0404	1.3652	4.4051	2.1846
CACNA1G	0.0149	0.0202	0.0249	0.0114	0.0266	0.0494	0.0294	0.0561	0.0239	0.0125	0.0244	0.0221	0.025	0.002	0.0299	0.0613	0.0773	0.0064	0.022	0.0599	0.036	0.0409	0.0093	0.0241	0.0109	0.0239	0.0379	0.0587	0.0568	0.0527	0.0524	0.0315	0.0257	0.0104	0.0102	0.038	0.0475	0.0198	0.0104	0.0623	0.0025	0.0117	0.0099	0.006	0	0.0205	0.0097	0.0106	0.0262
ALK	0.0081	0.0487	0.0647	0.1329	0.056	0.3097	0.0876	0.1331	0.0424	0.0782	0.1415	0.058	0.2818	0.032	0.0466	0.1162	0.1543	0.0321	0.0374	0.2484	0.1258	0.0464	0.0594	0.106	0.0298	0.0589	0.0258	0.0833	0.5476	0.1778	0.409	0.0099	0.1614	0.0954	0.0527	0.0709	0.0339	0.0712	0.019	0.0697	0	0	0.0034	0.0027	0	0	0.0133	0	0
TTK	2.5674	2.566	2.9675	0.6999	1.7571	2.4149	2.0623	2.9666	2.2989	0.9705	1.6442	2.0931	1.9897	4.5485	1.3252	1.124	1.863	1.4653	1.9905	1.0368	2.4926	1.622	1.3468	1.0213	3.3476	2.0082	1.7678	2.4681	0.3071	2.1882	2.664	2.54	1.9458	1.2407	1.212	3.2544	2.119	3.4931	2.8877	4.0568	2.5156	3.5574	6.8087	3.7184	8.7459	4.5236	6.0294	6.0219	4.3983
ARID1B	1.3681	1.9577	2.4678	2.0999	1.8475	2.1429	2.004	2.4584	1.4501	1.4382	1.6374	1.4171	1.6369	1.3938	1.6772	1.9837	1.7278	1.3307	2.0337	1.9273	1.5881	1.9792	1.3519	1.7021	0.951	1.6258	1.8872	2.1877	1.9563	1.632	1.9208	1.6398	1.1927	1.8138	1.8182	1.3728	2.1264	1.7913	1.7712	2.2878	2.8509	1.4399	1.8611	1.9338	1.2325	1.6668	1.7477	2.1158	1.9923
GABRA5	0.0083	0	0.0757	0.0589	0	0	0	0	0	0	0	0	0.0099	0	0	0	0.0154	0	0	0.0348	0	0.0063	0	0	0	0.0042	0	0.0066	0	0.007	0.0056	0	0	0.0083	0	0.0056	0.0189	0.005	0.0049	0	0	0	0	0	0	0.0041	0	0	0
MARF1	5.4807	9.4972	9.813	7.8709	8.122	10.237	10.1024	8.5772	6.6793	7.4637	8.1866	7.8545	9.9261	6.6489	8.2948	6.0366	8.3241	6.4432	8.8791	10.3235	7.0205	8.1489	7.3297	7.7869	3.2796	7.9984	8.5136	8.1882	11.4441	10.0481	7.7626	7.3041	5.9729	8.4706	8.7371	5.3345	8.8928	6.9406	8.7954	6.292	7.7931	4.4988	5.8	7.2447	5.4667	5.8881	8.6286	9.9809	6.7148
FILIP1	0.1107	0.1691	0.16	0.6767	0.1437	1.8961	0.4494	0.4756	0.7283	0.2269	0.5262	0.231	2.8531	0.1316	0.4129	0.4366	1.1873	0.1348	0.4529	2.9256	0.1794	0.3493	0.1694	0.8106	0.2819	0.1707	0.1381	1.303	4.9973	1.5035	1.0986	0.1278	1.2627	0.1873	0.5003	0.6492	0.1702	0.1517	0.1543	0.1947	0.0497	0.092	0.0502	0.0633	0.1568	0.0279	0.0711	0.1254	0.1152
TCF20	5.2858	8.7185	9.5502	5.1952	8.2626	8.1164	7.7585	9.2068	5.0126	6.7144	8.1334	7.1876	5.2834	8.0341	7.0312	7.593	6.5745	6.1087	6.5113	7.7704	7.4989	8.9593	5.7476	6.4399	4.3007	7.7234	8.038	8.0078	5.5379	5.8514	7.2456	8.8465	3.6478	8.0937	6.9509	6.0576	9.5848	8.3162	8.4325	14.0209	16.0105	8.8181	10.4722	14.2786	5.1237	14.2938	5.598	11.7222	12.737
SEMA5B	0.1659	0.0862	0.1229	0.0384	0.2711	0.1255	0.1649	0.1423	0.0651	0.1091	0.0992	0.1346	0.0927	0.0346	0.091	0.1794	0.1044	0.0912	0.0746	0.1032	0.0984	0.11	0.0588	0.07	0.0355	0.0951	0.1029	0.0944	0.1522	0.1037	0.2498	0.0573	0.0365	0.0792	0.089	0.1442	0.2113	0.0767	0.1193	0.226	0.0814	0.2166	0.1849	0.0785	0.2946	0.1209	0.0576	0.176	0.3303
PHF20L1	1.2014	1.3087	1.5712	1.3107	1.5716	1.3903	1.1598	1.5188	1.3876	1.4427	1.1637	1.1282	1.2834	1.1559	1.6632	1.6289	1.186	0.9785	1.2339	1.4764	1.1053	1.2864	1.1025	0.9791	1.5411	1.1478	1.3018	1.3263	1.0947	1.298	1.2126	1.2505	1.38	1.0354	1.0074	1.3167	1.2002	1.1628	1.1834	1.8746	1.7064	1.5932	2.8185	2.7797	4.3132	2.7183	2.0859	2.556	2.9361
GRM1	0.0081	0.0148	0.0092	0.0022	0.0066	0.0235	0.01	0.0113	0.0065	0.0102	0.0062	0.0185	0.0145	0.008	0.0058	0.0145	0.0038	0	0.0149	0.0034	0.0122	0.0031	0	0.0075	0.0074	0.0061	0.0077	0.0128	0.0178	0.0136	0.0055	0.0066	0	0.0081	0.0194	0.0082	0.0092	0.0024	0.0142	0.0091	0	0	0.0067	0.0082	0	0	0.0331	0.0217	0.0137
ATG2B	1.6957	3.0973	2.7126	3.3364	3.2175	3.1235	3.0852	3.2925	1.6475	2.6083	2.9617	2.4551	2.7627	2.795	2.8407	2.561	2.1636	2.1732	2.2125	2.5286	2.3971	2.5199	2.1344	2.2074	1.3836	2.5801	2.9325	2.836	2.6491	2.4325	2.7532	2.9059	1.5407	2.2154	2.4233	2.1104	3.0516	2.4653	2.6647	2.8369	2.8688	1.4042	3.3216	1.8214	0.9786	3.3734	2.4251	2.8356	1.6342
COL1A2	28.1821	38.6436	44.6945	24.5672	39.1979	146.5072	46.3302	90.8127	22.2983	36.0821	42.6717	50.4784	74.1398	23.978	31.9284	65.1098	86.6203	20.2506	30.0609	105.5475	61.6712	47.2338	34.2323	62.0241	19.0319	49.0229	37.3386	73.4344	149.3519	68.7499	108.692	26.6076	24.8521	42.9756	45.2393	55.3426	51.2877	34.5377	31.8135	492.9163	113.6199	42.4587	133.0547	32.4441	75.8364	32.5577	37.0426	38.3315	282.3099
MAP2K4	6.6464	6.9324	7.0646	5.6019	7.1532	5.8716	6.9303	6.8015	7.4937	6.3506	7.1722	6.9732	6.5092	7.665	7.8399	8.1981	6.089	6.1449	6.5022	6.6573	5.8429	5.8401	6.465	6.2139	8.5363	6.9158	6.9926	6.2079	4.2331	6.052	5.7712	7.9354	7.758	6.094	6.0514	7.9437	6.4074	6.8772	6.8533	6.5391	6.2483	6.0434	3.5692	6.4192	4.3601	3.52	6.2532	8.2532	4.1766
EPG5	1.5438	2.9485	3.0055	1.5898	2.7442	2.9246	2.8319	3.1386	1.3141	2.3224	2.3075	2.1266	2.1919	2.3076	2.0719	1.6751	2.0886	1.8417	2.1344	2.695	2.4279	2.5698	1.8959	1.7858	0.9784	2.2266	2.4193	2.6553	2.1602	2.1488	2.2255	2.3371	1.3205	2.178	2.2149	1.4564	2.6725	2.4369	2.5563	2.4305	2.9391	1.4094	1.3584	2.1421	0.753	1.0747	1.7072	1.4936	1.5612
SCN3A	0.1482	0.1837	0.2302	0.1371	0.2228	0.2449	0.1694	0.2638	0.1083	0.2171	0.1793	0.1302	0.397	0.0697	0.1786	0.2109	0.233	0.1063	0.2006	0.328	0.2487	0.1857	0.18	0.2014	0.1449	0.1517	0.1976	0.2146	0.397	0.2684	0.3504	0.2635	0.1948	0.2683	0.131	0.1271	0.2383	0.1568	0.1484	0.2361	0.0086	0.0136	0.0281	0.0631	0.3384	0.0153	0.0424	0.125	0.0158
ADAMTS5	0.3602	0.6112	0.2401	0.7853	0.5103	1.2494	0.8819	2.8828	0.3281	0.5014	0.5397	0.7835	1.1387	0.2961	0.6126	1.4906	1.0813	0.1922	0.8655	1.0676	0.5751	0.4587	0.4168	0.5762	0.4107	0.4731	0.3004	1.3898	1.4916	1.1191	1.7493	0.3296	0.4138	0.505	0.5872	0.6805	0.4968	0.3361	0.6439	0.9305	0.175	0.3296	0.361	0.357	0.4625	0.1627	0.221	0.4167	0.5721
GPR179	0.0033	0.0135	0.0074	0.0247	0.0105	0.0349	0.012	0.0249	0.026	0.0109	0.01	0.0056	0.0271	0.0128	0.0233	0.0145	0.027	0.0047	0.0149	0.0462	0.0147	0.0173	0.0102	0.0181	0.003	0.0097	0.0185	0.0102	0.0618	0.0655	0.0219	0.0079	0.014	0.0113	0.0066	0.0087	0.0148	0.0078	0.0265	0.0073	0.0054	0.0127	0.0108	0.0351	0	0.0254	0	0.0289	0.0066
NEXMIF	0.0877	0.2128	0.1919	0.0954	0.2798	0.2638	0.2951	0.3574	0.1386	0.1445	0.1669	0.1942	0.4797	0.1387	0.1081	0.1999	0.2838	0.0787	0.1366	0.511	0.1101	0.1648	0.0634	0.1646	0.0579	0.1508	0.2393	0.2702	1.0791	0.5523	0.2628	0.0573	0.2204	0.1506	0.2573	0.1338	0.1237	0.1646	0.1349	0.0526	0	0.0095	0.0162	0.0099	0	0.006	0.0278	0.0217	0.0049
LAMA4	2.8855	4.432	4.8074	4.9476	4.7589	14.7644	7.168	7.8586	3.6305	3.4635	5.1724	5.3604	13.7874	3.2185	4.7659	5.5544	9.8554	2.346	4.4785	12.3598	5.0817	4.5063	2.8998	5.1652	2.3911	3.9295	3.9132	10.8893	23.8801	8.709	7.765	3.5873	6.9448	3.6063	4.2451	5.082	5.2689	3.9771	4.8845	8.5561	2.092	3.1085	3.67	3.5302	4.9419	2.2283	1.7065	3.9231	11.1129
COL4A5	0.8434	1.3517	1.2137	0.4339	1.3965	0.4898	1.1302	1.5017	0.4647	0.5922	0.8529	0.9991	0.7403	0.4059	0.9353	1.1336	0.8474	0.6488	0.8632	1.0136	0.9843	1.0703	0.4035	0.5431	0.4397	0.7708	0.6514	0.7947	0.6144	0.7654	0.8432	0.6963	0.3535	0.668	0.7728	0.4105	1.4409	0.7104	0.7377	1.184	0.0668	0.0893	0.139	1.2704	0.372	0.3123	0.2602	1.3847	0.3427
POLE	2.5375	3.5493	5.0198	1.9778	4.6401	2.9037	3.0488	3.8474	2.2166	2.5018	2.684	2.5749	1.5553	3.4204	1.8558	3.2697	2.6944	2.232	2.7883	2.5464	3.202	5.3299	2.959	3.0805	1.2958	2.8251	3.1014	3.4233	1.5218	2.2262	3.4154	2.415	1.4131	2.3738	2.4113	2.4336	2.9777	3.9791	3.1231	6.0371	5.5283	3.6937	6.8126	3.5167	2.9172	5.3466	1.7378	3.6609	3.6685
KIAA1549	0.3536	0.4913	0.6593	0.2368	0.5115	0.672	0.4628	0.7107	0.3932	0.2069	0.4868	0.4505	0.4822	0.2974	0.334	0.5062	0.6136	0.3021	0.7359	0.7638	0.4548	0.5193	0.1854	0.4055	0.2198	0.4009	0.4465	0.5675	0.7401	0.4604	0.4815	0.2848	0.2383	0.3994	0.4555	0.3464	0.4775	0.3453	0.5213	2.0648	1.6015	2.8642	2.8627	2.749	1.5339	1.9552	1.1536	2.6518	4.1525
DCAF4L2	0	0	0	0	0	0	0	0	0	0	0	0	0	0	0	0	0	0	0	0	0	0	0	0	0	0	0	0	0	0	0.0062	0	0	0	0.0063	0	0	0	0	0	0	0	0.0076	0	0	0	0	0	0
COL4A4	0.2096	0.3221	0.7933	0.0879	0.4672	0.3242	0.4269	0.4516	0.2423	0.335	0.3351	0.2983	0.2965	0.1861	0.3514	0.5045	0.3238	0.2406	0.5143	0.3902	0.4555	0.462	0.3055	0.2987	0.1696	0.3436	0.4666	0.4214	0.2778	0.3267	0.5327	0.5245	0.1109	0.4642	0.3446	0.3209	0.5398	0.3305	0.3471	0.5505	1.1693	0.0547	0.0996	0.0606	0.08	0.0396	0.1318	0.1813	0.3427
PCDHA1	0	0	0	0	0	0	0	0	0	0	0	0	0	0	0	0	0	0	0	0	0	0	0	0	0	0	0	0	0	0	0	0	0	0	0	0	0	0	0	0	0	0	0	0	0	0	0	0	0
MGA	1.1225	2.0891	2.5648	1.1459	2.0561	2.3256	2.0929	2.3479	1.3975	1.6956	1.5694	1.4962	1.9224	1.4585	1.8896	2.2415	1.7648	1.1111	2.0154	2.4108	1.5986	2.2074	1.2477	1.3459	0.9556	1.8892	1.9455	2.4566	2.1433	1.6858	1.9734	1.6369	1.2238	1.8436	1.8575	1.3417	2.1137	1.7599	2.1611	2.8504	2.7633	2.2237	2.2947	2.09	1.4955	1.6503	0.8529	2.8726	1.594
CAMTA2	7.3694	9.2498	10.341	9.3807	11.2579	9.0242	9.7861	10.2897	8.3642	8.1052	9.5065	8.569	7.4753	8.1549	7.4539	7.95	8.818	9.358	9.9894	9.9029	9.0929	12.5227	8.9361	10.0183	5.0681	8.3723	9.3744	11.0795	9.624	7.7198	9.5763	10.0576	6.0387	9.379	8.8416	8.524	11.4225	10.3834	8.0938	7.0949	7.6142	5.0775	3.9608	7.267	2.6334	3.7133	3.7296	7.1396	5.0216
PTPN13	0.4369	0.6795	0.7478	0.4924	0.8371	2.7842	1.117	1.3117	0.6722	0.6266	0.6763	0.5641	1.8018	0.4391	0.4713	0.9541	1.0242	0.3908	0.7708	1.7539	0.9491	0.9409	0.4253	0.6553	0.3587	0.4455	0.4553	1.1652	2.4084	1.6345	1.3891	0.5675	0.9956	0.5683	0.5736	0.7868	0.7915	0.6149	0.6068	5.4114	4.0382	1.0251	0.3739	3.7525	0.6976	0.127	3.9402	4.6968	4.9814
PCDHA7	0	0.0243	0.0236	0.0198	0.0672	0.0429	0.0383	0.0253	0.0416	0.0217	0.0212	0.0325	0.0248	0.017	0.0446	0.037	0.0528	0.0224	0	0.0217	0.0352	0.0118	0.0135	0.0257	0.0332	0.0181	0.0329	0.0204	0.0645	0.0218	0.035	0.0084	0.0313	0.0129	0.046	0.0278	0.0354	0.0125	0.006	0	0	0.0203	0	0.0315	0.0347	0.0432	0.0254	0.0647	0.014
KNL1	0.8301	1.3064	1.4656	2.1838	1.0031	1.3867	0.8816	1.8758	1.0411	0.7569	1.1092	1.2941	0.7034	2.2756	1.2512	1.0748	0.7455	1.1303	0.7222	0.5588	1.414	0.9676	0.8002	0.698	1.0801	0.8825	1.1298	1.2294	0.1093	0.9036	1.6349	1.3179	0.8086	0.7502	0.7133	1.5462	1.2555	1.5569	1.3515	2.832	3.294	2.4431	3.2149	1.6848	3.251	0.9214	1.9137	2.7633	1.2954
DLGAP3	0.1562	0.1198	0.2984	0.1456	0.2045	0.1291	0.1097	0.2533	0.1371	0.1615	0.1635	0.0932	0.1686	0.1995	0.2555	0.2188	0.2062	0.1388	0.082	0.1305	0.2241	0.1583	0.182	0.2166	0.1291	0.1002	0.2497	0.1111	0.2011	0.2123	0.2757	0.2353	0.1858	0.2855	0.1419	0.1345	0.186	0.1436	0.1257	0.1274	0.049	0.0874	0.0619	0.1003	0.2483	0.1638	0.0849	0.2252	0.0601
KCNA5	0.0413	0.1342	0.1564	0.5394	0.401	0.9991	0.6922	0.9049	0.5463	0.6212	0.3538	0.2647	2.6008	0.0676	0.5768	1.087	1.3369	0.0741	0.5695	0.9927	0.3268	0.1178	0.1345	0.493	0.387	0.201	0.1571	0.2519	3.9636	3.0789	2.7157	0.067	0.8456	0.2421	0.4574	0.2491	0.3679	0.1745	0.1384	0.4076	0	0.1619	0.0773	0.1323	0.2414	0.1163	0.1854	0.0184	0.0696
PLXNB1	7.3658	9.2728	8.7753	7.9141	13.0299	8.438	8.6175	10.2568	6.2934	8.4386	8.8981	7.9443	6.6723	6.6181	8.3536	9.3688	8.3181	8.6428	8.4488	9.9626	7.6089	14.5072	7.0234	8.6369	6.3278	6.9553	9.1292	10.73	8.9741	6.6816	11.3928	7.3588	3.7997	8.0349	7.8807	6.6879	9.8285	10.0532	6.928	12.3545	15.249	13.815	18.7334	18.8772	14.8068	19.4255	7.5405	17.6446	14.7456
PCDHA3	0.0201	0.0523	0.0366	0.0285	0.0554	0.0733	0.057	0.0504	0.0323	0.0505	0.0494	0.0321	0.1442	0.0158	0.0288	0.0287	0.0596	0.0231	0.0592	0.0707	0.0425	0.0398	0.0252	0.0374	0.0147	0.008	0.051	0.0317	0.1972	0.0473	0.0977	0.0261	0.0625	0.0382	0.0741	0.0216	0.0214	0.0364	0.0352	0.024	0.0033	0.0158	0.0067	0.0217	0.0134	0.0079	0	0	0.0054
PPFIA2	0.0912	0.0765	0.1142	0.0381	0.0936	0.113	0.097	0.1243	0.0787	0.041	0.0466	0.0439	0.0669	0.0459	0.0201	0.0719	0.0616	0.0503	0.1836	0.1348	0.0555	0.08	0.0402	0.0413	0.0224	0.0472	0.0422	0.1076	0.0718	0.0677	0.1631	0.0284	0.1057	0.0455	0.0406	0.0728	0.0345	0.0804	0.047	0.1201	0.0318	0.0046	0.0437	0.0142	0.0468	0.0137	0.0572	0.0312	0.0874
ZNF804A	0.1129	0.1001	0.4475	0.4623	0.102	0.1811	0.0939	0.06	0.0958	0.0666	0.095	0.087	0.2615	0.0521	0.1616	0.077	0.1105	0.0334	0.1159	0.1165	0.08	0.1262	0.0899	0.107	0.0243	0.0795	0.0926	0.094	0.1456	0.2119	0.1477	0.1023	0.1144	0.0795	0.0452	0.1423	0.0855	0.0441	0.0967	0.0346	0.0547	0.026	0.0387	0.0313	0.0222	0.0097	0.0217	0.1301	0.0447
ENAM	0	0.0188	0.0274	0.1042	0.0377	0	0.0286	0.0252	0.0207	0.0173	0.0132	0.0206	0.0185	0.0102	0.0222	0.0231	0.0191	0.0111	0.0381	0.0173	0.0117	0.0079	0.0054	0.0064	0	0.0129	0.0098	0.0285	0.0189	0.0174	0.0174	0.0378	0.0089	0.0129	0.0035	0.0069	0.0118	0.0094	0.009	0.0077	0	0	0.0086	0.0035	0	0	0.0253	0	0
PCDHGA5	0.0524	0.1553	0.1826	0.0941	0.123	0.3684	0.1515	0.2479	0.0798	0.1095	0.1662	0.1164	0.3504	0.0412	0.0901	0.1917	0.2327	0.0602	0.1831	0.333	0.1501	0.0957	0.0328	0.091	0.0335	0.1125	0.113	0.1773	0.4407	0.2509	0.2156	0.0766	0.1897	0.102	0.1072	0.137	0.1033	0.0886	0.0794	0.1757	0.0389	0.0548	0.0698	0.0318	0.035	0.0359	0.0257	0.0374	0.053
CNTNAP2	0.4443	0.7041	0.8436	0.607	0.429	0.6661	0.6454	0.9239	0.634	0.4415	0.8415	0.5915	0.8892	0.9631	0.5519	1.0606	0.6023	0.6376	0.9664	0.6596	0.578	0.6112	0.3641	0.686	0.473	0.6274	0.6943	0.8229	0.3944	0.4962	0.9898	0.5762	0.5757	0.4439	0.599	0.6161	0.5202	0.9501	0.9518	0.2323	0.0197	2.2889	3.0533	0.146	0.1532	0.5012	0.3893	0.2779	3.1801
SV2C	0.0763	0.0397	0.1213	0.1176	0.0514	0.3154	0.0891	0.0937	0.0856	0.0446	0.0481	0.042	0.2519	0.0483	0.0801	0.0794	0.1411	0.031	0.1332	0.1169	0.0824	0.0483	0.0424	0.0725	0.0163	0.066	0.029	0.116	0.2845	0.1645	0.2486	0.031	0.0811	0.0444	0.0503	0.0869	0.0424	0.0905	0.0459	0.0701	0.0147	0.0233	0.0825	0.0292	0.1614	0.0075	0.0373	0.3897	0.0788
HSPG2	3.9977	13.6541	15.3463	10.0027	11.3557	39.9034	18.5298	31.3676	5.7689	16.2733	16.6255	17.1841	28.0355	9.7413	11.1476	15.594	20.7296	6.341	7.5704	57.1545	16.1687	19.0203	8.3411	19.3198	3.833	12.8763	13.5061	43.1183	126.1746	17.9124	26.6211	8.5712	6.9177	9.8691	15.9087	10.9904	16.1556	13.1301	14.9598	40.3693	11.6845	6.2328	7.0446	9.8271	3.972	4.2182	3.2479	5.1568	29.136
UTP20	1.316	2.5766	3.0794	0.8493	2.2418	2.6137	2.1262	2.9712	1.4218	1.7598	1.8765	1.8412	2.1386	2.3471	2.1583	3.1937	2.4768	1.3229	2.1369	3.4512	2.242	2.0665	1.069	1.5938	2.276	2.3675	2.2806	3.1493	1.9516	1.9526	2.2465	1.9278	1.8515	2.0937	1.6885	3.3048	2.2686	2.2329	2.5703	6.9419	3.2527	5.0952	3.4673	4.0256	4.9334	5.3257	4.102	5.5731	4.3953
TOGARAM2	0.0676	0.0688	0.0661	0.0582	0.0774	0.0768	0.0485	0.0587	0.0858	0.0282	0.0417	0.0385	0.0739	0.0866	0.0323	0.0502	0.0963	0.0606	0.0673	0.0871	0.2164	0.0814	0.0293	0.0384	0.0515	0.0323	0.0393	0.082	0.07	0.104	0.1215	0.1165	0.0752	0.0463	0.0422	0.0283	0.0491	0.0527	0.0197	0.0461	0.1114	0.011	0.0234	0.0114	0.0188	0.0138	0.0046	0.0702	0.0247
LPA	0	0.0291	0	0.0127	0.0151	0.0077	0.0287	0.1461	0	0.039	0.0143	0.0266	0	0.0489	0.0267	0.0958	0.0475	0.0067	0.0086	0.0078	0.0246	0.0071	0.0097	0.0029	0.0171	0.014	0.0503	0	0.0137	0.0314	0.0063	0.0227	0.004	0.0186	0.0445	0.0094	0.0106	0.0423	0.0272	0.0243	0.0115	0	0.0039	0.0378	0	0.0046	0.0076	0.0166	0.0063
ALPK2	0.0346	0.0392	0.3308	0.012	0.0356	0.0779	0.0193	0.0131	0.0554	0.0709	0.0129	0.0233	0.135	0.0637	0.1215	0.0729	0.0378	0.0564	0.0347	0.021	0.0521	0.0884	0.0818	0.0117	0.0517	0.0659	0.1075	0.1236	0.0666	0.0686	0.1652	0.2396	0.0298	0.1238	0.0278	0.1116	0.1143	0.0171	0.0348	0.2082	0.145	0.041	0.0993	0.142	0.0525	0.0431	0.0308	0.0448	0.2201
EML5	0.0328	0.0526	0.0538	0.0386	0.0552	0.1559	0.047	0.0798	0.0504	0.0822	0.0531	0.0513	0.1239	0.0232	0.0352	0.0341	0.0733	0.0118	0.0301	0.1484	0.0432	0.0561	0.0171	0.039	0.0275	0.0355	0.0467	0.0752	0.2037	0.0436	0.1529	0.0465	0.0848	0.0559	0.0391	0.033	0.058	0.0577	0.0478	0.0163	0.018	0.0143	0.0114	0.0166	0	0.0134	0.0134	0.0097	0
CHD5	0.006	0.0356	0.0586	0.1377	0.0626	0.2954	0.0915	0.1698	0.0334	0.1293	0.1279	0.0712	0.4122	0.0585	0.0512	0.2363	0.2147	0.0107	0.0848	0.2439	0.1885	0.0973	0.0744	0.12	0.0136	0.0803	0.0245	0.1265	0.4549	0.2225	0.5741	0.0411	0.1206	0.1025	0.1339	0.0758	0.0857	0.0611	0.0434	0.0488	0.0663	0.0156	0.0396	0.0281	0	0.0364	0.0097	0.0212	0.1283
SPHKAP	0	0.0067	0.0258	0.0441	0.0103	0.0494	0.0289	0.0653	0.0068	0.0606	0.0458	0.0364	0.0458	0.0167	0.0122	0.0495	0.0631	0.0061	0.0196	0.1212	0.0579	0.0162	0.0333	0.0502	0.0117	0.0319	0	0.0403	0.0249	0.0681	0.138	0.0035	0.0478	0.0362	0.0349	0.0086	0.0517	0.0206	0.0224	0.0159	0	0.0056	0.0035	0	0	0	0.0209	0	0
ATP2B3	0.012	0.0207	0.0272	0.0911	0.0129	0.2309	0.0491	0.0499	0.032	0.04	0.0551	0.0454	0.2857	0.0104	0.04	0.0285	0.1365	0.0115	0.0257	0.1367	0.0541	0.0243	0.0208	0.0445	0.0073	0.0338	0.0051	0.0879	0.3791	0.1742	0.1049	0.0162	0.1031	0.0378	0.0408	0.0481	0.0333	0.0746	0.0279	0.0356	0	0	0.0033	0	0	0.002	0.0195	0	0.0188
CAMTA1	3.9257	3.5752	2.9327	3.5316	2.8817	2.7827	3.2115	2.6928	4.9695	3.5546	3.5219	4.0736	3.9408	3.1637	4.2676	3.665	3.6001	4.1133	3.623	3.0794	3.7251	3.0414	3.4662	3.9811	5.5314	3.743	3.1138	2.8077	3.3322	3.9502	4.1291	3.6169	4.7811	3.5706	3.5361	3.1174	2.9831	3.3329	3.6626	2.7346	2.6165	3.7931	3.0725	3.322	3.7095	4.2115	4.1794	2.1789	3.3847
PCDHGA6	0.0607	0.1734	0.1608	0.0866	0.1594	0.4732	0.1981	0.2794	0.1458	0.1647	0.1744	0.1554	0.4479	0.057	0.2388	0.2874	0.3259	0.0653	0.1463	0.3675	0.1628	0.1643	0.1007	0.1668	0.0554	0.1532	0.1898	0.3429	0.895	0.3692	0.2913	0.1292	0.1601	0.1229	0.1421	0.1676	0.1781	0.1464	0.1149	0.175	0.0594	0.099	0.1009	0.0562	0.2911	0.0872	0.0309	0.0878	0.0791
HEATR5B	3.2629	6.4392	6.7387	4.3347	5.7686	4.5456	5.6507	5.6724	3.2399	4.91	4.3307	4.4585	4.0755	3.9415	4.963	4.5262	4.1995	3.3575	5.1163	4.0861	4.1481	5.8087	3.859	3.6639	2.1142	5.4683	5.2436	5.0627	3.4136	3.8602	4.3463	4.8629	2.3926	4.5088	4.8176	3.7792	5.303	4.537	5.13	3.6622	5.8246	3.2018	3.5752	3.4103	1.9494	2.8358	3.8752	5.297	4.2384
TULP4	1.3485	2.4051	2.4956	6.4417	2.1469	1.9377	2.8024	2.8511	1.2785	2.6733	2.6189	2.6624	1.4716	1.6057	2.9812	2.3849	2.0289	1.8142	1.7222	2.0243	2.2729	2.3754	1.9685	2.0186	0.7424	2.4971	2.3364	2.5943	1.2804	1.7462	2.5137	2.6338	0.8244	2.9027	2.3171	1.5327	2.7885	2.1951	2.6018	2.4139	3.2485	2.3771	2.5846	2.8511	2.402	2.4717	4.1953	3.8615	3.5902
PIK3C2G	0.0395	0.0205	0.0598	0.5396	0.0439	0.0286	0.0364	0.0206	0.091	0.0289	0.0202	0.0309	0.0236	0.0032	0.0071	0.0308	0.0046	0.0106	0.1134	0.0866	0.0186	0.0826	0.0308	0.052	0.0541	0.0099	0.025	0.0427	0.0253	0.058	0.0233	0.012	0.0383	0.0246	0.0202	0.0298	0.0112	0.0119	0.046	0.0257	0	0	0.0041	0	0	0	0	0	0.0066
BAZ1A	5.2259	6.3367	6.419	4.5751	6.6596	4.9097	5.5934	6.8685	4.5499	6.9244	6.3989	5.2137	3.6019	7.7565	8.6767	6.745	4.7323	4.9467	4.5746	5.6714	6.1512	6.3735	6.3623	4.6931	4.6606	5.4368	6.752	6.0321	1.5383	4.6588	4.8644	7.2566	4.6634	5.641	4.541	5.9985	6.0449	6.5302	6.054	8.475	5.3804	7.5616	9.7695	7.873	5.776	9.089	8.1603	5.9121	5.7557
BOC	0.5297	0.8228	1.0356	1.8345	0.9766	7.4305	1.8766	2.9355	1.567	1.0014	1.7134	1.0538	6.2815	0.773	1.0624	1.7775	3.4432	0.5326	1.3208	4.0051	1.0545	1.2565	0.7349	1.9047	0.6356	0.7972	0.8334	3.4446	9.5322	3.2177	2.6952	0.5311	3.6457	1.023	1.4353	2.1132	1.1466	0.8971	0.8392	2.9357	0.2566	0.4256	0.3195	0.3257	0.3789	0.7206	0.1709	0.3317	0.9307
ZFYVE26	1.5162	2.6913	2.4689	2.0567	2.6215	2.7627	2.7911	2.6669	1.2602	2.5149	2.4946	2.5882	1.933	2.3154	1.9698	1.7028	1.9523	1.8907	1.791	2.1429	2.0501	2.404	2.5611	1.8076	0.8682	2.0881	2.0013	2.584	2.2587	1.6429	2.1266	2.3962	1.298	2.1506	2.0525	1.922	2.5381	2.4672	2.2427	1.8825	2.5421	1.0057	2.3028	1.5619	1.0047	2.0385	1.2534	1.3888	1.3724
SOGA3	0.0417	0.0036	0.0158	0.0113	0.0056	0.0287	0.0299	0.0145	0.0111	0.0058	0.0036	0.0079	0.0249	0	0.01	0.0124	0.0064	0.02	0.0255	0.0174	0.0105	0.0159	0.0072	0.0129	0	0.0208	0.0132	0.0164	0.0102	0.0058	0.0281	0.0169	0.0299	0.0035	0.0331	0.0186	0.0053	0	0.0081	0.0207	0	0.0272	0.0058	0.0141	0	0.0068	0	0.0248	0.0187
ZC3H18	4.6648	6.8485	8.7359	4.3682	6.5449	7.212	6.7156	8.0915	5.6172	4.8533	6.0058	6.051	5.6899	6.0297	5.1999	7.5251	7.0339	5.744	6.0659	7.384	6.8588	7.2605	4.7807	6.3064	5.0043	6.4081	7.9395	7.6106	5.6758	5.5457	6.6517	6.2229	4.9345	6.2207	6.3188	6.9049	7.3714	6.6407	6.3321	10.6767	5.8885	6.2672	7.8942	6.4941	6.5757	12.3795	4.4125	6.5438	8.7686
TRPC4	0.0369	0.0345	0.0893	0.2085	0.1252	0.6764	0.0702	0.1256	0.1979	0.0369	0.0848	0.0756	0.7038	0.0796	0.153	0.1906	0.2113	0.0106	0.2608	0.4497	0.0833	0.0504	0.0269	0.064	0.155	0.0441	0.0701	0.0725	1.2985	0.3126	0.0845	0.0239	0.5018	0.0441	0.0477	0.242	0.0698	0.0956	0.1203	0.1482	0.0243	0.13	0.0828	0.0721	0.0492	0.009	0.0481	0.046	0.1489
ELOA2	0	0	0	0	0.008	0	0	0.0069	0.0079	0	0	0.0112	0	0	0	0	0	0	0	0	0	0	0	0	0.009	0	0.0062	0	0.0072	0.0083	0.0066	0	0	0.0098	0	0	0	0	0	0.0147	0	0	0	0	0	0	0	0	0.0133
VWA8	2.351	5.0547	4.7519	3.4371	4.2089	3.7883	5.2136	5.8577	3.0194	3.3411	4.0268	4.5753	4.2282	4.5903	4.5489	5.8913	4.3274	2.9501	3.7224	4.5371	3.6601	4.6033	2.5852	3.9021	2.3783	4.3991	4.7197	5.2024	3.5451	4.1584	3.5483	4.0143	2.2695	3.6713	4.1386	3.3497	4.633	3.7505	5.3837	3.289	3.1699	6.9248	3.9754	6.4008	5.7448	2.2486	4.9841	6.606	8.3695
MYH9	110.6752	234.9737	238.9123	123.9597	173.8773	179.326	232.4466	240.275	89.7601	206.6224	204.6396	216.0172	168.5732	219.0452	174.5189	252.2637	179.3644	145.356	123.1995	205.1364	241.0528	242.7546	207.7639	237.5421	50.4247	253.2166	252.4477	239.1519	157.0428	161.9674	183.5203	180.409	51.6622	254.9532	256.7245	140.1699	244.2753	225.6471	231.4725	234.2282	187.5163	97.3894	135.1763	138.0627	61.7496	159.4015	73.6424	122.6805	208.3222
THBS2	0.3384	0.9205	0.7211	1.1791	0.5134	9.8331	2.3854	4.5851	1.0644	1.1373	1.33	1.6076	7.2068	0.3771	0.5382	2.8865	2.9884	0.2728	1.1436	4.6666	0.9031	1.0097	0.8873	1.6336	0.5955	1.4361	0.3493	3.0486	6.8806	3.2508	3.5447	0.332	2.2349	1.1705	1.804	2.9772	1.2184	0.6299	0.9418	15.1104	6.1164	2.3942	5.923	1.2589	3.1518	0.6643	1.5944	0.9895	22.1282
FAM135B	0.1432	0.3966	0.225	0.086	0.4718	0.1113	0.2247	0.1724	0.1524	0.2035	0.2163	0.2081	0.2448	0.1259	0.1867	0.2116	0.2233	0.1473	0.1159	0.2929	0.1465	0.312	0.1135	0.1153	0.2168	0.2283	0.2532	0.0723	0.1468	0.2118	0.2132	0.1508	0.0663	0.1407	0.214	0.0945	0.1911	0.1676	0.3512	0.0111	0.0035	0	0.0142	0.0029	0	0.001	0.0105	0.0152	0.0374
CFAP65	0.0915	0.0356	0.0866	0.7041	0.1317	0.026	0.0597	0.0397	0.0847	0.043	0.0248	0.0277	0.0273	0.0112	0.0327	0.079	0.0396	0.0656	0.1234	0.0549	0.0215	0.1521	0.0342	0.0744	0.0209	0.0214	0.0453	0.036	0.0104	0.0456	0.0385	0.0556	0.0345	0.0484	0.035	0.0153	0.039	0.1052	0.0333	0.0362	0.0895	0.0299	0.0095	0.1195	0.0191	0.2713	0.0186	0.1069	0.1097
CEP170	0.5497	0.6328	1.0778	0.3871	0.7155	1.497	0.6724	0.8693	0.5373	0.5325	0.6573	0.5054	1.2919	0.4639	0.7042	0.7253	0.9958	0.3826	0.8559	1.3089	0.5838	0.5849	0.4221	0.4939	0.3943	0.5307	0.6164	1.0245	1.5685	1.0198	0.7447	0.7712	0.9921	0.655	0.4362	0.7585	0.6996	0.4625	0.626	1.4097	0.899	0.3265	0.9896	0.4966	0.6239	0.4922	0.4976	0.695	1.1972
LARP4B	7.2434	9.788	9.9277	5.4107	8.9653	6.6841	9.1412	9.8013	6.9444	7.5129	8.4154	8.7345	5.6971	8.0972	8.8854	9.6163	7.0534	7.1118	8.2883	6.861	7.966	8.8515	7.2492	7.4351	5.7332	8.5095	8.7454	8.8423	3.6238	6.4302	7.7684	8.7303	4.3949	7.9595	8.3607	7.3007	9.7464	8.919	8.6256	9.0739	5.8356	7.5628	9.7703	11.4983	9.7171	6.9908	11.1381	12.9544	7.2108
PCDHA6	0.0098	0.0306	0.0111	0.0187	0.0317	0.0121	0.0181	0.0204	0.0079	0.0164	0.0125	0.0112	0.0117	0.0096	0.014	0.0131	0.0226	0.0035	0.0045	0.0164	0.0258	0.0037	0.0102	0.0121	0.0134	0.022	0.0248	0.0231	0.0322	0.0123	0.0231	0.0119	0.0127	0.0049	0.0133	0.0131	0.026	0.0089	0.0114	0.0073	0	0.0128	0.0041	0.0066	0	0.0168	0	0.0175	0
TEAD2	5.418	3.235	4.2695	3.72	4.8126	9.8561	4.4401	7.7774	10.4681	2.6119	4.5217	4.2443	14.5043	3.577	3.9282	3.6071	9.7816	2.6643	6.043	10.1998	3.8452	4.9232	2.1115	5.9897	7.006	3.5489	3.6686	8.1878	19.5294	9.5532	6.8745	4.5247	16.2706	4.195	4.6111	6.778	4.372	3.6817	4.0669	13.9769	3.5661	12.6051	17.4845	10.2096	19.333	9.7056	5.9899	10.0976	3.7426
KCNQ3	0.0331	0.059	0.0662	0.2159	0.0096	0.2168	0.0596	0.1364	0.0587	0.1145	0.0761	0.07	0.2453	0.0402	0.1083	0.1138	0.1616	0.0102	0.0217	0.2468	0.0908	0.0503	0.0394	0.0718	0.0173	0.0778	0.0344	0.171	0.4853	0.2043	0.4683	0.023	0.1547	0.0566	0.0757	0.0538	0.0788	0.067	0.0317	0.102	0.0273	0.0309	0.0472	0.0574	0.0552	0.0289	0.0578	0.1263	0.0334
SALL2	0.5474	0.7227	0.926	2.0503	0.578	3.7298	1.3354	1.1996	1.3783	0.4198	1.2159	0.9125	3.8582	0.5298	0.4477	0.3386	2.452	0.525	1.3392	3.4813	0.7362	0.675	0.6194	1.1353	0.3113	0.7719	0.5095	1.6031	7.3259	2.4193	1.4191	0.6387	1.9246	0.7769	1.1717	1.0886	1.0324	0.694	0.6767	1.1226	0.1335	0.0729	0.2229	0.1318	0.0559	0.1093	0.1184	0.2288	0.3798
KDM6B	5.7084	9.3473	8.9594	15.1227	11.8124	9.5211	10.4901	11.0569	5.1244	8.7555	10.2649	8.6566	5.4214	8.1915	9.9972	19.253	10.0423	8.8672	7.7897	8.1992	9.56	15.5664	8.5573	8.9514	3.1377	8.8645	10.9532	9.9941	8.7237	7.65	10.2683	9.0839	3.4722	9.1242	8.995	7.4609	12.013	9.4547	8.9209	17.0833	12.2767	7.636	4.8467	7.9481	5.0337	7.3618	4.7768	8.6164	7.6441
DLC1	0.9024	1.2383	1.1332	3.0659	1.653	4.1641	2.3298	4.3908	1.4931	1.4679	1.8434	1.6708	4.4185	1.1145	2.1259	5.1541	3.1819	0.882	1.2974	4.1428	1.5045	1.9826	1.1512	2.2543	1.1809	1.2487	1.977	3.1453	7.5573	5.3814	2.4343	0.9415	2.4496	1.6145	1.9304	2.0856	1.718	1.6627	1.5838	3.9028	0.7706	0.6473	1.0259	0.5276	0.9571	0.3933	0.6401	0.9332	1.6881
LRFN5	0.142	0.0942	0.1001	0.1145	0.0633	0.7082	0.1023	0.2519	0.0981	0.2454	0.1376	0.1756	0.7828	0.0512	0.1192	0.2619	0.3258	0.0422	0.1709	0.36	0.118	0.0744	0.0841	0.085	0.085	0.0782	0.0372	0.2965	0.6763	0.5508	0.4026	0.0596	0.3501	0.1514	0.1434	0.2099	0.1224	0.1624	0.0628	0.2224	0.0161	0.032	0.0937	0	0	0.024	0.0559	0.0523	0.0692
GTF3C1	4.4832	7.6218	9.1696	5.6283	7.4257	7.7391	8.0348	9.9143	4.744	6.5972	7.5467	7.4178	5.7549	6.5795	6.38	9.3062	7.3927	5.8892	6.3854	8.18	8.3262	10.0069	6.3506	7.9591	3.1695	7.6159	8.5824	9.0262	6.8938	6.4329	8.3264	7.2398	3.181	7.4208	7.6409	6.7719	8.2385	8.727	7.6496	9.5993	11.0404	5.6456	6.2667	6.4936	4.9308	12.0903	4.886	6.4416	9.0789
SMC1B	0.0424	0.0147	0.0803	0.0461	0.0514	0.0234	0.0217	0.0246	0.0227	0.0472	0.0253	0.0161	0	0.0185	0.0405	0.0567	0.0457	0.0152	0.052	0.0118	0.016	0.0537	0.0258	0.0175	0.0129	0.0212	0.0448	0.0889	0.0155	0.0297	0.0429	0.0401	0.0183	0.0035	0.0193	0.0284	0.0643	0.0128	0.0165	0.0579	0.0408	0.0554	0.0941	0.0381	0	0.083	1.1761	0.1133	0.0333
NCAPD3	1.8254	2.7133	3.7969	1.2952	2.4308	2.5913	2.1226	3.0367	1.9477	1.4145	1.9174	2.0657	2.2888	3.1392	1.4123	2.3971	2.2012	1.4908	2.0218	1.9556	2.5556	2.4331	1.257	1.5575	2.2663	2.1086	2.3282	2.4311	1.2697	2.0338	2.2498	2.3116	1.9998	1.8282	1.3329	3.1428	2.4978	3.4848	2.5528	5.0515	3.4233	3.7426	5.9029	3.507	3.797	5.2328	3.223	4.8564	4.039
FLRT2	0.2042	0.2319	0.3352	0.1284	0.1915	0.8579	0.3092	0.8192	0.1581	0.3115	0.2404	0.3241	0.4296	0.1206	0.1307	0.3441	0.4323	0.1243	0.3989	0.7183	0.2433	0.3208	0.261	0.2488	0.059	0.2721	0.1528	0.7777	0.5244	0.533	0.5057	0.1244	0.161	0.3548	0.2417	0.2891	0.2695	0.1865	0.2359	0.4354	0.066	0.0798	0.1139	0.0627	0.1035	0.0451	0.0478	0.1442	0.2575
CASZ1	2.5011	3.0323	2.9073	5.0698	3.6947	4.4498	3.2082	3.5194	2.431	3.0078	3.9848	2.7161	2.8921	3.5358	3.2688	1.8657	3.7137	2.7749	2.8044	5.0014	3.6897	4.6124	3.4644	3.9841	0.9136	3.2302	2.3623	3.9315	5.4517	3.7603	3.3337	3.2242	1.9604	3.0809	2.735	2.8317	3.6167	4.3401	2.9123	2.5074	4.6152	1.7763	2.5408	1.6021	0.9828	1.6871	1.4319	1.2564	1.9945
ZNF518A	2.9677	3.809	3.7534	2.2819	5.4169	2.601	3.3664	4.519	3.3	4.5485	3.383	3.44	2.5558	3.9475	5.062	4.0291	3.0541	2.9121	3.8142	2.9592	3.2479	3.0781	3.0454	2.3985	4.1997	3.7271	3.7704	3.7404	1.6602	2.7437	3.6299	3.2373	2.8324	2.8366	2.8656	2.9326	3.5637	3.1437	3.7372	2.1989	5.3292	2.4003	3.0096	3.5734	2.9583	1.8465	3.4625	6.9269	2.7413
PLXNA2	7.1904	12.4952	11.0129	11.5593	11.8002	5.0218	11.3522	10.5361	4.2384	14.3791	9.1987	10.4446	4.2074	9.3456	9.8041	12.7436	8.1426	8.5864	7.2456	10.5815	9.2497	13.3316	12.7266	11.1118	4.145	12.4449	11.5982	10.7005	2.7198	8.0755	8.2516	9.3023	1.7267	10.5754	11.3227	6.2603	11.7266	12.6963	12.2349	4.5392	3.5677	4.2015	5.8726	4.1418	2.8781	6.4392	3.464	3.0667	7.1023
EIF3A	21.8397	41.9101	50.2749	25.2107	32.4243	47.951	44.5223	43.8222	28.9838	30.2523	37.9471	34.9896	38.3446	37.6171	38.0003	53.9738	34.8901	27.0804	32.6646	46.5434	36.8149	37.4883	23.1624	35.9334	23.1111	38.2806	42.4131	47.7358	36.5419	32.0764	35.3297	37.4171	25.0546	33.6286	33.8309	32.5139	42.5549	37.812	42.392	58.2739	59.2346	32.7008	40.1028	59.5329	31.1385	19.7022	32.2639	45.2859	48.5204
CROCC	0.9926	1.4137	1.7465	1.1404	1.7584	3.3542	1.3909	2.5102	1.1237	0.959	1.0872	1.1282	1.7339	0.9396	1.222	1.5192	2.3514	1.2738	1.9015	2.4596	1.7836	1.7355	0.6861	1.6627	0.4303	1.1747	1.8005	1.673	2.1908	1.6152	2.2717	1.0852	0.9572	1.6315	1.1191	0.9893	2.0172	1.3486	1.0854	1.4072	5.5935	1.632	1.6424	3.572	0.7916	4.6927	0.9338	1.3876	2.6844
GRIA4	0.1789	0.0449	0.1919	1.3573	0.1519	0.1183	0.2474	0.0705	0.1433	0.117	0.1036	0.0662	0.1992	0.0975	0.111	0.1994	0.2508	0.0342	0.1014	0.1271	0.0629	0.2674	0.0404	0.0998	0.1172	0.1354	0.1889	0.0375	0.4271	0.2478	0.0824	0.1088	0.1567	0.1457	0.0711	0.1059	0.0836	0.1187	0.1407	0.0111	0.0025	0.0234	0.0273	0.0583	0	0.0088	0.0292	0.0212	0.0301
FRMD4A	0.3603	0.7692	0.7935	0.5533	0.859	1.4179	0.9261	0.9805	0.7529	0.4702	0.7543	0.5023	1.4068	0.4727	0.4952	0.7338	1.1315	0.5347	0.7523	1.329	0.754	0.6893	0.3848	0.6546	0.3741	0.6078	0.629	0.974	2.5147	0.8971	0.9672	0.5363	0.7654	0.5287	0.7432	0.5691	0.76	0.4482	0.5891	0.983	0.8889	0.3421	0.6537	0.3464	0.3212	0.1643	0.177	1.0245	0.3749
RASGRF1	0.0904	0.0595	0.2281	0.041	0.0658	0.1245	0.0778	0.0607	0.0555	0.0629	0.0662	0.0515	0.1043	0.0473	0.0518	0.0913	0.078	0.0757	0.0775	0.0504	0.1248	0.1397	0.0941	0.0317	0.0551	0.0812	0.0821	0.0545	0.0749	0.1138	0.1219	0.1393	0.0857	0.1803	0.0308	0.0585	0.153	0.0454	0.0527	0.6999	0.0968	0.0354	0.4486	0.2214	0.1811	0.0605	0.0934	0.1556	0.3591
NYAP2	0.0055	0.0114	0.0042	0.009	0.0223	0.0091	0.0203	0.0038	0	0.0092	0.0056	0	0	0.018	0.0079	0.0147	0.0051	0.004	0.0051	0.0184	0.0166	0	0.0029	0	0	0.0165	0	0.0173	0.0241	0.0092	0.0297	0.0045	0.0142	0	0	0.0037	0	0.0033	0.0032	0.0123	0.0091	0	0	0.0037	0	0	0	0	0
ADAMTS18	0.0137	0.0521	0.0207	0.0099	0.0221	0.0339	0.056	0.1077	0.0073	0.0266	0.0256	0.0208	0.0435	0.0268	0.0261	0.0366	0.0337	0.0229	0.0209	0.0038	0.0137	0.0312	0	0.0085	0.0375	0.0659	0.0404	0.0394	0.0233	0.0115	0.0369	0.0148	0.0039	0.0091	0.0497	0.0061	0.0104	0.0165	0.0664	0.2069	0.03	0.0297	0.0417	0.0492	0.0304	0.0067	0.0372	0.0243	0.1595
ICE1	3.3353	4.7031	4.9292	3.5956	4.6146	5.4386	4.5875	5.4191	4.0957	3.5517	3.984	3.8564	4.3757	3.8446	4.4817	5.3543	4.4686	2.9004	4.397	6.0623	4.1608	4.4462	2.8056	3.595	3.3544	3.9883	4.3946	5.281	5.8967	4.1487	4.2085	4.7187	3.7027	3.6381	3.8216	3.7975	4.5575	3.8354	4.4727	5.5173	4.4829	5.0867	5.3022	4.8637	4.9717	5.2924	4.8919	7.0127	5.7965
TNKS2	7.6828	9.5145	10.7131	6.9886	10.8806	10.0238	9.6337	9.5822	7.9614	9.0946	9.2477	7.6473	9.8552	7.9652	10.4937	9.1428	8.1244	6.7331	9.8939	9.4894	7.528	8.6327	7.3398	6.9101	6.4519	8.493	9.1447	9.1171	7.7995	8.6284	7.7942	8.457	9.2118	8.4289	7.5654	7.9171	9.283	8.19	8.7204	9.9248	10.3143	10.3755	9.609	10.1283	10.5483	3.3161	12.8448	15.8946	8.8786
ITPR2	2.0622	2.2501	4.9108	1.661	3.1999	3.6373	3.0691	3.3446	2.2151	1.9604	2.5484	2.1189	2.5144	1.7576	2.0669	2.3724	1.8879	1.3092	3.8226	3.3502	2.1703	2.8325	1.9165	2.0187	0.9698	2.1214	2.1444	3.5306	2.1008	2.4423	1.9507	1.9809	1.5381	2.0735	2.7135	1.6824	2.6087	2.343	2.7399	9.4792	3.391	2.362	3.0324	3.7919	2.2226	0.2983	2.4468	4.6386	2.5409
MON2	2.1009	3.1798	3.2889	2.0461	4.1227	2.6379	3.2496	3.4661	2.0307	3.4477	2.6174	2.6623	2.596	2.7142	3.7839	3.3511	2.3547	2.0424	2.7751	2.7498	2.3899	3.1494	2.4621	2.1652	2.2832	2.813	3.166	2.9956	1.8987	2.7265	2.6104	2.9965	1.9312	2.2371	2.22	2.6244	2.8446	2.9658	2.7757	3.1124	2.0945	2.5834	2.0312	2.4416	1.9304	1.3578	2.2997	3.2131	2.2385
CIC	5.6149	8.0921	9.7861	7.6861	8.444	10.7702	7.9124	11.9946	5.8966	7.1245	8.5626	7.0253	6.5437	7.0246	5.9202	10.1446	8.002	6.3062	6.857	10.954	8.7396	10.9037	7.1223	8.8018	3.5851	7.1323	9.7337	9.904	10.242	6.3454	8.1061	8.6549	5.5599	9.3356	8.4791	7.8842	10.1674	8.2097	6.5414	12.2891	6.3299	8.7275	8.4296	6.3815	3.753	6.1626	3.5381	6.4348	8.8968
SMARCAD1	4.0625	4.6159	4.9718	2.3336	5.5408	4.5698	4.3704	5.2603	5.0597	3.4323	3.5485	3.7359	4.6137	3.106	4.588	4.4329	4.5645	3.1373	5.9282	4.0467	3.7845	4.1954	2.4472	3.0871	5.7788	3.771	4.5104	4.1609	3.2782	4.2137	4.0314	3.8044	4.6197	3.4072	4.0289	4.1278	4.196	3.9987	4.2224	7.1649	6.502	6.4848	4.4554	7.9081	7.7587	5.5835	5.0879	10.6101	4.4503
LAMC3	0.3431	2.2181	0.6926	0.0494	1.6669	0.2474	2.1211	1.1058	0.194	0.7696	1.2788	0.9171	0.5217	0.528	1.1555	1.4484	1.0756	1.103	0.5902	0.5396	1.0108	1.0226	0.3555	1.261	0.839	1.4298	1.2486	0.7459	0.1548	0.5139	1.0654	1.4348	0.3796	0.9625	0.9897	0.8628	1.0294	0.2881	1.4734	0.4582	0.4157	0.1493	0.4	0.1043	0.4042	0.2321	0.1317	0.1857	0.7427
DPP6	0.0332	0.1034	0.082	0.5773	0.1538	3.3524	0.4241	0.1276	1.0933	0.1625	0.4385	0.1385	2.5252	0.1548	0.3831	0.1223	1.8622	0.0429	0.6055	4.0099	0.0933	0.3228	0.1946	0.895	0.1495	0.0872	0.0546	0.8279	5.9991	3.0411	0.7229	0.0341	1.8996	0.0904	0.5468	0.1896	0.1056	0.2201	0.0657	0.0296	0.0073	0.0058	0.0166	0.006	0	0.0108	0.0036	0.0079	0.0104
XYLT2	7.4452	4.383	8.2607	3.7619	6.7611	7.0295	5.5521	7.1228	6.5636	3.3174	4.5375	4.2944	5.6243	3.1449	4.0426	3.6495	6.0887	5.1532	11.3669	5.293	4.5482	7.8888	3.7472	5.3287	2.6708	4.0956	5.301	8.823	5.9662	4.7091	6.0063	5.8283	4.5677	5.5142	5.202	4.4751	7.7755	6.0814	4.9161	7.7957	10.0183	6.9077	7.8587	8.6087	3.6501	11.7944	4.7945	5.9198	8.8074
WWC3	2.3184	3.8862	4.4828	2.6714	3.4768	6.4885	3.5525	4.1555	2.8771	4.7623	3.5253	4.8221	5.2223	3.2452	4.4267	3.7907	5.0196	2.1726	3.1835	7.4398	4.6403	4.4115	3.2453	3.9484	2.8663	3.8827	3.5843	5.0996	5.8937	5.4675	4.7065	4.1416	3.4707	5.0275	3.7075	2.9346	4.0101	2.8138	3.2511	8.3122	4.7553	5.2225	4.3714	3.555	4.1674	5.2952	4.3961	5.7815	6.1012
MYH8	0	0.0078	0	0.0027	0	0	0.0153	0	0.004	0.0042	0.0025	0.0085	0	0	0.0071	0	0	0.0036	0.0046	0.0042	0.0075	0.0038	0.0104	0.0062	0	0	0.0032	0.0039	0	0.0125	0.0034	0	0.0086	0.005	0.0068	0	0.0113	0	0.0058	0	0	0	0	0	0	0	0	0	0
NUGGC	0.8667	1.0833	6.9798	0.1788	1.6552	0.599	1.2905	0.7427	0.7423	1.0233	1.0538	0.6252	0.7042	1.0166	1.4331	1.1724	1.1187	0.7774	0.8305	0.2684	2.026	0.9597	0.599	0.9909	1.1059	1.0438	2.1536	1.0106	0.0437	0.3199	1.0877	3.9386	0.5021	1.6129	0.7125	1.3962	2.2528	0.7661	1.1751	0.2447	0.6279	0.078	0.1367	0.1209	0.0249	0.1243	0.329	0.3859	0.0654
LTBP4	32.925	38.3084	45.5664	34.0355	62.883	24.9497	60.3841	36.4554	29.5064	32.4946	29.4369	37.2503	40.7346	17.7295	19.9317	75.912	54.2459	30.3274	44.1475	74.5982	48.4496	56.5695	20.9581	60.1527	13.2748	32.14	35.2176	43.8229	58.7357	42.8178	54.1755	22.9787	16.093	37.9135	45.5299	30.7855	48.4214	31.1533	30.1923	30.5442	23.608	9.7668	8.7707	19.7323	14.084	10.0458	15.7272	12.5108	17.6928
VPS13D	2.6436	5.0189	6.2842	3.3161	5.0821	5.4512	5.2072	6.5469	2.4207	5.294	5.1817	4.7972	4.1072	4.6715	4.5258	5.8018	3.7424	3.1758	3.8009	6.6634	4.5089	5.9045	4.1739	4.6382	1.8439	5.1291	4.5011	6.5643	4.9381	3.9034	4.8853	4.4931	2.5217	4.2223	4.5457	3.7497	5.0176	5.4322	4.4788	3.3634	3.9338	1.7444	2.687	3.0656	0.9762	2.3369	2.4132	1.6655	3.6656
CACNA1D	0.3025	0.474	0.6917	0.9375	0.5943	0.3886	0.4778	0.6689	0.2461	0.3743	0.3284	0.4086	0.3384	0.1897	0.4352	0.5408	0.3563	0.3059	0.6047	0.3968	0.2526	0.3943	0.2268	0.2904	0.3566	0.4066	0.5599	0.4609	0.1523	0.2236	0.5186	0.2542	0.1971	0.2977	0.3758	0.2225	0.5117	0.3914	0.4674	1.0465	0.275	1.1355	1.1299	1.3979	1.0045	1.5061	0.4985	1.4681	2.1967
ANK1	0.0835	0.0478	0.1686	0.0409	0.0315	0.2117	0.0719	0.1239	0.0982	0.1093	0.064	0.0872	0.1262	0.0583	0.0558	0.0621	0.1055	0.048	0.0742	0.1117	0.1321	0.0762	0.0609	0.0604	0.0687	0.1237	0.09	0.1642	0.1282	0.1356	0.1239	0.2845	0.2015	0.1208	0.1176	0.0858	0.1519	0.0537	0.1119	0.2259	0.156	0.1127	0.0764	0.1014	0.0093	0.0232	0.0999	0.1488	0.0975
COL18A1	3.4528	4.0225	5.6902	3.879	7.266	16.6783	8.1002	12.7925	3.5945	4.6543	5.3859	6.7276	11.7898	2.4421	5.6491	10.6285	7.3343	3.561	4.7578	12.3167	10.951	4.3469	2.9644	8.5345	3.6838	4.9394	5.4028	7.7125	17.1962	6.5988	10.967	3.6038	5.2328	3.6624	5.8842	9.8977	8.2723	4.3066	5.5517	17.6134	5.7188	4.9667	8.7258	3.3527	7.3285	2.9079	2.978	3.9537	19.1649
PTPRC	6.0442	5.7042	21.4722	2.8035	6.0027	6.4669	4.239	2.936	7.2308	6.5535	5.7851	4.1481	6.5847	8.9712	6.3654	5.2454	6.074	4.4524	6.4621	2.6331	12.8741	5.7305	5.3609	3.3065	5.7231	6.4385	8.0314	6.4059	1.064	10.0837	4.5066	15.7286	10.6253	13.3381	4.5054	9.4364	11.1798	6.6324	5.58	6.2593	6.2281	1.7896	2.1544	1.1651	1.3575	0.4686	3.5409	4.8765	1.8016
CNTLN	0.3723	0.4237	0.4546	0.4995	0.3735	1.1611	0.461	0.5572	0.5356	0.2882	0.4249	0.3171	0.9272	0.4675	0.4357	0.5936	0.643	0.2262	0.5417	1.0126	0.3766	0.3904	0.1839	0.3385	0.3799	0.3579	0.2875	0.5043	1.1676	0.7733	0.6465	0.2799	0.8451	0.2737	0.3128	0.5515	0.3953	0.4016	0.3435	0.8941	0.5373	0.0851	0.5672	0.1191	0.1724	0.4375	0.5407	0.3823	0.2653
SZT2	0.9926	1.6654	2.1211	1.3246	2.3096	1.9951	1.7033	1.8762	0.893	1.7635	1.5007	1.2586	1.1351	1.2642	1.3636	1.486	1.4045	1.2304	1.4421	1.8539	1.5416	2.3091	1.1873	1.2924	0.5493	1.2927	1.5654	2.0697	2.1499	1.2306	1.9622	1.459	0.7646	1.4384	1.3661	0.975	2.0561	1.518	1.3092	1.3078	1.707	0.5675	1.2333	1.2952	0.5446	1.2538	0.5173	1.5827	2.1006
HNRNPL	21.8414	22.1554	27.2955	16.1611	22.355	21.1255	23.1235	22.2652	23.9192	16.6747	21.4801	19.0397	21.3397	22.9426	21.7802	22.864	21.1595	22.1127	22.3558	17.8871	19.2095	24.1688	15.6502	19.3339	24.1565	20.0877	20.7913	24.0834	17.8824	20.4984	21.7454	21.8197	24.9591	20.3492	19.5538	24.469	24.0526	24.4092	22.7208	32.6643	23.8856	37.2657	33.5642	28.4238	27.708	22.2515	26.6938	27.1597	24.2382
PCDHA4	0.0313	0.0395	0.0389	0.0219	0.0669	0.0555	0.0316	0.0637	0.0627	0.0336	0.0926	0.042	0.0587	0.0278	0.0608	0.1196	0.031	0.0321	0.0781	0.0598	0.0455	0.0629	0.0454	0.0291	0.0307	0.019	0.0864	0.0985	0.0572	0.0282	0.0588	0.0363	0.0848	0.0335	0.0609	0.0255	0.0457	0.0675	0.0091	0.0117	0	0.3883	0.0074	0.297	0.5152	0.2386	0.0146	0.6213	0.006
STAB2	0.1652	0.4698	0.3704	0.0388	0.5344	0.5168	0.3545	0.2838	0.1454	0.4654	0.1159	0.5404	0.2628	0.0657	0.1855	0.1733	0.2785	0.3418	0.1875	0.4899	0.3026	0.4703	0.2547	0.5622	0.151	0.2473	0.5788	0.158	0.6274	0.5249	0.2751	0.0972	0.0837	0.4894	0.1787	0.204	0.4222	0.1681	0.3057	0.1881	0.0214	0.0338	0.1347	0.0524	0.0216	0.0301	0.0106	0.0346	0.0589
ATG2A	7.1664	9.3273	8.5342	8.1825	8.7823	6.1225	8.1511	8.1402	5.8	8.9911	9.835	8.1129	5.8569	9.7093	7.203	7.4021	5.9598	8.5716	6.6431	8.2226	10.6015	9.0936	12.4073	11.4317	3.5387	8.6504	11.0172	6.7461	5.1495	5.8544	7.1967	12.0591	3.8026	9.3844	9.1347	7.8156	10.2065	9.7075	6.8016	6.306	9.7658	4.0789	7.2008	4.425	3.3059	9.7794	5.0021	5.7486	6.3181
CCDC88A	0.2277	0.2647	0.686	0.1826	0.4304	0.7519	0.3245	0.4464	0.2789	0.3122	0.3427	0.2511	0.6404	0.2283	0.4539	0.3167	0.4683	0.1799	0.3548	0.7201	0.2956	0.3023	0.1918	0.2174	0.2396	0.2426	0.3861	0.6088	1.1237	0.4915	0.4364	0.4159	0.4075	0.2597	0.2534	0.3773	0.3221	0.2041	0.2797	0.5031	0.1766	0.0937	0.1621	0.1093	0.1863	0.0611	0.117	0.2918	0.2332
UNC13A	0.0134	0.0573	0.2156	0.0848	0.0717	0.2576	0.1255	0.17	0.0861	0.11	0.0851	0.0581	0.1475	0.0475	0.15	0.1893	0.1068	0.0424	0.1481	0.1751	0.1255	0.1083	0.1035	0.0699	0.0368	0.0831	0.0868	0.1627	0.2612	0.1511	0.3169	0.0741	0.1111	0.1219	0.0897	0.1044	0.0713	0.107	0.072	0.144	0.1129	0.0561	0.0268	0.038	0.0269	0.0224	0.0438	0.0622	0.0706
PLXND1	4.1622	5.4982	7.0018	3.2728	7.2692	18.6085	8.2586	12.3616	3.6724	4.256	5.4805	5.2006	7.5139	3.1444	3.2018	5.7246	8.5861	3.5985	7.8348	7.8643	7.7081	6.0089	3.8865	5.6108	2.3657	6.0148	5.4466	7.4687	7.2481	6.0923	6.1974	5.2072	3.4012	6.0243	6.3897	8.3948	8.9826	4.2049	5.1238	18.9104	34.8002	2.6655	9.2112	3.1496	4.621	3.6467	1.5855	3.2382	7.112
NOTCH3	1.7801	2.1474	2.6733	1.4564	3.6069	6.5634	4.8812	19.2238	1.3622	2.602	2.1802	2.6943	4.2664	1.1184	1.5965	8.9096	3.6832	1.6718	3.4848	5.8047	3.5938	2.2711	2.2261	3.2103	0.7826	2.5591	1.9981	5.1569	6.6554	3.3613	8.8048	1.3166	1.1012	2.9635	4.9585	3.5939	5.2125	1.5035	3.5798	16.4313	4.1734	4.7437	6.2318	4.3543	4.5235	3.8702	1.8556	4.1033	10.7036
TUBA3C	0	0	0	0.0107	0	0	0	0	0	0	0	0	0	0	0	0	0	0	0	0	0	0	0.0103	0	0	0.0099	0	0	0	0	0	0	0	0	0	0	0	0	0	0.0147	0	0	0	0.0133	0	0	0	0	0
ASXL1	2.7283	3.6137	5.2425	2.9506	4.8328	5.0002	3.8997	4.9007	2.894	2.6253	3.1322	2.5493	4.1493	2.4217	2.6591	3.5536	3.6167	2.816	4.5663	4.7169	3.2207	4.5868	2.0464	2.6743	2.6394	2.9034	3.3508	4.8147	5.094	3.7813	4.4509	3.6407	3.0738	3.6202	3.185	3.3146	4.5284	2.957	3.4474	5.6934	4.8978	4.8676	5.925	4.8273	5.4309	7.6203	3.263	9.4784	11.4511
KCNA4	0	0.0074	0.0054	0.0116	0	0.0531	0.0132	0.005	0.0172	0.006	0.0182	0.0122	0.0426	0.0187	0	0.0127	0.0198	0	0	0.0239	0.0054	0.0108	0	0.0177	0.0065	0	0	0.0224	0.0313	0.0419	0.0577	0.0116	0.0184	0.0036	0.0243	0.0096	0.0216	0.0043	0.0083	0	0	0	0	0.0048	0	0	0	0	0
PKD1L1	0.1436	0.1187	0.244	0.0335	0.1729	0.1065	0.099	0.1303	0.1033	0.1272	0.1258	0.1367	0.1014	0.0728	0.0839	0.1619	0.1002	0.0841	0.1507	0.1101	0.1147	0.1848	0.1403	0.098	0.1713	0.1169	0.1633	0.1636	0.0471	0.091	0.1441	0.1639	0.0808	0.1095	0.0898	0.1374	0.1354	0.2898	0.0973	0.3555	0.0917	0.3136	0.0536	0.1541	0.1271	0.2609	0.0382	0.2191	0.3708
ADCY5	1.2019	2.4984	2.9072	2.8456	3.6114	7.5863	3.6014	4.3886	3.2647	2.598	3.483	2.4593	7.3356	1.4622	2.2449	4.038	6.1637	1.2543	2.8041	6.9007	2.887	4.4005	3.0714	4.537	0.981	2.0531	1.9731	6.6333	17.7578	6.9393	5.6208	2.104	3.3556	2.3603	3.7163	2.7857	2.5123	3.0523	2.5507	1.3502	0.0483	0.2392	0.4236	1.3661	0.3058	1.4416	0.1315	0.8026	0.5403
NRK	0.0408	0.0212	0.0713	0.2544	0.0609	0.4696	0.0405	0.0458	0.1409	0.021	0.0738	0.0643	0.3521	0.0164	0.0674	0.0588	0.2669	0.0315	0.0548	0.2151	0.0236	0.0907	0.1226	0.1342	0.043	0.047	0.0617	0.1333	0.9382	0.419	0.0719	0.0178	0.311	0.0297	0.0941	0.0673	0.0381	0.0644	0.0347	0.208	0.0129	0.0574	0.0209	0.0635	0.0419	0.023	0.0256	0.028	0.0423
GLI1	0.844	1.4597	1.5074	0.5199	1.7805	0.4141	1.4954	1.1733	0.8452	0.87	1.0176	0.9909	0.6529	0.6426	0.8872	1.0934	1.3711	0.9605	1.3023	1.0962	1.1919	1.313	0.4874	0.8417	0.4579	1.2435	1.0191	1.3481	0.9058	0.5535	1.4353	0.9197	0.71	0.8744	0.8039	1.0864	1.4485	0.9664	0.9717	1.2025	0.5269	0.482	1.0966	0.6356	0.9024	0.4065	0.2581	0.8454	2.1173
PCDHGA8	0	0.0144	0.0079	0.0038	0.0168	0.0316	0.0171	0.0314	0.0028	0.0145	0.0177	0.0178	0.0083	0.0068	0.0149	0.0155	0.016	0.01	0.0032	0.0377	0.0183	0.0053	0.009	0.0065	0	0.0087	0.0132	0.0136	0.0583	0.0175	0.0234	0.0028	0.0179	0.0035	0.0118	0	0.0158	0.0042	0.0081	0.0078	0	0.0181	0.0087	0	0	0.0085	0	0	0.0257
CADPS	0.205	0.4198	0.5184	0.3545	0.4044	0.5405	0.4322	0.352	0.1955	0.3681	0.3803	0.3805	0.5405	0.1609	0.3257	0.3016	0.3392	0.2001	0.3899	0.4454	0.4092	0.2883	0.1846	0.2732	0.1948	0.3406	0.2377	0.2692	0.43	0.413	0.6287	0.291	0.325	0.3956	0.3435	0.2856	0.3619	0.3129	0.2317	2.1091	0.1858	1.63	1.2411	2.423	5.7286	1.7154	3.695	5.4619	1.2477
SLIT2	0.5814	0.96	1.1949	1.569	0.9093	3.5947	1.3993	1.4314	1.1014	0.9166	1.6729	1.3919	6.0252	0.9721	1.2016	1.7173	3.2742	0.4367	1.2603	4.2854	1.4324	0.9643	0.8048	1.5977	0.6901	1.1291	0.8966	2.2133	9.6816	3.0946	1.9023	0.7821	2.4691	0.9034	1.3601	1.4684	1.3213	0.8275	1.046	1.3226	0.1231	0.2518	0.1694	0.207	0.3537	0.1037	0.1994	0.2516	0.5651
TCHH	0.0086	0.0179	0.0488	0.0631	0.0591	0.0639	0.0581	0.0299	0.0138	0.0287	0.022	0.0196	0.0103	0.0084	0.0185	0.046	0.0159	0.0123	0.0553	0.0359	0.0162	0.0359	0.0358	0.0373	0.0118	0.0107	0.0463	0.0237	0.0283	0.0325	0.0145	0.0209	0.0037	0.0129	0.0293	0.0489	0.0749	0.0311	0.0501	0.0608	0.0177	0.0056	0.1108	0.0811	0.0287	0.0315	0.028	0.0383	0.0492
CDH12	0	0.0083	0	0	0	0.0044	0.0065	0.0111	0.0043	0	0.0027	0.003	0.0127	0.0104	0.0076	0	0.0049	0	0	0.0044	0.004	0.004	0	0	0	0.0027	0.0067	0	0.0117	0.0179	0	0	0.0092	0.0106	0.0072	0.0036	0.0161	0	0.0062	0	0	0	0	0.0036	0	0	0	0	0
LTBP2	1.2089	3.2496	3.5427	1.7957	2.019	5.5183	4.6393	3.9389	1.141	2.1601	3.6423	3.7292	3.5166	0.8882	2.6785	4.9312	3.1987	1.7635	2.0963	2.745	3.8716	1.6312	1.4156	2.3295	0.9199	3.5164	3.6926	3.4847	4.361	2.8969	4.9642	3.6206	0.8702	4.1164	4.9741	2.3847	4.7772	1.4064	3.2739	8.8385	4.7317	1.803	3.7125	3.3917	3.2285	2.6788	1.8798	4.4235	9.552
CEP162	1.1408	1.559	1.4116	0.85	1.787	1.8403	1.2675	1.6164	1.2963	1.2687	1.2472	1.024	1.4133	1.3956	1.2011	1.1442	1.3737	1.2791	1.4309	1.5442	1.0864	1.5799	0.8823	1.1216	0.9972	1.1684	1.0458	1.3327	1.6872	1.4548	1.3824	1.1876	1.3371	1.0472	0.8928	1.1535	1.396	1.1711	1.2747	1.3105	1.934	0.8592	1.4001	1.7822	1.1901	1.2076	1.5923	1.7385	1.3071
BAHCC1	1.2035	1.8832	1.7968	1.927	2.0558	1.8658	2.0903	3.3259	1.0678	1.4684	1.2095	1.4056	1.1486	0.9724	1.1835	2.0565	1.6395	1.2762	1.6358	1.7372	1.4134	2.8491	1.0651	1.6006	0.4602	1.3165	2.0146	1.8559	2.2375	1.4442	1.7948	1.1838	0.6528	1.4044	1.5878	1.0329	1.9534	1.9478	1.4695	1.8083	2.7671	0.1978	0.5245	1.3462	1.0862	3.6356	0.5089	1.4129	1.6264
CPS1	0.0928	0.0681	0.062	44.3412	0.0441	0.2639	0.0872	0.2124	0.0765	0.0706	0.0851	0.1118	0.2474	0.0321	0.0391	0.0925	0.1034	0.0176	0.0802	0.2918	0.1357	0.0456	0.0781	0.066	0.0549	0.0885	0.1798	0.0901	0.7039	0.1855	0.412	0.0929	0.0517	0.0558	0.0446	0.0731	0.1013	0.158	0.55	0.3372	2.5968	1.1079	0.0454	0.1784	0.0729	0.0134	0.4317	0.1604	0.0735
XIRP1	0	0	0.0035	0.0354	0.0113	0.0154	0	0.0194	0	0.0155	0.0024	0	0	0.0061	0.0133	0.3606	0	0.0033	0	0.0117	0.014	0.0035	0	0.0058	0.0977	0.0093	0.0295	0.0037	0	0.0156	0.0094	0	0.004	0.0023	0	0.0093	0.0106	0.0056	0	0.0623	0.1685	0.0243	0.0116	0.0219	0	0.0227	0	0.0414	0.0563
ADGRB2	0.1977	0.2881	0.3433	0.9634	0.3103	0.7849	0.3669	0.318	0.4503	0.2201	0.2991	0.2758	0.4948	0.1547	0.1776	0.2316	0.8312	0.2225	0.3775	0.9101	0.3796	0.3683	0.1897	0.3387	0.1665	0.2804	0.3929	0.378	0.7365	0.4946	0.6976	0.5942	0.2304	0.3227	0.2957	0.4414	0.3524	0.2385	0.2913	0.531	3.6889	0.8249	0.1708	0.2117	0.2847	0.1973	0.1201	0.4625	0.3106
MYO7A	0.4114	0.5038	0.6707	0.7697	1.021	1.764	0.6489	0.9178	0.4932	0.4156	0.6453	0.4061	0.6109	0.3575	0.2471	0.3308	0.5955	0.3261	0.7584	0.3821	0.7215	0.6319	0.2651	0.3761	0.318	0.4105	0.4774	0.5112	0.4835	0.396	0.4032	0.6275	0.5452	0.4001	0.3762	0.7187	0.6102	0.4129	0.3653	1.122	1.5429	0.4582	0.61	0.8707	0.4705	2.017	0.319	1.6598	1.1271
SMC2	4.0337	5.4843	7.071	2.6509	3.7195	5.6341	4.0644	5.995	3.7343	2.4215	4.3006	4.3515	4.9619	8.3107	3.2926	4.7977	4.02	2.9211	3.1462	3.7001	4.6411	3.7651	2.3128	2.9978	4.5601	4.4145	4.2037	4.831	2.9168	4.8565	4.5975	4.3678	3.7951	3.489	3.0828	5.6056	4.397	6.954	5.7224	8.0323	7.6115	5.6723	14.0852	5.8741	8.7029	4.4157	6.7077	9.5168	6.113
CELSR3	0.2497	0.2843	0.424	0.1783	0.5932	0.3696	0.2202	0.3772	0.2626	0.2175	0.4038	0.2657	0.1502	0.1704	0.2175	0.2826	0.1705	0.2196	0.3629	0.2666	0.4055	0.2871	0.1933	0.3498	0.1468	0.1787	0.3122	0.4712	0.2062	0.1367	0.414	0.4542	0.0991	0.2662	0.1878	0.1861	0.4259	0.2108	0.172	0.997	0.6349	1.1024	2.2854	2.0972	0.5363	3.8165	0.9029	0.2551	1.5564
DIP2A	2.1941	3.2231	4.2831	2.2794	4.493	3.5436	3.6777	4.3702	2.6806	2.8378	2.8344	2.9496	2.4794	2.6131	3.2564	3.3863	2.7125	2.2597	3.4931	3.2938	3.0632	4.4947	2.3789	2.7342	1.7831	2.8076	3.418	3.6896	2.662	2.6636	3.6511	3.2326	1.5776	2.6235	2.8921	2.3932	4.1057	3.2083	2.798	3.2405	4.035	2.0142	1.7555	3.5669	1.5685	2.5749	1.6931	2.3311	3.0204
SCN8A	0.2086	0.2139	0.3708	0.2481	0.39	0.391	0.2312	0.3793	0.1925	0.1571	0.1323	0.1601	0.1622	0.1109	0.1493	0.2507	0.1446	0.1296	0.5098	0.1665	0.2104	0.2973	0.1076	0.12	0.0817	0.1542	0.2478	0.3061	0.1007	0.1595	0.3138	0.2296	0.1171	0.1383	0.1383	0.1834	0.3612	0.2797	0.1909	0.262	1.3012	0.3525	0.1626	0.1343	0.2114	0.3955	0.1063	0.6865	0.2633
TMPRSS15	0.0069	0	0.0052	3.8833	0	0	0.0042	0	0	0.0058	0.0035	0.0078	0	0	0	0	0	0	0	0	0.0052	0	0.0036	0.0043	0	0	0	0.0108	0.0403	0.0174	0.0046	0	0	0.0069	0	0.0046	0	0	0.004	0.0462	0	0	0	0.0046	0.023	0	0	0	0.0046
ZAN	0	0.0018	0.0026	0	0	0	0	0	0	0	0.0017	0	0	0	0	0.003	0	0.0024	0	0	0	0	0	0	0	0.0017	0	0	0	0	0.0023	0	0	0	0	0	0.0026	0	0.002	0	0.0056	0.0088	0	0	0	0.0033	0.0111	0	0
TANC2	0.2827	0.6273	0.7456	0.271	0.7335	0.94	0.7185	1.031	0.2665	0.6764	0.9931	1.0442	0.7106	0.5539	0.9429	0.7784	0.6781	0.4897	0.558	0.8107	0.6665	0.5936	0.2683	0.4775	0.364	0.677	0.5256	0.6431	0.8657	0.5364	0.8294	0.5001	0.2447	0.6962	0.7577	0.3505	0.8298	0.4655	0.6679	1.1638	0.7713	0.412	0.2395	0.4547	0.1449	0.1486	0.3581	1.0795	0.3063
PCDHA9	0	0	0.0023	0	0.0025	0.0025	0.0038	0.0021	0.0025	0.0026	0	0.0053	0.0147	0.002	0	0.0055	0.0114	0	0	0.0154	0.007	0	0.0016	0	0	0.0015	0.0019	0.0073	0.0067	0.0026	0.0104	0	0.0027	0.0015	0.0021	0	0	0.0019	0.0072	0	0	0.008	0	0.0041	0	0.003	0.01	0.011	0
KDR	1.6596	2.6858	2.6203	1.3511	2.7409	6.607	3.063	4.4658	1.1777	2.4866	3.2759	2.799	4.3218	1.8578	2.7963	5.3772	3.2253	1.2487	2.4871	3.3752	1.7357	2.1912	1.7106	1.6895	1.7069	3.3072	2.1716	4.012	3.2499	2.7981	2.5469	2.4225	1.5685	2.215	2.884	3.0297	3.0353	1.8475	3.7618	4.0308	1.5783	1.956	3.1149	1.8764	1.8045	1.1786	1.3379	1.7648	3.8592
SCN10A	0	0	0.0034	0	0.0036	0	0	0	0	0.0075	0.0023	0	0	0	0	0	0	0	0.0123	0	0	0	0	0	0	0.0022	0	0	0	0.0037	0.009	0	0	0	0	0.006	0.0034	0	0.0026	0	0	0	0	0	0	0	0	0	0
COL4A6	0.5863	0.8231	0.976	0.2519	0.9637	0.1954	0.7486	0.9997	0.2829	0.4193	0.528	0.5956	0.4792	0.25	0.5378	0.8028	0.6377	0.4347	0.6695	0.5196	0.7319	0.7928	0.2782	0.3352	0.3078	0.5915	0.4391	0.4279	0.2249	0.4459	0.5436	0.4177	0.2204	0.4376	0.4523	0.282	0.9766	0.5373	0.6	0.4196	0.016	0.0254	0.0943	0.083	0.0973	0.1379	0.0792	0.4961	0.1265
TMEM132B	0.044	0.0657	0.1391	0.0666	0.1409	0.201	0.1789	0.1051	0.0782	0.0927	0.0841	0.1406	0.1028	0.0313	0.0466	0.1758	0.1504	0.0275	0.0387	0.2512	0.186	0.0655	0.0688	0.051	0.0542	0.0755	0.0243	0.0693	0.3484	0.1688	0.3613	0.0342	0.1616	0.0315	0.0678	0.0526	0.0305	0.0831	0.0346	0.0527	0.03	0.0475	0.0143	0.0813	0.0192	9.00E-04	0.0187	0.0307	0.0193
TGIF1	8.1303	6.9013	6.1267	2.6234	5.5345	6.3491	6.4694	7.661	7.9702	3.5276	5.271	5.0475	5.5123	4.1122	6.513	9.8463	8.0239	6.7454	7.8428	4.2315	5.4516	6.4468	2.7234	4.4624	7.7227	5.9165	7.1836	5.584	2.9109	5.2242	5.407	5.5875	6.8061	5.4395	6.0545	5.1405	6.5742	5.2901	6.5151	10.5222	15.5659	16.2011	9.8702	19.1989	12.3346	17.8906	15.6637	14.0828	7.9259
BOD1L1	1.5903	3.2812	4.8099	2.5492	3.2289	4.4819	3.2341	3.6838	1.6568	3.6058	2.4487	2.3857	2.7634	2.2888	3.3562	3.2007	2.7311	1.8934	2.7373	4.2315	2.5812	3.7861	2.3101	2.3657	1.143	2.9412	3.1651	4.0722	3.8809	3.1011	3.1119	2.4564	1.5431	2.9408	2.5872	2.0605	3.3644	2.9451	2.9204	3.7504	2.4972	1.5639	2.3218	3.4158	1.1516	3.1534	1.249	3.9561	3.6291
TOGARAM1	1.2007	1.6457	1.6431	1.1438	1.6462	1.5621	1.5352	1.8844	1.4137	1.0807	1.254	1.2589	1.6206	1.1294	1.7521	1.3257	1.6065	1.0398	1.6504	1.5792	1.2894	1.5054	1.022	0.9649	1.2919	1.2797	1.3084	1.4587	1.3598	1.3953	1.3742	1.3054	1.2734	1.2583	1.367	1.1192	1.5934	1.2845	1.489	1.5744	0.6619	1.8725	1.3895	1.1147	0.7704	0.7147	1.6676	0.9208	0.826
MYO18A	4.4975	7.4793	8.6865	6.0465	7.8558	6.834	8.1282	8.9961	3.9397	9.0511	9.0143	7.8125	4.7571	8.067	6.5865	9.2247	6.6461	6.7717	5.8418	6.2153	7.519	9.7959	8.6357	7.3499	2.3588	8.1754	7.8439	9.5092	4.3866	4.7102	7.3491	8.1735	2.8235	8.6567	7.4831	6.7104	9.1471	9.9473	7.9549	5.9335	8.9119	3.0414	4.6911	4.035	1.5154	4.5372	2.169	3.1374	8.7817
CNTN5	0.0033	0.0086	0.01	0.0162	0.0053	0.0164	0.0041	0.0115	0.0053	0.0248	0.0067	0.0094	0.0473	0.0086	0.0047	0.0206	0.0275	0.0024	0.0061	0.0386	0.0099	0.01	0.012	0.0102	0.003	0.0247	0.0021	0.0052	0.0555	0.0305	0.0734	0.0027	0.0341	0.0115	0.018	0.0044	0.005	0.008	0.0038	0.0885	0.0027	0	0	0.0111	0	0.0048	0	0.0059	0
GRM6	0.0145	0.0132	0.0192	0.0118	0.0205	0.027	0.0179	0.0404	0.0029	0.0091	0.0056	0.0062	0.0087	0.0095	0.0052	0.0065	0.0336	0.0104	0.0167	0.0425	0.0082	0.0248	0.0076	0.009	0.0033	0.0109	0.0092	0.0314	0.0371	0.0457	0.0294	0.0029	0.0188	0.0054	0.0173	0.0049	0.022	0.0197	0.0063	0.0135	0	0	0.0091	0.0073	0.0121	0.0053	0.0178	0.0065	0.0147
DOP1A	1.4637	2.5214	2.7598	2.5913	3.1556	2.4094	2.5406	2.5465	1.7074	2.9119	2.2668	2.0736	2.1068	1.9383	2.742	2.786	1.5464	1.772	2.5324	2.5208	1.533	2.1157	1.8434	1.6007	1.4549	2.4431	2.4421	2.7115	1.7584	1.8894	2.2734	2.255	1.5187	1.9727	1.9327	1.4875	2.467	2.1339	2.2335	2.5601	1.4624	1.7232	1.8991	2.0623	1.6487	1.3972	2.0357	3.1662	2.948
RGS22	0.0709	0.0589	0.0429	0.0334	0.042	0.3046	0.0958	0.2036	0.0719	0.0434	0.0483	0.0592	0.1522	0.0309	0.0406	0.1222	0.131	0.0271	0.2431	0.1066	0.0641	0.0467	0.0541	0.0264	0.1166	0.0472	0.015	0.0966	0.1208	0.1071	0.1242	0.0575	0.1099	0.0495	0.0483	0.0348	0.0644	0.0285	0.055	0.0703	0.0117	0.0247	0.0079	0.0287	0.0315	0.0116	0	0	0.0159
MYH15	0.5275	0.8366	0.6773	0.9562	1.3173	0.1098	0.9774	0.5242	0.5134	1.1387	0.597	0.5494	0.3822	0.6057	0.6208	0.4354	0.4153	0.9645	0.7394	0.3264	0.3826	0.7721	0.7323	0.5399	0.5034	0.5692	0.594	0.6422	0.0542	0.5051	0.9427	0.4785	0.1717	0.5591	0.5775	0.3324	0.6719	0.5585	0.6168	0.1018	0.2028	0.0663	0.1917	0.1212	0.0522	0.1893	0.1275	0.2644	0.1315
SLIT1	0.023	0.0855	0.1344	0.0715	0.109	0.2582	0.1071	0.208	0.1317	0.0357	0.0571	0.0768	0.3649	0.0667	0.1459	0.088	0.231	0.033	0.0876	0.1621	0.0892	0.11	0.0822	0.0734	0.0721	0.0886	0.1146	0.1086	0.5071	0.2291	0.1108	0.08	0.0708	0.0721	0.0941	0.0507	0.1146	0.0754	0.0556	0.0318	0.065	0.0129	0.0137	0.0953	0.1537	0.0821	0.0697	0.0586	0.0465
OSMR	1.295	1.5725	2.8903	1.1988	2.1855	6.4979	2.6378	8.2354	1.2625	1.5819	2.3751	1.732	4.2249	1.8724	2.5376	4.5511	3.3079	0.9533	2.4678	3.7992	2.5127	1.7743	1.2742	1.657	1.3556	2.3336	2.2885	5.2269	4.6763	2.9481	3.1832	1.662	6.8453	2.1563	1.7755	3.9636	2.3876	1.2285	2.1337	5.0197	1.2293	1.2639	1.5334	1.1217	1.581	0.4081	0.9912	1.724	3.5324
BDP1	1.4257	2.3991	2.7129	1.283	2.7052	2.4388	2.0849	2.8904	1.5153	2.0471	1.7211	1.568	1.6373	1.5924	2.308	2.8708	1.786	1.2371	2.2987	2.8179	1.7021	2.5469	1.1752	1.4004	1.6416	1.9005	1.8954	2.8276	2.0251	1.8745	2.4757	1.7874	1.4538	1.6295	1.4517	1.4356	1.8736	1.8208	1.8841	3.6315	2.8627	1.7062	2.1534	3.0503	2.9544	1.7215	1.4949	3.6918	2.7978
TRIOBP	10.3577	11.8778	10.4084	7.3791	9.6123	12.3784	10.6825	10.4073	12.0137	8.6803	11.201	9.4864	10.2997	9.431	8.2903	10.8023	13.0902	11.9248	11.928	14.9661	11.6991	11.8226	9.703	12.4885	8.8302	10.4166	10.8848	11.2794	15.5098	10.7608	10.528	10.32	10.2868	10.6472	10.4618	9.9128	12.6433	10.3015	8.5248	10.4276	12.9661	7.8508	9.698	11.6855	5.937	11.2728	7.6239	6.9316	7.3598
HECW2	0.0864	0.0416	0.1202	0.0849	0.1058	0.2288	0.0812	0.1139	0.0478	0.1273	0.0746	0.0817	0.1454	0.0374	0.12	0.1076	0.1268	0.0392	0.1178	0.0828	0.1205	0.1264	0.0648	0.0551	0.0615	0.0754	0.0611	0.1628	0.1206	0.1674	0.1378	0.0783	0.0591	0.0665	0.1012	0.0893	0.102	0.0804	0.1465	0.3129	0.2145	0.131	0.1732	0.0908	0.1272	0.0665	0.0684	0.1538	0.1941
SETBP1	0.6456	1.159	1.5027	0.9279	1.149	2.8532	1.3334	1.3783	1.0127	0.7544	1.0701	0.9152	2.3206	0.6389	0.9781	1.5156	1.9392	0.5009	1.4615	3.4027	0.7941	1.1279	0.5412	1.3158	0.5037	0.8638	1.0091	1.8098	7.1374	2.6568	1.7291	0.8533	1.4247	1.1474	1.1521	0.9842	1.1989	0.7257	0.8681	1.3731	0.1071	0.2107	0.3591	0.2148	0.2239	0.2502	0.2564	0.3173	0.5009
ABI3BP	2.8566	3.5667	5.4797	2.3949	3.7133	14.4252	5.7301	11.03	3.2958	3.3986	2.8285	3.1836	8.1325	1.4601	2.752	6.2509	5.7939	1.3521	4.4079	15.045	4.1133	4.6212	2.6705	3.0821	2.067	3.2672	2.0958	5.6297	8.6554	8.2648	8.8302	2.0456	3.7962	4.3911	4.1692	3.2946	3.5666	3.0759	2.5494	3.4597	1.0357	0.3575	0.2824	0.8456	0.384	0.2734	0.3797	1.4827	0.2655
AR	0.129	0.206	0.1882	0.264	0.11	1.2581	0.4008	0.556	0.2612	0.3702	0.5921	0.2857	1.1697	0.2071	0.3122	0.4266	0.5723	0.0875	0.3254	1.3483	0.2632	0.2318	0.1881	0.359	0.0814	0.4728	0.1709	0.5681	3.0714	0.8545	0.5612	0.1198	0.3779	0.2362	0.3738	0.1964	0.1759	0.157	0.2118	0.3894	0.0251	0.0337	0.3569	0.0949	0.1175	0.0149	0.1377	0.2715	0.0932
FAM47B	0	0	0	0.0077	0	0	0	0	0	0	0	0	0	0	0	0	0	0	0	0	0	0	0	0	0	0	0	0	0	0	0	0	0	0	0	0	0	0	0	0	0	0	0	0	0	0	0	0	0
PREX1	4.9771	5.8387	8.4932	3.0136	6.9308	7.4026	6.438	4.9373	4.6933	4.0057	5.7272	4.3899	4.8963	4.7721	4.1151	5.087	6.3909	3.9679	5.9698	3.4624	11.059	5.5966	3.6604	4.4489	3.834	5.5477	6.7647	4.7135	2.2324	5.1088	5.3916	9.2349	4.2426	7.0885	5.0589	6.0288	8.2293	4.7601	4.5038	5.8419	4.8099	1.7407	3.6093	1.571	4.7184	1.8181	1.9722	4.0786	3.3209
SLITRK2	0.0202	0.0434	0.0326	0.0715	0.0716	0.1213	0.0622	0.0703	0.0365	0.0254	0.0362	0.0677	0.0604	0.0381	0.0253	0.1241	0.0701	0.0127	0.0442	0.0571	0.0743	0.0154	0.029	0.0314	0.0324	0.024	0.0112	0.0676	0.0832	0.0616	0.1091	0.0226	0.1264	0.0303	0.0362	0.0288	0.0287	0.0427	0.0221	0.0301	0.0083	0	0.0042	0	0.0169	0.0012	0	0.0045	0.0034
SETD2	5.623	8.4476	8.7244	7.4562	7.6257	8.0694	8.1982	9.5814	6.6212	6.9576	7.728	6.8661	5.917	7.4061	8.4477	8.4564	6.7808	5.5364	7.7859	9.9328	7.3187	8.8866	6.015	7.3927	4.8292	7.1424	7.6909	9.0049	7.5655	7.3387	8.2733	8.5845	5.1094	7.2789	7.022	5.5785	7.8836	8.1761	7.332	9.7694	10.2327	6.13	7.8263	8.5194	5.7018	7.4225	4.7817	7.4003	7.0572
CTNND2	0.2109	0.2665	0.3976	0.3261	0.2775	0.5571	0.2898	0.3593	0.2949	0.1209	0.2008	0.2119	0.4885	0.1677	0.2013	0.247	0.3096	0.1454	0.3533	0.4492	0.3208	0.4369	0.1679	0.2563	0.0794	0.1713	0.241	0.4163	0.4291	0.4791	0.3094	0.1375	0.4204	0.2392	0.2507	0.2465	0.26	0.2943	0.1831	0.0554	0.0068	0.0054	0.031	0.0028	0.0414	0.0182	0.0472	0.0368	0.0223
ARHGAP35	9.098	15.3738	11.826	15.9798	12.2312	9.2217	14.7255	12.4574	7.5352	16.8118	14.9647	14.414	9.2923	11.7013	10.676	9.2276	10.9805	11.6897	9.4177	15.0945	13.1565	14.6598	14.9039	17.2848	4.746	14.6634	12.0301	12.8976	10.8132	11.9711	11.0711	11.7057	4.6993	15.8222	15.3123	8.4972	14.3319	14.125	12.0653	9.4955	10.2163	6.0936	7.9389	6.7113	4.3092	6.4765	4.716	6.6893	10.1518
MUC6	0.0107	0.0093	0.0216	0.0078	0.1066	0.0294	0.0526	0.0272	0.0029	0.0833	0	0.0081	0	0.0047	0.0459	0.0159	0.0428	0.0051	0.0033	0.0298	0.0188	0.046	0.0185	0.0309	0	0.0089	0.0293	0.0308	0.0078	0.0538	0.0456	0.1127	0	0.016	0.0073	0.0048	0.0189	0.015	0.0166	0.0451	0.1174	0.0047	0.0296	0.5477	0.1071	0.0035	0.2092	0.1777	0.024
USP24	3.8787	6.1015	8.3088	3.9805	6.1503	6.5681	6.3172	6.9008	3.9771	5.0955	5.3174	5.0906	5.3313	5.1315	5.6091	6.1089	5.0639	3.5262	6.2991	6.1761	5.0705	5.7401	3.8106	4.4956	2.751	5.8117	5.8708	7.5356	4.4458	4.8889	5.7825	5.9583	3.5912	5.7138	5.3755	4.8741	6.4298	5.7618	6.2477	6.7871	6.7292	5.3736	6.1823	7.2241	5.443	5.3826	4.0297	9.5524	7.8133
TANC1	2.0441	3.1909	3.2977	2.7033	3.7305	4.5799	3.3032	3.9597	2.3693	3.424	3.5365	2.707	3.5232	2.8667	3.4164	3.5567	3.1654	2.0063	3.0203	4.8084	2.8818	3.7216	2.2574	2.8157	1.9431	2.8111	3.0558	4.3751	4.2245	3.2861	3.319	3.0096	3.138	2.9255	2.7158	3.4335	3.1917	3.5321	3.1	3.6704	3.2868	2.2132	2.3434	2.824	2.4293	1.2714	2.193	3.7083	2.763
PPP1R3A	0.0065	0	0	0.0637	0	0	0	0	0	0	0	0	0	0	0	0.0058	0	0	0	0	0	0	0	0	0	0	0	0	0	0.0164	0	0	0	0	0	0	0	0	0	0	0	0	0	0	0.0434	0	0.0106	0	0
NF1	1.7433	3.152	3.006	2.4571	2.8895	2.7917	3.0618	3.2215	1.735	3.6056	2.9851	2.5897	2.5689	2.6039	3.5343	2.6737	2.6456	1.977	2.6296	3.7444	2.4707	2.516	2.4734	2.2746	1.3599	2.9698	2.3076	3.3595	2.4027	2.3666	2.4326	2.6737	1.7118	2.7553	2.8185	1.9722	3.061	2.5735	3.0844	4.0654	2.8369	2.4494	2.6919	3.1081	1.2579	2.817	2.0949	4.1997	3.0395
ZNF462	0.8164	1.7124	1.3966	1.0395	1.4417	1.6878	1.9359	2.287	1.0118	1.6251	1.7142	2.0443	1.4006	1.6231	2.5596	1.0841	1.582	1.531	1.2099	2.0422	1.7221	1.8372	1.2622	1.397	0.6085	1.6047	1.3749	1.9396	1.6455	2.3044	1.8484	1.6902	0.818	1.6244	1.4447	1.0292	2.416	2.0069	1.8778	2.2418	1.2416	1.9674	1.2655	2.1101	1.2186	0.9148	1.758	2.7145	1.0444
RALGAPA1	1.4108	2.0295	2.1024	1.1835	2.4686	1.7376	1.948	2.6941	1.3668	1.8437	2.0647	1.695	1.7132	1.9035	2.2035	2.8144	1.602	1.4648	1.943	1.9662	1.5851	2.0259	1.4096	1.4636	1.1984	1.7854	1.8034	2.2287	1.4684	1.4957	1.9925	1.7187	1.3497	1.6747	1.5785	1.8149	1.8483	1.8671	1.8745	1.3562	1.4976	0.8727	1.6851	1.642	0.4998	2.0884	1.3345	0.9426	0.9554
SUPT6H	6.9387	10.4859	12.4461	10.0611	10.8447	15.6238	12.1188	11.754	7.4091	9.9805	10.9078	9.5316	12.0259	10.367	9.9933	13.7498	10.5037	8.2107	9.904	15.7562	11.1354	12.6287	9.6048	10.5199	4.4155	10.7624	12.3125	12.9803	14.7545	11.0867	10.9318	10.4	7.3995	10.7285	11.0129	10.7742	11.9239	11.3126	10.8569	14.4876	14.6231	6.7871	9.0842	10.0171	4.8236	14.164	5.8288	9.7118	13.268
NRAS	26.0842	25.0804	21.3296	19.3476	25.2519	14.159	25.0071	22.0581	26.2103	27.0172	24.8474	26.7489	20.5051	27.6413	29.497	27.5059	19.3666	23.929	21.5225	17.0603	20.1801	20.3799	24.7704	23.0594	39.4094	26.0834	24.8797	18.0248	5.9571	22.8054	18.0615	25.7637	23.1048	23.884	22.8075	23.3406	23.214	21.5974	27.3718	18.7543	14.3385	21.8847	22.1814	17.8894	37.0992	16.592	28.2825	37.7247	25.4206
KIAA1217	7.2169	13.7683	9.6586	7.3317	9.9373	6.2656	8.4696	7.8783	4.8681	11.2749	8.7834	8.4127	5.2276	10.1621	7.5863	10.1523	4.9677	7.0812	8.2474	8.1518	8.5474	9.6255	12.0055	8.1651	3.2232	9.6998	10.8069	9.9478	3.3238	5.4904	5.9568	9.3474	4.5944	8.0433	8.7508	6.3282	7.893	8.1184	7.4466	12.4942	8.8708	6.5775	8.7519	9.6443	6.4734	6.4348	8.2766	14.1795	10.4867
COL3A1	86.2803	119.1551	91.4673	38.7978	119.3276	245.6805	121.2427	168.0367	56.9745	69.4977	93.4464	106.9457	135.1713	57.0167	91.4611	72.6189	176.7464	54.3239	50.5069	169.7147	110.826	115.6875	62.8578	129.0556	67.1979	115.3256	116.7989	155.8287	286.6232	113.9004	150.7283	79.336	66.5381	68.9474	63.6142	124.5733	121.6131	80.8576	81.4681	815.2811	174.678	72.7113	229.2557	57.7135	160.2976	37.6493	59.1025	69.2692	436.8748
SMARCA2	4.453	7.3775	9.671	5.8165	6.0394	7.6864	7.0123	7.7728	4.5872	5.513	6.5862	6.4438	7.3803	5.4914	6.5012	6.7465	6.5797	4.6712	6.7315	7.9177	6.0648	6.9902	4.8561	5.9738	3.6136	6.9031	6.7683	7.2462	8.2349	7.6875	6.2919	5.5374	4.0603	7.3468	7.0747	4.6308	7.7205	6.7243	7.1863	5.7869	8.1915	3.1515	5.6915	4.4965	3.5841	3.1923	4.9922	5.3269	5.4905
INSRR	0.0116	0.012	0.0263	0.0063	0.0234	0.0048	0.0071	0.0201	0.0046	0.0145	0.0118	0	0.0207	0	0.0166	0.0052	0.016	0.0041	0.0212	0.0386	0.0174	0.0132	0.009	0.0215	0	0.0058	0.0256	0.0227	0.0127	0.0097	0.039	0.0047	0.0149	0.0317	0.0158	0.0155	0.0131	0.0035	0.0135	0.0172	0.0095	0.0302	0.0288	0.0195	0	0.0057	0	0	0.0195
C3	7.9697	16.5513	33.4964	18.6051	9.0393	152.3833	32.7206	216.393	10.8103	25.9703	31.2698	16.3601	86.7379	22.723	13.1299	41.375	52.4938	8.6316	35.8898	54.125	32.5437	18.8001	29.2692	16.7453	7.8976	33.1064	17.602	60.9718	55.9199	53.3391	92.9812	30.0258	39.4663	43.3006	30.2438	36.9722	29.4541	7.9875	18.4574	93.2012	18.3877	13.9148	6.6061	12.9788	5.6621	3.2984	8.6597	13.9406	18.6356
KCNQ2	0.0094	0.0061	0.016	0.0486	0.0057	0.1692	0.0159	0.036	0.0189	0.0236	0.0337	0.0134	0.087	0.0108	0.0202	0.0357	0.0587	0.0118	0.0043	0.0708	0.0443	0.0197	0.0306	0.0219	0.0022	0.0059	0.0045	0.013	0.1702	0.083	0.0809	0.0038	0.0973	0.0188	0.0208	0.0205	0.0125	0.0468	0.0206	0.0035	0.031	0.0031	0.0137	0.0016	0.0079	0.0023	0	0.0042	0.0048
ABCB1	14.9865	16.1283	21.7684	84.8608	24.7092	1.451	17.7345	13.7166	6.4292	38.7954	17.0751	42.5107	14.0473	20.2031	30.7195	13.7618	9.9087	17.5704	9.4704	30.7058	12.4407	25.1224	51.1911	30.2659	8.5852	45.6076	24.3815	15.4664	3.1747	16.4154	7.1277	9.9323	3.1902	15.1458	36.0653	8.1185	14.9033	30.3846	18.9946	8.0958	0.5207	4.1867	3.0873	18.3127	4.6887	14.1777	17.4176	8.0372	16.1468
AMOTL1	0.9353	1.5173	2.4009	3.5228	1.6068	13.1774	2.9958	2.9837	4.6736	1.8174	3.5937	2.104	15.1203	1.2706	2.1754	2.563	7.3888	0.8841	4.3454	18.4055	1.8198	2.6862	1.6948	4.8094	1.9528	1.4567	1.2305	8.7336	27.7085	9.7707	5.3274	1.0137	11.7471	1.7156	3.2545	3.4232	1.8712	1.8008	1.4021	4.0455	0.6002	0.5948	0.85	0.386	1.0207	0.2992	0.5623	0.6299	1.7335
GRIK5	0.3658	0.3272	0.4766	0.962	0.446	4.2818	0.8772	0.8711	1.4557	0.4357	0.7845	0.5223	4.464	0.5609	0.4292	0.5774	3.037	0.2969	0.7822	4.4789	0.5917	0.6973	0.3933	1.4641	0.4109	0.38	0.3989	2.1219	9.2322	3.2215	2.4248	0.3647	1.8235	0.5381	0.7964	1.0965	0.4724	0.5064	0.2934	0.3303	0.0346	0.1957	0.1446	0.093	0.04	0.0293	0.0391	0.1922	0.1655
DOCK6	3.0746	4.1147	4.7243	4.1132	5.6611	3.933	3.9928	4.7967	3.0212	2.7768	2.8567	3.3262	2.7366	2.008	2.742	4.2492	3.2647	3.0708	4.1658	3.835	3.0943	5.0839	3.0858	4.2451	2.0188	3.5128	4.1044	4.1382	2.4914	2.8802	4.1182	2.9936	1.7291	3.1726	3.9125	3.3908	4.9431	3.7176	3.3798	5.6858	7.0238	7.1689	5.8587	4.9106	5.0997	8.2482	3.8317	7.3075	7.7198
ATAD5	0.5224	0.8211	1.0932	0.3372	0.8894	0.7196	0.5117	0.8119	0.4117	0.5107	0.5209	0.5392	0.4915	0.9502	0.7356	0.852	0.4514	0.3535	0.8857	0.4081	0.4894	0.6682	0.3096	0.3106	0.617	0.5594	0.6161	0.845	0.3197	0.467	0.79	0.6682	0.6147	0.451	0.324	0.7169	0.6918	0.912	0.5443	1.6219	1.5572	0.6875	1.5046	1.1797	0.8507	1.5732	0.4572	2.2615	1.1838
CD163	3.5728	8.8347	4.5952	4.1474	11.4705	52.0133	34.9099	20.6076	6.7026	6.6882	12.5347	7.9616	16.4512	10.6639	4.5368	2.1712	10.2023	7.0309	18.3863	3.106	16.0097	5.1913	3.0686	4.1365	7.6248	8.9489	6.4884	4.5823	4.3259	5.3428	4.6136	12.1516	11.0062	6.336	8.0012	18.2575	10.1174	5.5262	7.909	14.5448	7.3229	1.9035	2.21	0.4183	1.5362	0.0911	1.4589	3.6002	2.8961
RALGAPB	4.387	6.5141	7.1538	5.0407	6.6625	5.3195	6.2516	6.2972	4.4245	6.9751	5.9945	6.1626	5.1855	5.6941	6.685	6.477	5.4889	4.272	5.7728	6.73	4.8676	6.0102	5.222	4.797	4.0997	6.2148	5.5008	7.1017	4.9797	5.1052	5.2811	5.8008	3.8879	5.2678	5.4816	5.0636	6.0572	5.763	6.0981	6.1804	5.4874	6.8956	5.2494	4.986	6.7703	7.6218	5.4431	8.6221	14.4352
ZFP36L2	66.7767	82.5659	70.7351	38.9037	92.2359	49.825	81.7105	110.1015	64.6932	52.3027	46.1143	58.0238	42.989	38.5461	74.9443	58.7867	102.8061	126.2019	77.0783	62.6131	71.3405	153.2508	54.0229	87.0446	38.0637	92.154	74.2452	58.1956	21.1903	43.6901	69.3321	59.27	36.2668	55.7324	68.7606	52.8178	77.459	126.8008	82.7313	67.6097	88.5156	120.2931	54.2687	57.4059	60.1458	25.6822	62.2105	118.6399	66.8124
CACNA2D3	0.223	0.1358	0.2122	0.2737	0.2009	0.4476	0.1801	0.1107	0.5309	0.0904	0.3516	0.1306	0.5397	0.1	0.2554	0.1647	0.5123	0.1417	0.3102	0.5057	0.1152	0.1501	0.1294	0.154	0.2969	0.2479	0.1614	0.1904	0.5121	0.6364	0.3392	0.2067	0.5379	0.1175	0.1389	0.2347	0.1786	0.0961	0.0816	0.1565	0.0367	0.0749	0.1113	0.0301	0.0638	0.0405	0.1974	0.2042	0.1373
CACHD1	0.638	0.8789	0.9108	0.5425	0.8239	1.4933	1.3764	1.7381	0.6792	0.8045	0.8227	0.7312	1.4354	0.4061	0.7355	1.2903	1.0962	0.4056	1.3491	1.0947	0.6869	0.9665	0.4859	0.5599	0.3091	0.8267	0.8083	1.1583	1.0825	1.3838	1.2726	0.4549	0.616	0.8389	0.8137	0.7112	0.9861	0.7696	0.9702	3.0725	0.1058	1.0341	1.9832	1.4779	1.8296	0.683	0.3073	1.3801	0.4526
KIDINS220	3.5075	6.6258	6.0188	4.1555	5.6414	6.9591	6.9379	6.9154	4.1557	5.559	5.5623	4.8156	6.3702	5.0663	5.5305	6.3939	5.2388	3.5745	5.1568	7.2902	4.7544	5.9804	4.671	5.2217	2.4554	4.9736	4.998	6.5091	7.9149	6.6032	5.688	4.727	3.7702	4.6497	5.1726	4.6553	5.1541	5.3043	5.5947	4.8271	5.0508	3.5211	4.1569	4.3162	2.679	3.1059	3.6265	4.5139	4.264
PLXNB3	0.1244	0.1695	0.1787	0.4667	0.3053	2.7271	0.3903	0.4086	0.6841	0.2007	0.3596	0.2125	1.2951	0.0617	0.2211	0.2295	1.4871	0.077	0.4533	1.961	0.349	0.5773	0.1899	0.4175	0.1882	0.0578	0.1305	0.8098	4.424	1.2174	1.9144	0.1044	1.12	0.0792	0.266	0.4282	0.169	0.2278	0.0525	1.5332	0.2121	0.2129	0.7101	0.2314	0.1146	0.3716	0.07	0.512	0.1011
DMBT1	4.5862	4.7332	4.9333	22.9639	7.986	381.3776	9.5247	403.2274	1.5597	3.3638	343.894	3.3281	4.5951	81.9412	30.1097	13.5615	1.651	6.6969	2.8577	8.8155	102.5495	13.5528	95.319	14.5338	2.7632	3.9506	5.9993	6.0148	0.9819	10.7871	86.6976	108.0072	157.3833	3.7286	11.789	135.0112	6.5476	68.7418	21.7861	385.252	3.0519	1.0969	131.5267	0.6919	14.753	4.761	13.9713	0.8224	6.4491
ATR	0.4537	0.6988	1.0179	0.3452	0.789	0.8175	0.6141	0.9431	0.4944	0.5513	0.6257	0.6812	0.6032	0.7929	0.8012	0.8809	0.6846	0.4563	0.6572	0.7896	0.7426	0.709	0.4282	0.4837	0.6637	0.7502	0.7245	1.0565	0.4348	0.6172	0.7768	0.7055	0.5792	0.5697	0.4692	0.7956	0.8129	0.823	0.71	1.2672	0.6258	1.385	2.0197	1.3055	1.2309	1.0426	1.21	2.0663	1.8194
PPL	3.4366	2.9447	5.3628	9.2785	3.7256	7.0876	5.3094	7.7172	2.8597	4.3602	3.6021	3.7858	7.9762	2.3501	2.2863	5.4106	5.7351	2.4156	5.5534	6.8518	3.6238	4.0694	3.7469	6.914	0.9741	4.9081	4.0225	5.3649	7.3765	4.7172	7.8483	2.5874	1.1102	4.7622	4.8543	4.0909	4.9761	3.6392	4.1811	8.439	4.4338	1.3918	7.56	7.4007	4.1978	6.5942	3.7325	4.6734	3.5492
CDH4	0.008	0.0374	0.0485	0.0587	0.055	0.1058	0.0295	0.064	0.0513	0.0367	0.0123	0.0137	0.043	0.0288	0.0515	0.0749	0.037	0.0201	0.1066	0.0836	0.0331	0.0578	0.0146	0.0174	0.0037	0.012	0.0329	0.0472	0.0789	0.0403	0.089	0.026	0.0345	0.0538	0.03	0.0134	0.0364	0.0603	0.0117	0.0238	0.056	0.0052	0.0233	0.1321	0.0134	0.1057	0.0913	0.0712	0.0189
TNRC18	8.8272	15.2904	14.2083	7.6433	14.7758	16.9564	13.8378	19.3627	7.9842	13.6743	14.4528	11.0149	10.0544	11.3588	9.2427	18.697	13.8806	11.3573	11.2066	17.0278	16.3737	17.3408	10.0735	17.1247	4.5712	14.3124	18.6067	14.3059	20.4755	10.8786	14.646	10.6301	6.2197	12.1935	11.9447	9.2617	15.1116	15.2094	12.0891	16.8374	27.4633	16.8687	19.2783	11.2811	12.5183	31.4531	9.26	13.6539	24.2097
EPHB1	0.0259	0.0449	0.0916	0.0963	0.0105	0.7892	0.4329	0.1081	1.2186	0.1191	0.6713	0.1869	0.7372	0.0565	0.0371	0.0616	0.4313	0.0031	0.127	3.5164	0.0586	0.0723	0.2137	0.3936	0.1698	0.0496	0.0246	0.2922	9.6366	0.7146	0.2009	0.0456	1.3029	0.0495	0.1177	0.1389	0.0556	0.0808	0.0428	0.4568	0.445	0.8575	0.442	0.7807	4.4429	0.019	0.1691	2.1854	2.1701
KCNQ5	0.0774	0.0977	0.2651	0.1443	0.0745	0.1584	0.068	0.0974	0.0738	0.08	0.0716	0.0881	0.2902	0.0916	0.1741	0.1314	0.201	0.045	0.0609	0.1417	0.0805	0.0756	0.0959	0.1005	0.037	0.0736	0.1167	0.1565	0.4255	0.3063	0.164	0.1644	0.2096	0.1562	0.0854	0.0913	0.134	0.0934	0.0751	0.0302	0.0182	0.0241	0.0092	0.0099	0	0.0054	0.0481	0.0394	0.005
WNK2	8.609	10.8644	17.7526	10.529	15.7234	12.3565	13.848	18.5963	10.7357	7.0712	10.6147	8.0026	7.3	7.0082	6.5478	13.0657	10.2661	8.4123	20.2848	13.4451	11.1238	17.8429	5.5255	14.2231	3.3928	9.6282	12.5406	17.6401	15.1081	7.8422	15.9734	8.9491	4.7041	8.1137	12.0578	5.9584	14.526	11.7591	9.3049	8.6926	27.0691	10.9741	14.4331	7.6698	4.1447	9.0299	4.2097	11.0509	6.8477
PCDHA5	0.0042	0.0088	0.0128	0.0069	0.0205	0.0279	0.0078	0.0264	0.0169	0.0106	0.0173	0.0072	0.0202	0.0028	0.0302	0.0151	0.0156	0.0091	0.0233	0.0106	0.0191	0.0128	0.0154	0	0.0039	0.0021	0.0268	0.0299	0.0525	0.0142	0.0313	0.0034	0.0109	0.0084	0.0086	0.0028	0.0064	0.0204	0.0074	0	0	0.0386	0.0527	0.0484	0	0.0269	0	0.1053	0
PRKD1	0.6162	0.6045	0.7411	0.6295	0.8613	2.9508	0.8566	0.9727	0.9551	0.3462	0.6562	0.6687	2.5969	0.324	0.7254	0.6572	1.0857	0.3595	0.9787	2.2421	0.6116	0.5953	0.4347	0.778	0.6314	0.385	0.4122	1.2499	3.0297	1.6	1.1333	0.3082	2.1381	0.6029	0.5805	0.8216	0.493	0.6183	0.483	1.9376	0.3084	1.1352	0.7375	0.462	0.6728	0.2761	0.5635	0.6051	0.7288
IFI16	6.8607	6.2481	14.1061	4.6358	6.8874	16.3436	7.6621	11.4126	10.3289	5.1458	6.1324	4.7298	11.227	6.8133	6.3653	10.1521	7.7421	5.1472	10.7996	7.8862	8.6451	6.3368	5.7507	4.6632	5.8222	6.129	6.778	8.2979	8.0342	9.6586	7.6513	11.1965	17.3879	9.9014	5.6476	12.085	8.0756	9.5469	6.2161	17.5446	24.856	4.9082	3.9434	2.6648	4.9104	1.0143	12.8107	14.4728	7.1497
PLPPR4	0.2714	0.1128	0.456	0.1771	0.3642	0.3185	0.2168	0.3018	0.2261	0.1088	0.1664	0.2008	0.4144	0.0781	0.1554	0.2371	0.306	0.0896	0.2991	0.3537	0.2575	0.2104	0.1243	0.2321	0.1736	0.1381	0.1341	0.3585	0.5274	0.3052	0.417	0.044	0.3647	0.1461	0.1996	0.2181	0.3371	0.144	0.1644	0.5817	0.1028	0.2338	0.5596	0.1207	0.5073	0.0558	0.2301	0.1063	0.6686
MCF2	0.0178	0.0124	0.0225	0.0129	0.0096	0.0098	0.0073	0.0248	0.0333	0.005	0.0091	0	0.0425	0.0078	0.017	0.0318	0.0055	0.0128	0.0382	0.0397	0.0179	0.0181	0.0186	0.0074	0.0217	0.0089	0.0038	0.0093	0.0217	0.0299	0.0481	0.0241	0.0461	0.0148	0.004	0.004	0.018	0.0108	0.0104	0.031	0.0049	0	0.0297	0.004	0	0	0.0194	0.0212	0
ABCA7	1.5988	2.5707	3.1847	1.0825	2.6054	2.1685	2.5588	2.179	1.0775	3.7435	1.3665	2.6428	0.7143	1.2529	2.6519	1.6434	1.7586	1.9481	1.6184	1.3069	2.8948	2.3517	1.8164	1.9776	1.0913	2.0614	3.4613	2.3715	0.5108	1.342	1.9648	3.5058	0.4483	2.1958	1.4797	0.9239	2.7358	1.9078	2.3647	1.2718	3.3861	2.2672	2.4608	2.4642	0.6174	2.4527	1.9736	3.1597	2.0323
NES	2.5272	3.9876	5.7638	5.9728	5.0423	11.0364	4.9353	8.0209	1.9295	4.0944	5.2733	5.3085	8.7612	4.3834	4.2279	14.1491	8.4291	2.91	3.259	12.6638	9.1348	4.3135	4.7902	5.8894	3.3944	6.0052	4.8847	10.2547	13.0129	8.8841	7.9262	3.3544	3.205	5.1903	5.1307	7.7796	7.4778	3.98	5.1868	14.6755	1.7662	2.6083	4.14	15.2241	8.1478	10.3228	5.5133	14.6357	13.6613
CCDC73	0.0038	0	0.0058	0.0021	0.0031	0.0032	0.0023	0.0027	0.0031	0.0032	0	0.0022	0.0046	0.0075	0	0.0068	0	0.0027	0.0035	0.0032	0.0029	0.0058	0.004	0.0024	0.007	0.0019	0	0	0	0.0064	0.0077	0	0	0.0038	0	0.0026	0.0087	0.0023	0.0044	0.0028	0.0063	0	0	0.0103	0	0.0056	0.0125	0	0.0051
DAAM2	1.0142	1.9213	1.8799	2.6378	2.2535	2.9749	4.0811	2.3359	1.4485	1.1221	1.301	1.3766	3.2478	1.1173	1.0398	1.9077	2.3744	1.1624	1.3538	2.6603	1.8809	2.3619	0.8917	1.9344	1.4865	1.6257	1.0482	2.3798	4.0192	2.2676	2.3383	0.8601	2.787	1.4521	1.8763	1.5156	1.7898	1.1171	1.2181	1.1264	0.1874	0.2545	0.4535	0.2629	0.2402	0.1306	0.1703	0.4422	0.689
TRPM3	0.0075	0.0164	0.0148	0.0147	0.0121	0.0323	0.0157	0.0188	0.0193	0.0125	0.0131	0.0086	0.0251	0.0059	0.0065	0.0174	0.0153	0.0032	0.0373	0.0226	0.0124	0.0137	0.0063	0.0121	0.0124	0.0082	0.0114	0.0142	0.0428	0.0227	0.0283	0.0037	0.022	0.0052	0.0123	0.0091	0.0046	0.019	0.0053	0.0291	0.0099	0.0098	0.0225	0.0041	0.2708	0	0.0049	0	0.0779
DOCK4	0.5647	0.7755	0.771	0.4058	1.0537	1.2959	0.8568	1.2651	0.6968	0.7831	0.9017	1.0131	1.3864	0.5524	0.9346	0.9821	1.0414	0.4739	0.9981	1.112	1.2607	1.0021	0.5997	0.5764	0.7578	0.781	0.6228	0.9951	1.2912	1.1321	1.1909	1.2266	0.9599	0.6422	0.6576	0.8763	1.0503	0.9138	0.884	1.9591	0.8017	0.4509	0.4507	0.4249	0.6396	0.3824	0.2755	0.5836	0.5719
GREB1	0.0266	0.0742	0.0787	0.0408	0.0489	0.1339	0.0981	0.1513	0.0426	0.0303	0.0692	0.0606	0.0952	0.019	0.045	0.0884	0.076	0.0295	0.0622	0.0929	0.0638	0.079	0.0302	0.0599	0.0442	0.0302	0.0735	0.0552	0.1184	0.0548	0.0652	0.053	0.0625	0.0663	0.0642	0.0907	0.1173	0.0452	0.0718	0.171	0.0498	0.06	0.0422	0.0636	0.0161	0.0178	0.1065	0.0991	0.1628
EFCAB5	0.2083	0.2751	0.1643	0.0684	0.2982	0.0574	0.3014	0.1327	0.1217	0.3987	0.1109	0.1927	0.0673	0.0795	0.3417	0.1083	0.1885	0.1837	0.2033	0.0943	0.1536	0.2936	0.3592	0.156	0.1269	0.1213	0.2117	0.0819	0.0285	0.1858	0.0965	0.1513	0.0673	0.1298	0.2276	0.061	0.1677	0.356	0.1593	0.0678	0.1144	0.0623	0.0866	0.1814	0.0435	0.2145	0.092	0.1778	0.0847
POLQ	0.3878	0.7877	0.9243	0.1481	0.728	0.6754	0.4649	0.9111	0.3158	0.5326	0.4454	0.4998	0.2906	0.8888	0.445	0.6571	0.4117	0.3058	0.3356	0.3267	0.4755	0.6065	0.347	0.2661	0.4861	0.4349	0.5989	0.7989	0.0585	0.4788	0.8294	0.6861	0.3534	0.3435	0.1855	0.7577	0.6312	0.9761	0.5432	2.1183	1.3492	0.6526	1.8441	1.2185	1.4763	1.2184	0.6324	1.6322	1.4304
CACNA1F	0.1085	0.0834	0.115	0.1015	0.2105	0.0753	0.1094	0.1448	0.1252	0.0761	0.071	0.0395	0.0466	0.0312	0.0559	0.0813	0.0722	0.0747	0.1754	0.0653	0.0883	0.1715	0.0407	0.0457	0.0714	0.0758	0.0852	0.1229	0.0127	0.0255	0.0936	0.1232	0.0336	0.0887	0.0503	0.0436	0.1907	0.0524	0.0784	0.0614	0.118	0.0623	0.1588	0.0644	0.0145	0.1571	0.092	0.2241	0.0205
PCDHA13	0	0.0172	0.0167	0.003	0.0223	0.032	0	0.0077	0.0089	0.0046	0.0169	0.0126	0.0132	0	0	0.0197	0.0306	0	0.0102	0.0185	0.0125	0.0126	0.0058	0.0034	0	0	0	0.0391	0.0202	0.0046	0.0298	0.009	0	0.0083	0.0038	0.0037	0.0084	0.0133	0.0129	0.0082	0	0.0144	0	0.0186	0	0.0135	0	0.0197	0
PCDHB4	0.5214	0.468	0.6758	0.4081	0.4088	0.9728	0.8157	0.7028	0.5253	0.3892	0.7388	0.6565	1.5268	0.4082	0.4636	1.0565	1.1244	0.3345	0.6531	1.32	0.8152	0.5944	0.4071	0.7098	0.4331	0.6385	0.4404	0.4286	2.2397	1.0809	1.1074	0.173	0.6397	0.5356	0.6833	0.5979	0.5027	0.4241	0.5752	0.7233	0.0716	0.0722	0.2759	0.2077	0.2637	0.0928	0.1031	2.4337	0.4255
SYCP2	0.1116	0.1015	0.1655	0.1087	0.2707	0.1076	0.1686	0.1455	0.1341	0.0971	0.0499	0.0503	0.1276	0.0548	0.1331	0.1659	0.1375	0.0634	0.1922	0.0816	0.0981	0.1555	0.0605	0.0692	0.1317	0.1021	0.0648	0.139	0.1155	0.1366	0.1066	0.1848	0.0721	0.0765	0.0507	0.0311	0.1127	0.1234	0.1138	0.0969	0.0613	0.1275	0.4177	0.2822	0.0621	0.0933	0.0607	0.1574	0.1002
ADCY1	0.1615	0.0996	0.3439	0.0901	0.1932	0.226	0.2077	0.3157	0.1483	0.1097	0.1078	0.1164	0.1284	0.0972	0.0894	0.1766	0.1552	0.085	0.3421	0.1835	0.1151	0.2929	0.1054	0.1201	0.0334	0.13	0.1582	0.2641	0.1258	0.1825	0.1465	0.0751	0.1576	0.1631	0.0806	0.1644	0.1827	0.2272	0.158	0.1426	0.9649	0.0478	0.1146	0.0363	0.0575	0.0337	0.0105	0.1917	0.113
AHDC1	2.4895	2.2504	3.237	1.7696	3.0469	5.8131	2.9489	5.287	2.6188	2.1485	3.0777	2.3392	4.3621	1.6024	2.5831	2.9982	3.9922	1.906	2.9993	6.4216	2.784	3.1812	2.3732	2.9822	0.7615	2.2292	2.5205	5.1179	10.3189	3.4586	4.562	2.3569	2.232	2.5022	2.9396	3.0145	3.2558	2.6185	2.343	5.1495	4.6277	2.3748	2.5583	2.9487	1.1129	2.5018	0.9693	1.4649	3.1251
CARD11	1.6307	2.0561	8.2426	0.8938	1.5862	1.4067	1.5333	0.8083	2.1236	1.7361	1.5172	1.0244	0.9378	2.2565	1.3205	1.7087	1.9874	1.4918	1.6949	0.9336	4.6534	2.4936	2.0597	1.1635	0.7895	1.8832	3.1277	2.3347	0.2421	2.1432	2.3556	5.827	1.1137	5.6615	1.2699	3.1852	3.7798	1.8887	1.8467	7.8198	1.3381	0.3392	2.2528	0.4029	7.6991	0.3687	1.6848	11.6618	1.159
TNN	0.0775	0.2665	0.0993	0.3016	0.188	0.1676	0.2749	0.0788	0.0382	0.0249	0.0945	0.0509	0.0569	0.0351	0.0854	0.1116	0.2811	0.0428	0.0438	0.3189	0.1662	0.0816	0.0435	0.218	0.1144	0.0744	0.1435	0.0375	0.1612	0.5256	0.0322	0.0677	0.0822	0.1219	0.1218	0.1238	0.122	0.036	0.0973	0.1021	0.0098	0.0856	0.0793	0.1769	0	0.0146	0.107	0.0637	0.1807
PCDHB6	0.0829	0.067	0.1533	0.0651	0.0968	0.2054	0.0905	0.224	0.1401	0.0538	0.127	0.1048	0.5162	0.0602	0.1054	0.2134	0.3148	0.0132	0.1607	0.3615	0.1248	0.056	0.0767	0.1426	0.0757	0.101	0.0933	0.1593	0.7063	0.255	0.2109	0.0747	0.119	0.0459	0.0815	0.1172	0.1186	0.0611	0.0965	0.1371	0.0228	0.0481	0.0383	0.0497	0.0615	0.1261	0	0.0328	0.062
BRINP1	0.031	0.125	0.0764	0.2279	0.0188	0.1347	0.0668	0.1187	0.0497	0.1815	0.0754	0.1414	0.1852	0.1015	0.0444	0.1176	0.1506	0.2061	0.2709	0.1686	0.1403	0.0059	0.1293	0.1347	0.1844	0.0348	0.0541	0.0366	0.1418	0.1824	0.1726	0.1007	0.0735	0.1586	0.0529	0.052	0.1	0.0328	0.0949	0.1213	0.2686	0.0304	0.0387	0.1831	0.0518	0.0114	0.3544	0.4561	0.0366
KDM2B	1.2087	1.5875	2.3058	1.4993	1.7314	2.0106	1.563	1.7891	1.684	1.1033	1.5655	1.3798	1.5288	1.4817	1.4491	1.5436	1.7653	1.3374	1.4628	1.6345	2.02	1.7551	1.0862	1.4953	1.2494	1.4955	1.6333	1.7309	1.4795	1.5163	1.7525	2.0301	1.3281	1.6791	1.1973	1.4965	2.1086	1.6975	1.3631	3.282	2.704	2.8592	2.9253	1.8363	3.1734	2.1972	1.385	2.769	1.7239
LCOR	1.973	2.7074	2.7515	3.4969	2.836	1.7954	2.6797	2.6923	1.5629	3.9982	3.0771	2.4818	1.5812	3.3696	3.5809	2.2043	2.0114	2.3307	1.8864	2.7666	2.5593	2.6186	3.1904	2.5214	1.1355	3.053	2.7835	2.7433	0.9309	2.4144	2.3342	2.2509	1.1695	2.4688	2.3837	2.1511	2.3247	3.2675	2.8834	2.8893	1.8147	1.8919	1.814	2.3526	1.7012	1.504	2.6446	3.7286	2.2333
STAG1	3.8489	6.0662	6.013	2.8519	5.3277	4.7555	5.5395	5.4811	4.2446	4.7827	5.3344	4.0808	5.3692	5.5142	3.9344	4.0979	3.4225	3.986	5.0218	4.7723	4.6602	5.2476	5.4463	4.7179	3.1979	5.1182	4.7087	4.9258	4.7704	4.5759	3.6454	4.3773	3.9068	4.4091	4.3526	4.8605	4.876	5.2626	5.4508	3.5242	4.7756	3.0328	4.6382	2.5896	2.5083	1.5231	4.0891	5.2703	3.8092
MED13	5.2812	7.8524	7.3403	5.5503	7.0778	5.4234	7.8028	6.936	4.4764	9.0422	7.4234	6.4352	5.6438	7.3901	8.9042	7.4095	5.4992	5.5466	5.1914	7.2349	6.1756	6.8738	7.2649	6.0543	4.0557	7.0761	6.9238	7.6752	3.6717	6.4066	5.4379	6.4261	4.3471	5.9459	6.538	5.4695	6.0712	7.3194	7.2291	7.4845	5.9774	5.2343	5.4944	5.8443	5.9083	5.6046	6.0054	10.1229	8.6903
MRC1	3.7902	8.1286	4.7601	6.5868	11.0576	24.111	18.1485	10.6346	5.7389	5.9478	10.2321	7.271	14.6714	6.1943	5.0934	2.0254	10.0535	4.7824	12.0264	3.8784	14.7931	4.788	2.9265	3.6201	8.0803	9.3972	6.9752	3.3952	4.421	5.7258	2.6442	6.6362	7.3689	6.4199	7.9459	12.0874	7.7533	4.649	8.9965	6.3804	1.4945	2.3	2.1686	0.3555	2.515	0.1475	1.5691	2.3118	2.4502
COL15A1	3.2448	7.4706	6.7362	6.2693	5.539	17.8568	7.3997	12.0498	4.7142	5.1551	7.3762	6.9021	20.3312	3.3907	5.4532	8.9608	17.0117	3.1521	6.1151	20.5627	7.9241	7.0827	3.9384	8.6984	4.0589	6.6402	6.5042	18.6324	46.5646	15.3713	11.4549	5.0356	8.1249	5.4997	7.4613	8.6085	7.4839	6.1794	9.0925	21.6443	10.3287	2.8201	8.8838	1.7366	8.3579	2.3992	2.1891	2.4787	25.5013
ASCC3	1.9991	3.3178	3.9639	2.2607	3.0294	3.7789	2.6481	3.9763	2.2752	2.4635	3.8388	3.1645	2.7947	4.255	3.3678	3.5007	2.9514	2.0911	3.0631	3.2527	3.6273	1.6344	1.9614	2.4491	2.5595	3.6546	3.2293	3.8132	2.0769	2.3752	3.1402	3.3193	3.2964	3.1944	2.5906	4.5268	3.6211	4.1028	3.4173	7.1907	5.2559	6.7621	5.1427	4.8501	4.0299	3.1791	6.5922	7.2068	5.5921
STK31	0.0342	0.0737	0.0555	0.0718	0.0514	0.0081	0.0541	0.0544	0.0509	0.0408	0.045	0.0223	0.0525	0.0448	0.077	0.0916	0.0407	0.0351	0.0404	0.0163	0.0405	0.0558	0.0204	0.0303	0.0492	0.0464	0.0496	0.0385	0.0036	0.0493	0.033	0.0516	0.0253	0.0463	0.0133	0.0491	0.063	0.0472	0.0712	0.0874	0.274	0.7024	0.9314	0.1418	0.3266	0.4428	0.8456	0.4616	0.2042
ATP7A	1.1509	1.6168	1.5549	1.0182	1.4892	1.4654	1.5975	1.8066	1.2596	1.237	1.3282	1.2429	1.5898	1.2229	1.5213	1.9049	1.3156	0.974	1.596	1.5919	0.9685	1.5883	0.9374	1.109	0.8126	1.3036	1.4616	1.7538	1.4506	1.3659	1.2525	1.2638	1.0057	1.2395	1.3634	1.16	1.3349	1.5461	1.3745	1.24	1.3384	1.7145	2.1751	1.8154	1.5442	0.6062	1.7918	2.9223	1.4013
NRG1	0.3499	0.5148	0.3691	0.1116	0.6452	0.2102	0.4767	0.3106	0.1925	0.6371	0.3066	0.3959	0.3621	0.2252	0.6114	1.3103	0.4766	0.2238	0.1807	0.3111	0.3471	0.3001	0.2268	0.3143	0.2516	0.3786	0.6337	0.2155	0.1437	0.2831	0.2604	0.3122	0.2324	0.2305	0.2192	0.5562	0.4811	0.3085	0.6523	0.4487	0.0544	0.0624	0.1005	0.0218	0.1407	0.0261	0.0619	0.1476	0.5345
CFAP47	0	0.0041	0	0	0.0021	0	0.0016	0.0037	0.0021	0	0.0027	0	0	0.0017	0.0038	0	0	0.0019	0.0048	0.0022	0.004	0.004	0.0014	0	0	0.0026	0.0033	0	0	0	0.0106	0.0021	0	0	0.0054	0	0.002	0	0	0.0059	0.0022	0.0274	0.0022	0.0053	0	0	0	0	0
GRIK3	0.1604	0.5091	0.4944	0.7243	0.4932	2.6773	0.838	0.5893	0.4521	0.3325	0.565	0.4908	1.5275	0.178	0.4059	0.7252	1.0854	0.1398	0.1421	2.2638	0.8629	0.344	0.3504	0.6851	0.2329	0.3487	0.176	0.7906	3.8217	1.3296	1.3899	0.1603	1.4015	0.3099	0.7004	0.4969	0.3276	0.4284	0.287	0.3347	0	0.0299	0.0453	0.0444	0.0191	0.021	0.0561	0.0816	0.0501
CHRD	0.3497	0.3824	0.5192	0.4668	0.8188	1.1448	0.7425	1.6384	0.6113	0.3034	0.3296	0.3697	0.8778	0.2347	0.3381	0.7734	0.7891	0.2086	0.7343	1.0321	0.5234	0.5765	0.3003	0.4306	0.444	0.358	0.4143	1.0643	1.3839	0.732	0.7683	0.3204	0.716	0.4076	0.43	0.6297	0.4886	0.3561	0.381	0.8452	0.1834	0.4091	0.3512	0.3399	0.3032	0.2289	0.2	0.4772	0.6023
ZNF862	1.1852	1.4526	1.6648	1.1357	2.6553	1.6552	1.8848	1.6402	1.1956	1.1478	1.0435	0.8495	1.3927	0.6328	1.1549	0.8053	1.5969	1.2271	1.7283	1.5003	1.1374	1.8234	0.7583	1.1283	0.7828	1.0046	1.3411	1.6254	1.6043	1.4204	1.4821	1.2246	0.7658	1.164	1.0285	0.7532	1.5145	1.2015	1.0356	0.9886	1.2001	2.5493	1.612	1.1023	0.7985	2.58	0.8617	1.3923	2.6076
FANCM	0.4185	0.6119	0.5853	0.2681	0.496	0.5276	0.3902	0.5719	0.4035	0.3139	0.4132	0.432	0.4654	0.5336	0.4772	0.4964	0.3343	0.2392	0.4137	0.4415	0.4728	0.4933	0.2492	0.2725	0.661	0.4583	0.4426	0.5382	0.3447	0.4019	0.4613	0.4228	0.4583	0.3218	0.2971	0.5725	0.4057	0.507	0.5144	0.887	0.6194	0.5787	1.212	0.8081	0.5801	0.7895	0.8503	0.72	0.3772
SLC12A5	0.0236	0.0088	0.0256	0.0073	0.0082	0.0753	0.0353	0.0188	0.0243	0.0169	0.0138	0.0211	0.0201	0.011	0.0145	0.0301	0.0312	0.0194	0.062	0.0254	0.0305	0.0205	0.0141	0.0167	0.0247	0.0269	0.015	0.0239	0.0296	0.0227	0.025	0.0328	0.0233	0.037	0.0299	0.0203	0.0256	0.0143	0.0118	0.0176	0.0362	0.0397	0.0084	0.0114	0.0451	0.005	0.022	0.0361	0.0136
TLE4	2.2219	3.775	3.2416	2.107	3.655	3.7089	3.9727	3.8264	2.5392	3.3213	2.9464	2.7888	3.5576	2.4479	3.5062	4.1877	3.5027	2.6748	2.7529	3.2677	3.2612	2.8722	2.6403	2.4647	2.7213	3.4703	4.6737	2.9023	3.9232	3.6222	2.7077	3.6126	2.1893	3.3414	3.6645	3.5371	3.0659	2.709	3.5896	2.0694	1.9698	0.7911	1.7987	2.9314	1.7286	0.4528	3.7436	1.805	1.7974
ARHGEF11	9.389	12.4066	10.4233	14.1685	13.4343	9.3669	12.9846	11.9088	7.4938	13.0602	11.9873	11.8991	7.4763	10.5678	11.5694	9.6503	9.4821	10.5676	8.6486	9.6282	10.803	14.9708	13.3588	12.6877	6.3918	11.9836	11.9932	10.419	7.0679	8.2331	10.2945	9.9498	4.9457	12.6129	11.5156	8.8722	11.777	13.8024	9.4332	7.0442	8.8118	5.4022	9.3388	7.2929	4.4791	7.3794	5.2184	7.1279	9.1347
ZMYND8	7.0583	9.2867	10.9431	7.132	9.7997	8.5512	9.6652	9.4832	5.7434	12.3876	7.3185	9.0099	6.5294	7.7431	10.1143	4.0534	8.2652	8.0245	10.0989	7.3993	8.6366	9.0419	7.8026	7.7948	4.6187	9.1186	7.7408	7.3674	5.1978	7.6128	7.4807	8.4772	4.4974	8.63	7.7268	7.4874	9.8874	8.9449	9.8605	14.0656	3.7231	13.3273	12.637	10.8113	12.3208	28.2035	8.8429	13.9947	14.3904
CCDC180	0.0376	0.0315	0.0586	0.0205	0.0845	0.0691	0.0373	0.0581	0.0268	0.0419	0.031	0.0309	0.0274	0.0178	0.0389	0.0354	0.0541	0.0285	0.0365	0.0454	0.0252	0.0445	0.0185	0.0246	0.021	0.025	0.0172	0.069	0.0871	0.0211	0.0761	0.0356	0.0162	0.0365	0.01	0.014	0.0475	0.024	0.0244	0.0124	0.0172	0.0136	0.033	0.0451	0	0.1207	0.0239	0.1266	0.0408
ST6GAL2	0.1677	0.0953	4.2049	0.2079	1.2488	0.6222	0.1678	0.1085	0.7625	0.1205	0.1734	0.091	0.9261	0.0408	0.0782	0.1461	0.3136	0.0224	1.9959	1.3101	0.0206	0.4921	0.2274	0.2611	0.0428	0.1012	0.2669	0.592	1.0973	0.4748	0.1157	0.0506	0.373	0.0545	0.1222	0.2377	0.0768	0.3717	0.1931	1.0598	0.0546	0.0356	0.1687	0.05	0.8724	9.8407	0.0445	0.1042	4.9211
MYPN	0.1708	0.6101	0.2918	0.0119	0.3754	0.0977	0.1508	0.0792	0.0526	0.6109	0.1813	0.4538	0.1359	0.2722	0.1442	0.2265	0.2469	0.2169	0.1288	0.4245	0.452	0.1132	0.8164	0.2633	0.7084	0.5726	0.5383	0.1688	0.016	0.0993	0.0738	0.5542	0.4566	0.0764	0.3878	0.3403	0.0995	0.3831	0.6073	0.0489	0.0433	0.143	0.0619	0.1093	0.0439	0.0064	0.1072	0.1092	0.1415
ANKHD1-EIF4EBP3	0.0792	0.0865	0.078	0.0862	0.2092	0.1069	0.1152	0.1175	0.0487	0.1037	0.0661	0.0676	0.0599	0.0432	0.155	0.146	0.1098	0.0701	0.0655	0.0838	0.0736	0.1024	0.0495	0.0311	0.0386	0.0988	0.077	0.1433	0.0772	0.1108	0.1459	0.0771	0.025	0.0711	0.0809	0.0495	0.078	0.0812	0.0754	0.0511	0.0675	0.069	0.0747	0.1015	0.0882	0.1021	0.1034	0.1928	0.1013
ZNFX1	7.1304	7.8408	8.0808	7.6973	7.6333	13.2411	7.4948	7.554	5.6482	10.0377	12.1847	8.8251	7.7653	20.261	8.9069	9.9703	6.8101	6.6573	6.6713	9.5074	13.7426	8.0276	12.2907	8.2846	3.2765	9.2141	8.9602	10.4116	7.6	7.2985	9.2182	13.6507	8.6271	9.8715	8.6935	8.6826	9.3912	12.572	8.9256	6.5226	12.3885	5.5809	12.1556	4.4749	4.277	10.0649	6.2216	6.0708	12.4697
DOCK10	1.6967	2.0112	3.2222	0.8894	2.5389	1.5365	2.4066	1.5163	1.5941	1.3546	1.7218	1.1872	1.1598	2.3539	1.6165	1.7454	1.6395	1.2328	2.1287	1.1861	3.252	2.0953	1.0455	0.959	0.9102	2.0598	1.8037	2.2139	0.5372	1.6433	1.3553	3.2207	1.6108	2.4606	1.2536	1.6877	2.1409	2.6123	1.7889	1.2551	1.1609	0.379	0.5914	0.4076	0.3468	0.1629	0.5517	1.5036	0.5702
PLCB4	13.5862	13.5041	8.7768	2.9977	13.7487	7.3348	10.8102	18.607	5.4267	5.649	6.7727	7.4697	8.1695	7.6039	10.7796	8.2951	6.7051	9.2276	9.7456	6.1419	7.9641	9.5608	4.0824	5.8036	5.4166	12.9518	11.7461	7.1202	3.0937	7.3322	10.7025	6.3025	4.6846	7.3779	9.5757	6.3226	11.0419	7.3363	13.5249	29.0135	10.0898	48.6879	8.6543	51.9448	69.7634	22.743	42.2968	96.0051	56.7498
BICRA	1.9632	3.5464	2.4602	2.7159	3.1207	2.5695	2.9854	3.0989	1.5886	4.3207	3.3915	4.4079	1.591	2.5607	3.6722	2.5279	3.9506	3.926	1.9184	2.5747	4.5421	2.9814	2.3006	2.9954	1.0291	3.2897	3.4163	2.5833	2.3576	1.9861	3.3051	3.0478	1.0478	3.5212	2.5811	1.7969	4.4321	2.59	2.8567	2.5909	2.7324	2.9408	2.4813	2.0301	2.1541	4.0548	1.3905	2.6395	2.8592
PCDH7	0.5842	1.1123	1.232	1.0932	1.1153	5.2095	1.6792	1.7829	1.2488	0.9962	1.7874	1.143	3.4935	1.0581	1.3457	1.4947	2.7109	0.4615	1.5175	5.3874	1.7656	1.2444	0.7808	1.4815	0.776	0.8818	1.0309	2.8683	7.5851	3.7974	1.9669	0.5892	2.0151	1.1442	1.2873	1.427	1.032	0.8824	1.0952	1.3338	0.366	0.2467	0.6368	0.2714	0.8112	0.0745	0.3243	0.2579	1.1898
DDX60L	2.3703	3.415	2.5922	3.3113	3.3405	2.2779	2.9426	2.4937	1.7325	3.2232	3.2886	3.5323	2.4411	2.8031	4.9404	3.0926	2.2798	1.8464	2.1365	2.1064	2.8978	2.1081	3.0643	2.4332	1.6209	3.7724	1.9999	1.8172	0.5966	1.7674	3.0615	2.1289	1.1829	2.071	2.2514	2.2074	3.0683	4.0248	2.783	0.8325	2.2281	1.5569	1.6212	1.1176	0.9085	0.4879	3.0508	1.7845	2.8716
NBAS	3.3538	5.501	6.1691	11.4711	4.347	6.5906	5.7007	6.4375	4.0978	3.1655	5.5073	4.658	5.705	4.847	3.699	5.1982	5.3078	2.2161	5.1029	5.5142	4.7534	4.9525	3.4027	4.5544	2.4655	5.0685	5.0367	5.7318	6.4728	5.055	4.9893	4.6711	3.2423	5.1098	4.7151	5.0981	5.5141	4.67	5.7159	7.1943	7.9241	5.339	3.6914	4.8459	2.9841	3.9808	7.2294	4.991	4.269
RFX7	1.1236	1.4693	2.0059	1.0516	1.5908	1.7277	1.4889	2.1487	1.2645	1.1936	1.6772	1.1855	1.4746	1.3503	1.4662	1.1812	1.3186	1.0144	1.8868	1.5501	1.543	1.293	0.8366	1.0088	0.7903	1.2894	1.2895	1.9665	1.6421	1.4718	1.5286	1.9327	1.1458	1.351	1.3402	1.2602	1.8786	1.439	1.5145	2.694	2.2412	2.3948	1.8274	2.1369	1.9278	1.0932	1.5599	3.4901	1.2719
PTPRZ1	0.0801	0.1634	0.11	0.4194	0.199	1.2673	0.2425	0.2804	0.3374	0.156	0.1879	0.1756	1.15	0.0931	0.3227	0.3332	0.6524	0.0404	0.0654	0.8723	0.2569	0.1037	0.1343	0.2794	0.1219	0.1051	0.0845	0.4828	1.9137	1.0233	0.5017	0.0601	1.0399	0.0932	0.2	0.3258	0.0652	0.2183	0.0743	0.1612	0.0049	0.0271	0.0123	0.002	0.0099	0.0015	0	0.0053	0.0419
DCLK1	0.4182	0.4433	0.6694	0.5001	0.4306	2.6257	0.6279	2.3052	0.5001	0.6168	0.6454	0.5803	1.9162	0.2817	0.4557	1.1612	1.3922	0.2404	0.8524	1.5558	0.771	0.4776	0.5546	0.5931	0.4638	0.5429	0.3374	1.0782	1.9733	1.5544	1.8537	0.3324	0.9392	0.6535	0.53	0.7985	0.4965	0.4493	0.4957	0.7945	0.0223	0.0733	0.0796	0.0393	0.1042	0.0153	0.0475	0.1186	0.0938
CNTRL	1.4738	2.1534	3.715	0.7843	1.8702	2.4778	1.6934	2.0094	1.3426	1.2466	1.0531	1.2162	1.2952	1.1333	1.5088	1.2915	1.4467	1.232	1.8699	1.4212	1.7352	1.9837	0.9118	0.9798	0.7209	1.4029	1.9972	2.0449	1.2084	1.6345	1.9929	2.4826	0.8645	1.6678	1.2037	1.2683	2.1637	1.3762	1.6968	3.3453	3.3516	0.9806	1.8108	2.6723	0.9166	2.0908	1.7089	2.4447	2.0375
CACNA1C	0.1635	0.2374	0.3261	0.6796	0.2112	4.7763	0.7061	0.6042	0.8445	0.3508	0.8548	0.4974	4.5071	0.3008	0.6385	0.647	2.4793	0.1118	0.5894	4.9599	0.3026	0.6363	0.4144	1.1379	0.4048	0.2012	0.2632	2.6657	13.228	2.7955	1.8882	0.2403	1.8174	0.2422	0.6982	1.0038	0.3264	0.4911	0.1468	0.7619	0.5576	0.5185	1.0785	0.4233	0.3366	0.1054	1.1287	0.5822	0.4885
DOCK11	1.606	1.7622	3.058	2.0265	1.9277	5.4385	2.2656	2.3072	2.3404	1.6549	2.3523	1.7647	4.6378	1.9225	1.8826	1.5874	3.2455	0.9727	2.778	3.8646	2.8606	1.6219	1.402	1.6827	1.6554	1.7543	1.9015	3.0429	5.4099	4.1306	2.3697	2.8696	3.0791	2.7789	1.7459	2.7686	2.5688	1.6702	1.8475	4.6187	1.5001	2.4119	3.8129	2.8681	5.0775	2.6376	5.2241	4.5966	1.6594
WDFY3	1.2592	2.1688	2.3055	1.6476	2.5401	3.4882	2.6168	3.165	1.6753	1.8603	2.0476	1.8363	2.6325	1.5729	2.0079	2.4592	2.1915	1.2391	2.3118	2.881	1.6594	2.2336	1.405	1.7896	1.0465	1.855	1.8194	2.6345	2.7718	2.0757	2.128	1.5935	1.7003	1.741	1.8942	1.6023	2.1519	2.0302	2.1107	2.9397	2.0287	1.5112	1.8175	1.8513	0.8243	1.707	1.471	2.9503	1.1672
PRR12	4.4181	6.6396	8.1293	4.0973	6.4261	8.4671	7.7819	10.5683	4.1232	4.6932	6.051	5.5533	5.5034	4.7957	4.535	4.5705	8.0119	5.8579	6.3693	8.1705	7.5486	8.4735	4.8611	7.0739	1.5128	6.3586	6.3815	8.2379	9.2049	5.4359	7.5725	6.0521	2.9007	6.699	6.5469	5.0758	9.1572	7.4781	6.137	6.4856	8.7721	7.5603	6.6029	6.7726	5.2749	6.5903	2.7849	5.9681	8.0225
MAGEL2	0.007	0.0362	0.0896	0.0833	0.0507	0.1438	0.0556	0.1161	0.0558	0.0639	0.0889	0.0793	0.1412	0.041	0.0399	0.0497	0.1351	0.025	0.0576	0.1454	0.1154	0.0688	0.0652	0.0475	0.0382	0.0452	0.0485	0.104	0.234	0.1695	0.197	0.0395	0.048	0.0416	0.0853	0.0839	0.0738	0.063	0.0324	0.2436	0.0631	0.0091	0.0637	0.0141	0	0.0307	0.0568	0.062	0.0844
NINL	0.4936	0.5234	1.2192	0.602	1.036	1.9327	0.8673	1.0397	1.1106	0.4081	0.7644	0.5223	1.2254	0.212	0.7066	0.609	0.8203	0.3149	1.255	1.5455	0.6009	0.9247	0.2336	0.5871	0.6834	0.5249	0.4075	0.6666	1.8654	1.2221	0.8603	0.7198	0.7087	0.4599	0.5502	0.5711	0.831	1.1579	0.3892	4.7694	0.5546	0.1823	1.0283	0.9883	0.1498	3.7962	0.2684	2.1754	1.1279
SCAF11	6.189	8.0845	9.2454	6.2932	7.534	7.5635	7.5328	9.3497	6.4465	7.56	8.0189	7.2168	7.0052	8.44	9.2973	8.0369	6.7534	5.4495	7.978	7.63	6.6203	7.1398	7.0171	5.6699	5.8406	7.688	7.5587	9.0294	5.4067	6.9034	6.9762	7.7935	6.066	7.2379	6.9978	7.1713	8.2523	7.5537	8.5154	11.767	7.5877	10.0344	10.3338	7.5345	9.2968	4.5523	9.2521	10.2392	8.131
PCF11	3.7013	5.2302	6.1779	5.1626	7.2941	4.4523	5.5248	5.2861	3.6214	4.7284	4.4282	3.8768	4.4949	4.3896	4.7617	5.401	4.3395	3.8506	5.0016	3.7714	3.912	6.708	3.4825	3.6754	3.8179	4.7561	4.6472	5.1772	3.1152	5.1714	4.6407	4.6384	3.2874	4.1514	3.8483	3.5132	5.4133	5.121	4.9297	4.1429	4.1548	3.5066	4.8994	4.2287	3.6916	3.9931	4.238	6.4567	4.3346
PLXNA3	2.2107	2.0175	2.5773	1.0723	4.9509	2.6101	2.6023	2.3558	1.3515	2.2513	2.7685	2.0199	1.7399	1.6711	1.9883	1.2041	2.653	2.1243	3.5592	2.9561	3.0613	4.1001	4.1116	2.9547	0.9243	1.9382	2.791	2.3017	1.8724	2.1574	3.6356	3.6356	1.4156	2.6369	2.4431	1.4893	4.0691	1.7237	1.9892	2.3432	5.754	7.4513	7.5133	2.799	2.0143	6.7992	2.5126	9.9449	4.4544
CFH	8.1195	4.7187	8.086	4.6756	8.3738	9.2544	8.3391	11.7823	8.5156	4.4206	5.4469	5.7115	7.3762	6.3931	4.0933	8.8647	7.3474	3.9635	14.6267	9.1163	9.2967	5.1861	4.9527	5.2277	4.761	6.162	5.0432	7.327	3.6451	7.8055	7.2546	5.4113	9.3672	6.1366	5.4686	7.4621	6.7532	5.22	7.8614	7.4519	1.757	1.0919	2.0522	0.9144	2.0627	0.3724	1.7268	2.0464	3.4065
KCNH1	0.0184	0.051	0.0488	0.0217	0.0496	0.0583	0.0396	0.0789	0.0221	0.0231	0.047	0.0402	0.0622	0.0141	0.0307	0.0465	0.0596	0.0198	0.0423	0.0487	0.0231	0.0397	0.008	0.038	0.0224	0.0276	0.0311	0.029	0.0426	0.0283	0.0558	0.0249	0.0476	0.026	0.0251	0.0164	0.0581	0.037	0.0411	0.0388	0.0025	0.004	0.0204	0.0124	0	0.0075	0	0.0273	0.0434
PTPN14	0.3848	0.4066	0.7149	0.6984	0.4654	2.576	0.6977	1.0097	0.6153	0.47	0.6178	0.5139	2.0563	0.2989	0.5279	0.8448	1.3855	0.2048	0.7968	2.8533	0.5265	0.8177	0.4407	0.9588	0.3296	0.4752	0.4124	2.0426	5.4596	2.0431	1.0914	0.2184	1.3799	0.5116	0.7262	0.7485	0.4846	0.6006	0.453	1.7605	0.9643	0.8205	0.8986	0.7004	0.4817	0.2973	0.408	1.1136	0.6109
TRPC3	0.0163	0.0424	0.0222	0.071	0.0871	0.0189	0.1786	0.0522	0.0209	0.0082	0.0267	0.0353	0.0351	0.0192	0.0421	0.0728	0.0422	0.0234	0.024	0.0191	0.0762	0.0323	0.0187	0.0647	0.0179	0.0309	0.0248	0.0231	0.031	0.0685	0.0506	0.0265	0.0253	0.0244	0.0156	0.0219	0.0519	0.0354	0.0304	0.0413	0.0054	0.0043	0.0163	0.0242	0.0436	0.008	0.0106	0.0407	0.0176
CLASP1	2.0693	3.5317	4.1357	2.8424	3.7525	5.9141	4.2412	4.5346	2.6178	3.5822	3.6582	2.9738	5.5045	3.0487	3.4969	4.1724	4.4344	2.3091	3.3878	5.5998	3.5414	3.8494	2.7654	3.4791	1.1826	3.1233	3.2414	5.0415	8.8533	4.8742	4.4041	3.3161	2.5259	3.3333	3.2306	3.3352	3.7681	3.925	3.3952	4.8215	4.9064	3.1283	3.3683	3.381	2.3943	3.9612	2.4786	4.2967	3.6519
CFAP251	0.0195	0.0213	0.1405	0.0149	0.0221	0.0791	0.0324	0.0326	0.0282	0.0228	0.024	0.0145	0.0326	0.0332	0.028	0.0314	0.0379	0.0252	0.0197	0.0359	0.0339	0.0223	0.0326	0.0218	0.0143	0.0263	0.0334	0.0353	0.01	0.0131	0.0316	0.0523	0.0185	0.0185	0.028	0.0458	0.0503	0.0118	0.0239	0.4597	0.0435	0.3061	0.1463	0.0422	0.5023	0.1358	0.3251	0.4489	0.1658
GABRG3	0.0024	0.0012	0.0108	0.0026	0.0019	0.0039	0.0029	0.0066	0	0.002	0.0061	0	0.0113	0.0015	0.0034	0.0021	0.0022	0	0	0.0059	0	0.0018	0.0049	0.0015	0	0.0047	0.006	0	0.0052	0.002	0.008	0.0019	0.0041	0.0047	0	0.0063	0.009	0	0.0014	0.0035	0	0	0.0039	0	0	0	0.0039	0	0
TEP1	6.4696	9.834	8.8128	7.9716	12.4951	6.9707	8.0987	9.6922	5.4369	10.3316	9.1917	8.5185	3.093	7.42	9.5096	7.0306	7.6002	7.3847	8.5355	6.2734	9.1576	12.701	10.0039	5.6321	5.6243	7.3675	8.7094	8.2419	2.9717	6.2498	8.3238	11.1519	3.3444	7.2646	6.201	4.9568	12.0318	8.7333	8.1992	3.7223	5.5215	3.147	4.0244	5.6399	2.5797	4.5321	4.1768	3.7527	3.8565
KIRREL3	0.1413	0.0948	0.3279	0.1835	0.4239	0.4295	0.2774	0.1521	0.1753	0.1028	0.1072	0.1972	0.669	0.0507	0.124	0.3861	0.4677	0.036	0.1424	0.5294	0.3743	0.2495	0.2682	0.3334	0.0833	0.166	0.1126	0.3872	1.076	0.4898	0.507	0.1959	0.4595	0.0682	0.1739	0.3817	0.0863	0.3135	0.0903	0.112	0.2592	0.0357	0.0265	0.0307	0.0457	0.0647	0.0074	0.0406	0.1074
ATP8A2	0.0372	0.168	0.1537	0.1182	0.0902	0.3049	0.2004	0.4811	0.11	0.203	0.1403	0.197	0.3378	0.1066	0.172	0.227	0.2881	0.08	0.0815	0.3107	0.2197	0.1043	0.0685	0.1188	0.0653	0.177	0.1504	0.1844	0.6207	0.2809	0.4376	0.109	0.2094	0.1626	0.1734	0.0996	0.1517	0.1449	0.2199	0.1107	0.0189	0.0149	0.0499	0.0366	0.105	0.035	0.0606	0.0611	0.0963
RXFP3	0	0	0	0	0	0	0	0	0	0	0	0	0	0	0	0	0	0	0	0	0	0	0	0	0	0	0	0	0.0087	0	0	0	0	0	0	0	0	0	0	0.0177	0	0	0.0197	0.016	0	0.0116	0	0.0211	0.032
PCDHGA12	0.0799	0.1852	0.2558	0.1604	0.149	0.5535	0.3173	0.4399	0.192	0.1385	0.179	0.1714	0.5132	0.0442	0.1055	0.3725	0.4714	0.0794	0.1693	0.3234	0.2036	0.1915	0.1248	0.179	0.0898	0.138	0.1596	0.2029	0.4849	0.227	0.3396	0.1096	0.1482	0.1501	0.2511	0.3622	0.2328	0.2076	0.1611	0.3385	0.0962	0.0401	0.1175	0.0373	0.1436	0.0271	0.0501	0.0875	0.2399
CCDC39	0.017	0.0059	0.0236	0.0046	0.0138	0.0141	0.0122	0.0177	0.0045	0.0142	0.0029	0.0016	0.0271	0.0074	0.0203	0.0101	0	0	0.0156	0.0166	0.0064	0.0065	0.0074	0.007	0.0078	0.0057	0.0108	0.0312	0.0104	0.019	0.021	0.0138	0.0073	0.0127	0.0039	0.0114	0.0043	0.0068	0.0066	0.0084	0.0093	0	0.0071	0.0153	0.0189	0.0069	0	0.0303	0.0305
HIVEP2	1.3319	2.1278	3.9348	2.7468	2.2471	3.2416	2.6241	2.7146	1.309	2.2669	2.2798	2.2087	2.4272	2.2187	2.7506	4.1485	2.2089	1.4761	1.7497	5.1678	2.5143	2.1319	1.6056	1.9043	1.5186	2.2118	2.8082	3.2308	3.2434	2.12	1.8352	2.4165	2.0371	2.5984	2.0546	2.0809	2.6828	2.2194	1.9116	5.1421	1.9599	1.4883	2.1236	1.9499	1.3282	1.6292	2.1171	2.1005	3.4783
BRWD1	1.9987	2.4203	2.8729	1.9654	3.1037	2.2578	2.5591	2.748	2.0992	2.628	2.3405	2.0391	2.2098	1.787	3.4418	2.1093	1.98	1.7493	2.413	2.3536	2.0065	2.4263	1.8399	1.7416	1.4444	2.0681	2.1419	2.8587	2.0059	2.3099	2.5657	2.2662	1.598	2.0088	1.9595	1.4581	2.3215	2.1245	2.2137	2.0237	2.4273	1.7111	1.2747	3.182	2.2077	2.0991	1.8448	2.7796	2.3936
STOX2	0.1455	0.5815	0.3705	0.351	0.4406	0.54	0.7902	0.8422	0.178	0.3888	0.3758	0.4141	0.4355	0.3323	0.5642	0.6014	0.8166	0.2848	0.2382	0.6985	0.3367	0.4042	0.1694	0.2771	0.3191	0.3498	0.4374	0.3849	0.6263	0.5485	0.5848	0.3926	0.196	0.4313	0.4379	0.28	0.505	0.2074	0.5224	0.2757	0.0153	0.0173	0.0374	0.041	0.0971	0.0285	0.0734	0.1225	0.089
WNK1	3.8523	6.2282	8.8606	5.0754	6.0728	10.8252	7.301	8.7731	4.8512	5.517	6.521	5.1137	7.8257	5.0579	5.8578	7.9952	7.1013	4.0091	6.7259	11.0104	6.2695	6.7525	4.6577	6.2171	2.7916	5.7425	5.9596	9.8281	12.7216	7.5364	7.5623	6.392	5.1637	6.3393	6.1246	5.5438	7.5093	6.09	6.5413	14.1215	7.4616	9.2426	14.6509	8.5794	4.5596	6.8015	5.1677	7.4271	7.8832
ZNF407	0.6438	1.4048	1.5087	1.0958	1.2942	1.8672	1.2158	1.4898	0.8359	1.071	1.2302	1.0713	1.3712	1.2665	1.1721	1.304	1.256	0.8495	0.9833	1.8732	1.3339	1.4885	1.0054	1.1647	0.471	1.3524	1.2937	1.4935	1.9212	1.2816	1.2251	1.0841	0.7224	1.0784	1.1054	1.2208	1.3005	1.1991	1.1738	1.0263	1.3819	0.7792	0.7486	0.7499	0.4529	0.6095	0.5833	0.6545	0.9465
TNRC6C	0.6657	1.4512	1.8334	1.086	1.4177	1.8741	1.3738	1.4032	0.7111	1.2361	1.0717	1.1799	1.2526	1.0125	1.1465	1.7684	1.388	0.5961	1.1634	1.517	1.3839	1.4849	1.003	1.1721	0.3486	1.207	1.3096	1.8194	2.3688	1.4605	1.6121	0.9743	0.6341	1.2007	1.3381	0.9896	1.2976	1.3073	1.0955	1.69	0.9966	0.7984	1.1656	0.6385	0.5149	1.1135	1.0636	1.7396	1.4592
LIFR	1.0336	2.101	2.6151	1.4846	2.417	4.1547	3.2935	2.4854	1.3749	2.575	1.3723	1.9904	8.2955	1.0142	2.5555	2.5177	2.507	0.7648	4.9565	3.5183	2.4342	2.1971	1.0916	2.0258	0.9286	2.3737	1.2375	2.8331	4.3708	3.9728	4.3396	1.2954	1.4933	2.2018	2.971	1.6413	2.1018	1.3498	2.0425	1.2811	0.0489	0.1453	0.1974	0.3367	0.0908	0.0653	0.2581	0.4844	0.278
ADAM29	0	0	0.0153	0	0	0	0.0062	0	0	0.0084	0	0.0115	0	0	0	0.0045	0	0	0	0.0042	0.0076	0.0038	0.0026	0	0	0	0	0.004	0.0037	0.0042	0.0068	0.0082	0.0043	0.005	0	0	0.0038	0.003	0.0029	0.0075	0	0	0	0.0034	0.0168	0	0	0	0
SEC16A	9.347	15.5448	20.2439	11.987	15.8593	19.276	14.6634	18.8748	9.0607	13.2977	14.7792	14.2566	10.1837	15.8185	11.9856	20.2111	12.1263	9.333	13.1468	16.8399	15.9031	18.1671	14.8428	15.0306	5.8192	16.013	19.5864	18.2343	9.5455	10.9074	13.5006	14.8448	6.8602	14.6288	15.576	16.1406	16.984	18.0347	15.6965	18.6049	25.5217	12.6823	16.4774	11.794	9.9515	12.8354	12.7179	13.3547	16.7854
PCDHGA2	0.0313	0.086	0.21	0.0827	0.0796	0.3513	0.1485	0.2115	0.0681	0.0747	0.0869	0.0815	0.379	0.038	0.0833	0.1875	0.1902	0.0578	0.1151	0.228	0.1112	0.1224	0.0256	0.1442	0.0531	0.0759	0.0822	0.1091	0.6637	0.2178	0.1689	0.0544	0.1696	0.0758	0.128	0.0959	0.1119	0.1268	0.0964	0.2331	0.0369	0.1343	0.1042	0.1659	0.0149	0.0854	0.0292	0.0398	0.0964
ADCY2	0.0888	0.071	0.1047	0.2256	0.1463	0.6068	0.2089	0.0997	0.2928	0.097	0.2103	0.104	0.8698	0.048	0.1075	0.0868	0.6013	0.0564	0.2337	0.7732	0.1132	0.1415	0.088	0.2741	0.1279	0.0801	0.0974	0.2981	1.5871	0.7941	0.3153	0.0637	0.5134	0.0877	0.1756	0.223	0.0854	0.1226	0.0696	0.0788	0.031	0.0446	0.0994	0.0541	0.0342	0.0276	0.0195	0.0487	0.123
ITGAX	0.9518	0.8413	1.8978	0.439	1.776	1.5486	0.8697	0.5582	0.9158	0.8729	0.8273	0.9651	0.7502	1.1701	1.2347	0.7387	1.343	1.0031	1.7409	0.639	2.2627	1.7536	0.8804	0.4345	0.9667	1.0451	1.5342	0.9757	0.295	1.3375	1.449	3.1667	1.0249	1.4532	0.5296	3.1049	2.0955	0.9329	0.6683	2.853	4.467	0.8709	1.4769	0.6445	0.9078	0.4075	0.8663	1.5966	1.5132
PHF2	7.7564	9.38	14.5167	6.3861	12.3388	13.7653	11.6116	11.4881	9.4264	7.6459	9.3349	7.8783	12.2869	7.222	8.4924	10.8525	11.8376	6.5381	12.2681	15.3273	9.1431	13.0493	7.234	10.978	5.7826	8.3601	9.0603	11.4182	14.9656	11.7906	10.5261	8.1442	9.367	9.7937	9.0353	9.1166	11.0083	9.9082	8.5133	10.792	12.7994	6.8937	13.7575	9.9807	6.9805	9.9095	6.0752	9.0462	9.8765
GPRASP1	0.4252	0.8239	1.502	1.5438	1.092	5.8269	1.606	1.2837	1.2312	0.9579	1.1927	0.9176	5.125	0.4432	1.3312	1.3859	2.6195	0.5657	1.9202	4.7879	0.8706	1.2656	0.7378	1.2377	0.4937	0.7137	0.6116	1.6055	8.4041	4.9852	2.2534	0.7614	2.1822	1.1327	1.2217	1.4297	1.0971	0.991	0.7791	1.1176	0.2956	0.3006	0.3278	0.6449	0.2365	0.3835	0.2167	0.765	0.7096
XPO4	1.6809	2.4776	3.3274	1.2769	2.9355	2.7972	2.5326	2.9099	2.1703	2.0445	2.0676	2.388	2.5484	2.2271	2.6027	3.4975	2.6544	1.4281	2.5331	3.2178	2.0403	2.4006	1.2388	1.8703	2.4227	2.423	2.0733	3.632	2.7849	2.3748	2.7423	2.0853	2.0153	1.9943	2.0791	2.4645	2.4404	2.304	2.4236	3.5383	2.9183	5.4353	4.9242	4.1755	4.9516	2.2025	3.484	5.9458	6.9668
C2orf16	0.0532	0.0505	0.1055	0.0429	0.0874	0.1106	0.0507	0.0714	0.072	0.0459	0.0393	0.0459	0.1443	0.0432	0.0892	0.0637	0.0695	0.0421	0.0707	0.098	0.0525	0.0613	0.0382	0.0579	0.0486	0.0613	0.0639	0.0793	0.1152	0.0816	0.084	0.0416	0.0947	0.0676	0.0674	0.0724	0.0667	0.0553	0.0587	0.0546	0.077	0.1125	0.0168	0.0482	0.0918	0.1247	0.0867	0.1959	0.074
PSME4	3.6484	5.2052	6.0998	3.2553	5.3144	6.0448	4.5844	5.7556	4.2767	5.4772	5.5429	5.1616	4.7771	6.0674	6.6344	6.2732	4.9067	3.4422	4.3854	6.4855	5.3041	4.3716	3.63	4.337	4.9089	5.8505	5.3498	6.2248	4.1817	4.2161	5.2081	6.3561	4.2944	4.783	4.158	7.106	4.6553	5.4149	5.0273	10.4432	7.7638	6.6438	6.8495	8.5569	7.1086	5.8268	7.9229	10.0006	7.1249
MYT1L	0.0026	0.0036	0.0084	0.0107	0.0014	0.0233	0.0079	0.0107	0.0014	0.0086	0.007	0.0034	0.0184	0.0022	0.0037	0.0084	0.0158	6.00E-04	0.0047	0.0179	0.0084	0.0059	0.0027	0.0111	0.0016	0.0021	0.0016	0.0054	0.0363	0.0179	0.0334	7.00E-04	0.0162	0.0034	0.0082	0.0063	0.0052	0.0072	0.0025	0.0045	7.00E-04	0	7.00E-04	0	0	0	0.0014	0	0
DOCK5	2.9692	4.6994	3.5147	6.2093	5.7513	2.5456	4.3353	4.5002	2.0625	5.5495	3.764	3.9221	2.1963	3.8156	4.7292	3.9649	2.9093	3.1791	2.6153	2.8861	3.5621	5.0324	4.2222	3.0472	1.6597	4.4686	4.5135	3.7426	0.9302	2.8965	3.6232	3.8841	1.419	3.3946	3.3185	2.6701	4.077	4.065	4.2456	2.465	4.7161	2.4942	1.4355	1.4984	1.4501	2.1098	2.8278	4.1926	2.8699
NCOR1	7.7997	13.9531	14.2424	9.1549	12.7552	12.7082	13.4208	15.3823	7.8299	13.1863	13.9491	12.0653	8.7881	16.7344	12.2511	12.3187	10.2842	10.6573	10.3081	11.5995	12.524	13.9006	13.2737	12.416	5.0523	13.1418	12.4237	13.9581	8.9368	10.322	11.5995	13.722	6.5946	11.9534	11.5806	11.4756	14.2556	15.8391	14.0608	10.9188	12.6512	8.3196	5.064	9.7282	4.8608	4.6195	6.3033	10.8308	6.8828
ERBB3	36.0922	62.9903	38.9974	45.4508	44.6301	19.3092	56.3512	43.1903	27.3298	48.5193	51.0903	49.5772	24.1795	44.6534	43.3923	29.3173	31.539	59.8666	44.2786	21.2456	42.447	46.5033	47.216	44.3437	21.4154	53.1099	48.9418	27.2149	6.6478	31.5784	32.7918	40.3528	18.0664	47.8722	54.634	21.6716	50.5336	45.0465	50.8407	53.1831	73.4491	38.7579	61.6373	43.9454	30.1893	73.3606	43.6276	49.7556	46.0915
DCDC1	0	0.0024	0.0035	0	0	0.0038	0.0014	0.0048	0.0018	0.0019	0	0	0	0.0015	0.0033	0.002	0	0	0.0042	0.0057	0.0017	0.0052	0	0.0028	0	0.0034	0	0.0054	0.0067	0.0019	0.0092	0	0	0.0011	0	0.0015	0.0035	0.0014	0	0.0068	0	0.003	0.0038	0	0	0.0011	0	0	0
FREM1	0.1744	0.2077	0.2613	2.4919	0.238	1.8079	0.5204	0.5052	0.7628	0.6312	0.6629	1.0612	1.7211	0.4017	0.7334	0.4892	1.3602	0.1825	0.5441	1.4026	0.531	0.4502	0.3065	0.5044	0.5545	0.5058	0.8609	0.8401	7.0365	1.4214	1.0433	0.3359	1.4744	0.1866	0.6831	0.3407	0.5258	0.4055	0.8573	3.6193	0.0269	0.389	1.4414	1.3621	11.8032	1.2073	2.3174	0.906	14.0591
ATP1A2	1.1792	1.424	1.4745	6.576	1.5207	19.3644	4.7535	2.4423	9.9025	1.6226	6.038	3.0355	26.8537	0.9275	2.2004	2.2601	16.7882	0.7057	4.3899	20.8922	2.3732	2.9064	2.361	9.6709	1.8276	1.2743	0.6714	4.3284	68.895	17.0191	9.4623	0.4026	7.7069	1.3661	4.5782	3.0089	1.7902	2.3036	0.9928	1.1514	0.0118	0.1371	0.0437	0.0901	0.0159	0.0444	0.0856	0.085	0.0354
FRMPD3	0.0558	0.0273	0.2858	0.0161	0.0504	0.1112	0.0525	0.1575	0.0552	0.0493	0.0453	0.0243	0.0548	0.0258	0.0423	0.0878	0.0759	0.0283	0.2533	0.0768	0.0519	0.0998	0.0649	0.0407	0.018	0.0442	0.0603	0.0697	0.0288	0.0386	0.1062	0.0745	0.0707	0.0556	0.047	0.0748	0.1244	0.1287	0.0306	0.7991	0.027	0.0086	0.0382	0.5445	0	0.861	0.0107	0.1286	0.0022
POLRMT	8.6872	11.348	9.9005	10.5696	11.9282	8.3434	9.2326	11.771	8.4549	8.6289	10.1084	10.1575	6.1885	9.3127	8.1311	10.5263	10.2144	11.6957	9.4814	7.6452	13.7217	12.4783	7.9098	12.1181	8.9797	10.7704	12.8655	10.1535	5.5315	6.1799	11.8014	10.7072	5.3747	10.7859	9.0534	10.0491	14.2109	11.8234	9.9821	7.1124	9.6737	17.8801	16.6613	11.0842	13.3496	17.4967	7.1328	8.5393	13.6447
PCDHGB7	0.3939	0.5101	0.6605	0.603	0.5732	1.7828	0.8566	1.0571	0.5534	0.2884	0.6224	0.4829	1.9084	0.2457	0.2602	1.102	1.2712	0.2957	0.7014	1.7516	0.4381	0.6678	0.2839	0.6571	0.2048	0.4565	0.4069	0.9863	3.9051	1.3224	0.8331	0.2555	0.8769	0.5528	0.7718	0.7102	0.6105	0.4349	0.4306	0.6134	2.0818	0.2057	0.1965	0.0368	0.1011	0.0712	0.1878	2.4386	0.4242
CTNNA1	51.5048	81.5528	62.9052	55.3989	65.2378	54.9708	61.1487	63.6522	46.9362	71.3992	79.2202	76.8709	63.6551	85.7581	64.4187	66.6864	56.9726	63.1149	53.2472	71.2693	72.6125	63.9963	75.568	72.717	45.3847	86.5039	67.9361	61.0117	46.3751	58.5823	55.1806	68.269	43.2512	65.2405	70.8398	86.1256	61.9312	81.0847	74.1943	55.4887	57.9317	58.7787	48.8908	48.3992	61.836	49.5373	64.1327	49.8799	76.6157
CNTN1	0.5699	0.6528	0.9418	1.3553	0.7203	2.126	1.1001	0.9038	1.254	0.6971	0.8552	0.8087	2.5135	0.1969	0.5859	0.9553	1.784	0.2045	1.3014	2.7326	0.7103	1.1011	0.4575	1.0321	0.5793	0.4345	0.5364	0.9215	3.469	2.385	1.4551	0.2766	1.6905	0.4922	0.8145	0.3199	0.5564	0.656	0.3693	0.6363	0.0628	0.0786	0.1568	0.1353	0	0.0079	0.0131	0.0643	0.1243
TPTE	0	0	0	0	0	0	0	0	0	0	0	0	0	0	0	0	0	0	0	0	0	0	0	0	0	0	0	0	0	0	0	0	0	0	0	0	0	0	0	0	0	0	0	0	0	0	0	0	0
EPHA6	0.0382	0.0075	0.0072	0.091	0.0116	1.4693	0.0529	0.0664	0.4825	0.0399	0.1197	0.0218	0.8153	0.0313	0.0889	0.0213	0.4505	0.0103	0.1976	1.2738	0.0108	0.0727	0.0547	0.1659	0.0873	0.0191	0.0091	0.233	1.341	0.4694	0.2029	0	0.7123	0.0048	0.0521	0.1056	0.0181	0.0894	0.0111	0.0249	0.0079	0.0062	0	0	0.016	0	0	0	0.0064
PLEKHG4B	0.0203	0.0082	0.0274	0.0135	0.0274	0.0523	0.0528	0.0236	0.0471	0.034	0.0243	0.0206	0.1213	0.0044	0.0097	0.0181	0.094	0.0114	0.0664	0.2662	0.0136	0.0275	0.0271	0.1204	0.0083	0.0079	0.0243	0.0729	1.5655	0.203	0.1005	0.0238	0.0409	0.0113	0.0908	0.0045	0.0308	0.0259	0.0145	0.1329	0.0242	0.0089	0.0113	0.0091	0.0075	0.0077	0	0	0.0106
CELSR2	0.3398	0.671	1.2578	0.5824	0.8848	2.0413	0.7504	1.4383	0.5595	0.4618	0.9305	0.7043	1.3028	0.5917	0.6876	1.1345	1.2475	0.3817	0.8805	1.7073	0.8313	0.9404	0.4819	1.0412	0.2762	0.6524	0.7497	1.2457	2.2398	0.9973	1.5004	0.5758	0.6622	0.701	0.9226	0.7565	0.8504	1.0431	0.7276	3.0545	3.1298	1.5205	1.9	1.7631	1.4707	2.1373	0.3937	1.4648	1.6518
ITIH2	0.009	0.0563	0.0342	0.0393	0.0657	0.0522	0.0277	0.0439	0.0072	0.0302	0.0231	0.0103	0.0969	0.0295	0.0258	0.0483	0.0834	0.0453	0.0498	0.0452	0.0204	0.0686	0.6485	0.0336	0.0247	0.036	0.0286	0.0994	0.0198	0.0227	0.0243	0.0366	0.0156	0.0405	0.0369	0.0423	0.0342	0.0327	0.0368	0	0.0446	0.0354	0.0075	0.0243	0	0.1502	0.0589	0.1447	0.0061
SPECC1	3.5054	4.0094	3.8182	2.3792	4.4533	2.8623	4.6712	5.106	3.2493	3.1499	3.3007	3.2616	2.2537	3.496	3.3399	3.3559	2.2371	3.5813	3.8158	2.2294	3.7696	4.5017	4.5083	3.7718	2.4509	3.9971	4.0867	2.7786	0.7073	2.7358	4.1587	4.7034	2.2933	2.7834	3.1233	4.0829	3.9804	4.003	3.7733	1.419	2.0521	1.5017	1.2261	2.1625	0.5307	0.2921	2.2625	2.0207	1.512
PPP6R2	10.8654	12.0552	13.025	10.2461	15.1601	11.4418	11.8708	11.4788	11.1414	11.2654	11.4954	10.7926	9.5826	10.1001	10.1216	12.1375	10.2911	11.8423	12.723	10.4632	13.4037	17.3153	11.1197	13.7344	9.5833	11.2149	13.0748	10.8691	8.3541	9.8943	12.9367	13.5976	9.2389	11.0578	10.8843	11.6521	13.2685	12.7747	9.4526	10.6947	13.8748	12.2031	13.1202	14.1232	9.5322	11.6916	7.8201	12.5222	11.4204
FRMPD1	0.0305	0.0634	0.2271	0.0802	0.0452	0.1303	0.0563	0.0177	0.0693	0.0977	0.0806	0.0753	0.2244	0.0399	0.0146	0.0907	0.2068	0.0328	0.1355	0.119	0.0804	0.0928	0.0424	0.0347	0.079	0.0736	0.0902	0.1	0.2266	0.111	0.1234	0.1402	0.0876	0.1622	0.0935	0.0681	0.1464	0.0399	0.0681	0.4921	0.0377	0.1261	0.6131	0.2262	0.0339	0.01	0.0663	0.0272	0.0377
SCAF4	5.3976	8.441	10.9938	7.572	8.1135	8.0196	8.3881	9.7798	5.2192	8.6325	8.1565	7.5682	6.2353	8.5256	7.9564	12.109	7.2572	6.3963	7.4352	7.3297	7.8353	9.371	7.9899	7.1915	3.4793	8.734	10.2034	9.6717	4.999	7.0897	8.2449	8.6484	4.4851	8.3687	7.1848	7.8065	8.6581	9.3177	9.2799	10.275	10.5395	8.1299	5.1869	9.9364	6.4652	10.8348	4.857	5.7152	10.6742
AL592490.1	0	0	0	0	0	0	0	0.0033	0	0	0	0	0	0	0	0	0	0	0	0	0	0	0	0	0	0	0	0	0	0	0	0	0	0	0	0	0	0	0	0	0	0	0	0	0	0	0	0	0
HCFC1	6.6466	13.3549	16.244	8.784	11.2408	15.914	13.9701	19.0618	8.9367	8.9219	11.9015	11.8406	12.0852	14.2391	8.3533	17.8189	14.065	9.0074	10.5348	19.6115	15.5311	16.8012	8.2318	13.6053	5.5058	12.9216	14.6138	18.9098	24.0615	9.8001	15.2417	12.4173	5.6855	12.0401	12.1925	12.8994	15.9724	14.1802	12.7169	15.4091	19.3039	14.7186	19.7606	9.9762	12.3527	14.6608	7.5916	16.8155	16.2831
KIAA1549L	0.0067	0.0162	0.032	0.0303	0.0162	0.1344	0.0151	0.0263	0.0232	0.026	0.0376	0.0216	0.1329	0.0219	0.0414	0.0298	0.0659	0.0112	0	0.1973	0.0185	0.0152	0.0348	0.0428	0.0081	0.0378	0.0141	0.0578	0.2083	0.1028	0.06	0.0181	0.0959	0.0122	0.0258	0.3267	0.0118	0.0524	0.0324	0.0713	0.0807	0.2326	0.2371	0.0075	0.0074	0.0174	0.0109	0.0119	0.0795
GIGYF1	5.0949	6.6789	7.2558	5.4463	10.3906	8.3897	7.0772	7.5831	4.9693	5.738	4.9807	4.5686	5.3362	3.3299	5.3415	4.8196	6.6418	5.38	8.1396	6.2747	5.6213	10.2831	4.4731	5.1001	1.8994	4.9606	6.641	8.2205	8.3546	5.1027	10.4875	6.7814	3.3284	5.9699	5.2719	3.9603	8.0581	6.0406	4.8462	5.9678	12.965	6.9849	12.3804	10.1291	4.4226	15.9183	4.2313	10.7494	9.914
NCAM2	0.1778	0.2169	0.1895	0.3157	0.1555	0.8367	0.4059	0.4313	0.2907	0.2242	0.2429	0.2582	1.0433	0.1638	0.2389	0.3526	0.4863	0.0989	0.2133	0.7731	0.3854	0.1875	0.1757	0.1956	0.2652	0.1865	0.1195	0.2882	1.1905	0.795	0.7801	0.1354	0.7721	0.2569	0.2546	0.2236	0.1457	0.2232	0.1902	0.2539	0.0957	0.0995	0.2082	0.0709	0.1454	0.0195	0.1302	0.0258	0.4202
NOL6	4.8606	6.3526	9.9412	3.3115	7.5187	8.0424	5.3491	7.3149	5.7027	4.1846	5.4957	5.3824	5.3559	5.9257	4.5306	10.496	6.4995	4.4237	6.1746	9.1109	7.0499	7.4039	3.6115	5.8438	7.3284	6.7797	7.4735	8.2006	4.1234	4.0885	7.2445	5.9554	5.7471	5.3966	5.5518	10.5696	7.3225	6.9435	5.8671	11.2801	14.2332	14.1707	20.1466	10.0401	14.6017	14.4341	7.1749	13.4437	16.648
SMARCA4	5.7961	9.2227	12.6084	5.9033	7.8938	8.794	8.8148	11.4275	6.1978	7.3252	8.9446	8.0634	5.6422	8.3822	7.0469	10.973	7.8481	6.8314	7.799	8.5839	9.4291	11.2212	7.4732	10.1512	3.3079	8.9923	10.2079	10.5022	5.6498	6.8414	9.6822	8.7365	3.2874	8.5129	8.6613	8.2307	10.2308	10.1465	9.0525	18.2179	13.332	16.6937	11.495	12.7831	8.7874	17.3691	7.6259	9.5051	16.3817
ZNF318	2.2439	3.4854	4.5648	3.7094	3.3733	3.6169	4.0596	4.5501	2.4911	2.6816	3.4226	2.8256	3.0051	2.9274	3.2959	2.9098	2.9307	2.4463	3.231	3.69	2.6841	3.674	2.1126	2.5205	1.796	3.2691	3.0954	3.8522	3.4757	2.9472	3.3869	3.2108	1.7466	3.3714	3.1303	2.2191	3.7509	3.3593	3.273	3.2601	5.3755	3.4982	3.7575	3.4276	2.435	1.9932	3.3673	5.4984	5.0956
TOP2B	16.3516	21.3069	30.5937	17.1512	21.8627	23.8454	22.5127	26.4968	20.5894	15.5823	21.3994	18.8794	25.9466	19.7453	22.8926	24.6724	22.4637	13.911	24.2382	27.4143	18.5767	21.9107	16.1368	18.7675	12.3583	22.0943	22.3013	26.7844	28.5816	27.3678	20.3401	22.2567	16.5502	20.4183	19.9669	18.6652	21.0623	23.8806	24.0422	28.9502	27.9359	19.6774	19.9882	26.1754	24.0296	25.4578	22.588	26.594	21.1553
ZEB2	1.8078	1.8078	2.3239	1.2211	2.1672	3.5164	2.1593	3.0839	1.7897	1.3856	1.6158	1.6715	2.6321	1.3174	1.4405	1.737	2.5956	1.2055	2.1431	2.7149	2.0338	1.8852	1.2373	1.37	0.9879	1.6873	1.5537	2.4756	2.3441	2.3082	1.8229	1.6276	2.3569	1.7836	1.6862	2.1525	2.1232	1.5606	1.8486	1.7914	0.6992	0.3397	0.6377	0.2546	0.6496	0.1273	0.3775	0.65	0.9628
CYLC1	0	0	0	0	0	0	0	0	0	0	0	0	0	0	0	0	0	0	0	0	0	0	0	0	0	0	0	0	0	0	0	0	0	0	0	0	0	0	0	0	0	0	0	0	0	0	0	0	0
NOTCH1	5.1435	13.8462	13.5294	3.5793	11.8832	14.3056	13.9046	21.655	6.9488	7.2286	9.8593	9.5365	7.3094	8.5534	7.5645	12.1897	11.0247	7.3046	10.3662	10.1765	12.1221	14.6469	5.2626	10.5252	3.2535	11.012	10.9507	13.585	12.6647	8.1035	13.5131	10.0038	3.8538	8.5112	11.1372	9.9904	15.1425	11.5756	12.106	16.2067	16.6154	11.6879	19.4322	12.523	10.6134	19.2898	6.052	16.648	12.8973
AFF3	0.2112	0.3303	1.5871	0.3049	0.4346	0.6331	0.8272	0.4444	0.7322	0.4537	0.5298	0.2448	1.0513	0.2562	0.3738	0.4587	0.8535	0.1984	0.7355	1.5528	0.3731	0.5326	0.3878	0.5259	0.1667	0.4014	0.4305	0.9904	2.9054	1.1153	0.9899	0.5138	0.4598	0.8595	0.4891	0.3729	0.6705	0.2351	0.293	0.2415	0.0506	0.0576	0.0702	0.0815	0.0705	0.0348	0.047	0.147	0.1021
SYCP2L	0.0076	0.0079	0.0172	0.0206	0.0614	0.0188	0.028	0.0211	0.0243	0	0.0116	0.0346	0.0272	0	0.0109	0.0271	0.0421	0.0054	0.0488	0.0317	0.0171	0.0058	0.0198	0.0094	0.0277	0.0227	0.0337	0.0298	0.0222	0.051	0.0205	0.0554	0.0327	0.0113	0.0207	0.0254	0.0402	0.0046	0.0044	0.0113	0.0125	0.0396	0.0316	0.0307	0	0.0074	0.0124	0.0811	0.092
EVC	0.5766	0.9361	1.3413	1.0345	1.3644	4.6226	1.4046	1.4685	1.4499	0.8821	1.256	0.9775	2.9372	0.501	0.7711	1.3846	1.8242	0.5738	1.5503	5.0071	1.0587	1.4235	0.5346	1.5127	0.6845	0.8273	0.8371	2.128	6.8425	2.1585	2.5272	0.7372	1.7656	0.8141	0.7138	1.2177	1.2434	0.7539	0.7673	2.0332	0.7802	0.3406	0.8469	0.3291	0.3372	0.2183	0.2128	0.4947	1.9606
MRTFA	5.0327	6.1174	8.1956	4.2833	6.1047	6.5744	5.8899	7.0998	5.3677	4.2682	6.0195	5.3924	5.667	4.7802	4.4244	6.9454	6.5182	4.9708	5.8951	8.5897	7.6224	6.7021	5.3135	6.2349	4.3366	5.8105	6.7661	6.6472	6.6411	5.2617	6.7993	6.6802	4.6665	6.7721	6.006	6.3317	7.5804	5.7705	5.0382	7.9976	5.3713	5.4997	5.3494	4.3422	3.6141	6.2243	3.0645	4.8827	5.3871
PDGFRA	5.1334	6.422	6.2105	4.3946	8.7103	9.8228	11.6469	13.1714	5.2482	4.6576	5.4525	5.3567	12.2521	4.4373	5.0128	5.7924	9.0404	2.7457	8.789	10.2169	5.5197	5.5748	3.5971	4.8868	4.0687	5.2747	3.184	6.2111	13.7198	8.9326	7.6132	4.5052	5.4477	4.6615	4.4316	6.3871	7.5581	3.8864	7.7378	6.5078	1.7125	1.7391	2.1134	2.2569	4.773	1.9077	1.8594	5.0026	5.2113
ADAMTS12	0.1503	0.1903	0.1517	0.2145	0.3012	0.5096	0.1751	0.2524	0.163	0.1804	0.1856	0.1746	0.5751	0.0635	0.1344	0.1647	0.2893	0.0854	0.1208	0.3008	0.158	0.2189	0.0733	0.1901	0.103	0.1	0.1249	0.6055	0.9195	0.2207	0.3059	0.1574	0.2885	0.1124	0.1301	0.1719	0.1613	0.1265	0.1368	1.4913	1.256	0.9726	2.5353	0.6078	1.9541	0.6111	0.9956	1.0257	5.0281
CTTNBP2	0.7766	0.8408	0.8328	0.4364	1.0325	0.7809	0.944	0.7947	0.7432	0.7674	0.6283	0.7343	0.9368	0.3387	0.7349	0.5077	1.2241	0.483	0.9393	0.6236	0.5914	0.8657	0.3212	0.4919	0.6425	0.7491	0.6996	0.553	1.138	0.8692	0.7327	0.4478	0.7805	0.4753	0.5701	0.5404	0.8073	0.6141	0.7791	2.8036	0.3021	2.2754	3.0817	2.1436	2.0883	0.2744	2.0828	3.004	3.0874
PLEKHA6	14.6908	25.984	27.2417	7.4336	28.1092	14.6451	25.6184	26.5973	12.3712	19.5355	20.7666	18.2708	10.3195	20.4472	18.5545	24.496	21.9688	21.0723	21.0467	17.9842	22.118	30.6643	21.6632	23.4172	12.3415	25.0072	27.8097	22.3332	4.2911	15.3191	21.094	16.1458	6.5932	20.7688	19.8338	17.1494	23.9021	25.9419	22.7156	12.8941	20.2361	10.0851	16.2553	16.7577	7.5257	15.4793	9.6288	11.7498	23.3896
MYH3	0.1439	0.2151	0.3337	0.6434	0.4837	0.2974	0.2627	0.3314	0.1333	0.3268	0.2322	0.1664	0.1878	0.2177	0.2962	0.3208	0.2952	0.2679	0.2231	0.2668	0.1965	0.5607	0.2037	0.1366	0.2219	0.1885	0.2166	0.6049	1.2227	0.2794	0.4487	0.2991	0.1279	0.2557	0.1348	0.2019	0.4021	0.2333	0.1494	0.1607	0.2001	0.094	0.1047	0.2608	0	0.3301	0.044	0.1682	0.1726
ZMYM2	3.718	4.0089	4.9021	3.052	4.7873	4.4869	4.3601	4.7037	4.4028	4.2018	4.1711	3.8144	4.3856	3.2581	5.8212	3.9447	3.679	3.148	5.2794	4.3201	2.9899	3.4636	2.8551	3.1331	3.1812	3.5833	3.8825	4.8318	3.8703	4.1514	3.4476	4.8039	3.9865	3.8283	3.5655	3.3405	4.347	3.7873	4.0858	5.8788	4.011	6.6638	5.4197	7.3857	5.6383	4.305	5.7616	7.3917	7.784
KATNIP	2.5506	3.6475	3.9617	2.4098	4.9789	3.1492	3.2638	4.131	2.206	3.1564	2.8424	2.9966	2.1044	3.1861	2.6568	3.4082	2.86	2.4918	3.269	3.0989	3.6362	4.9376	3.2204	3.1459	1.5471	2.8272	3.6889	3.7093	1.9446	2.368	3.1998	3.4715	1.4375	2.7194	2.8591	2.7683	3.7108	3.7571	2.66	3.4107	3.7851	1.372	2.5375	2.4011	1.826	3.3967	1.5838	2.6979	3.8542
SULF1	3.144	1.8439	4.2112	3.4124	2.9542	20.214	3.2594	8.8706	5.1637	2.6174	3.7608	3.5081	18.2026	1.5298	3.0308	4.5534	8.2841	1.3053	5.7792	13.7126	3.5037	2.7651	2.6388	5.5566	2.0636	3.1708	1.8859	8.9381	28.4537	10.9872	5.7598	1.9044	17.071	3.3091	5.1983	7.1123	3.9347	2.9006	2.3938	18.8586	11.9101	9.7415	12.042	10.1802	12.7765	2.1756	8.848	8.1867	36.9531
TRPC5	0	0	0	0.0028	0.0083	0	0.0063	0	0	0	0.0026	0.0029	0	0	0	0	0	0	0.0095	0.0129	0	0.0039	0.0027	0	0	0.0026	0	0	0	0.0043	0.0035	0	0.0044	0	0	0	0	0.0062	0	0	0	0	0	0	0	0	0.0168	0	0
ARHGAP5	2.709	4.1114	4.3147	4.2828	3.8467	4.1627	4.2024	4.6201	3.2213	4.2869	4.1177	3.485	4.2564	3.9432	3.8815	3.528	3.0524	3.1566	4.0461	5.5233	2.8494	3.759	3.3726	3.1179	2.4625	4.1691	3.3044	4.9814	4.3463	2.8905	2.8511	3.012	3.9798	3.2738	3.504	2.6264	3.7278	4.0107	4.4653	4.6209	1.497	3.0895	3.8853	3.2281	2.3046	1.2255	4.0715	3.0095	2.7253
APBA2	0.4508	0.3662	0.5699	0.3547	0.3928	0.4992	0.5408	0.3712	0.2805	0.3363	0.2662	0.3139	0.3499	0.2491	0.1817	0.5385	0.4652	0.2984	0.2895	0.2999	1.4176	0.6022	0.2028	0.4665	0.216	0.2883	0.2884	0.3408	0.2303	0.7606	0.4307	0.4047	0.3544	0.4321	0.3011	0.428	0.5504	0.8263	0.1989	0.6842	0.5626	0.2171	0.4477	0.18	0.6868	0.2292	0.1499	0.2728	0.8752
TRERF1	1.1627	1.4772	2.3638	0.793	2.2478	2.3557	1.8905	2.3866	1.3459	1.4093	1.5698	1.3901	2.185	1.1065	1.3192	1.3105	2.106	1.2361	1.6003	1.6926	2.1029	1.7083	0.7591	1.3663	0.7603	1.3872	1.4632	1.9906	3.2648	1.8475	1.9786	2.2232	1.427	1.454	1.3269	1.4221	1.9973	1.4659	1.4089	3.5632	1.6884	1.6651	0.6661	1.5388	2.1678	0.2987	0.5518	1.6065	0.7984
WDR17	0.1388	0.1362	0.1459	0.1258	0.1714	0.911	0.1516	0.15	0.2069	0.1223	0.1024	0.0834	0.4276	0.0731	0.16	0.1203	0.2351	0.0332	0.2903	0.6569	0.0987	0.1699	0.0682	0.1266	0.1549	0.0981	0.0732	0.3182	0.7576	0.4982	0.2701	0.1469	0.4117	0.0884	0.1286	0.1162	0.0876	0.0953	0.0786	0.0975	0.0064	0.005	0.0128	0.0156	0	0.0038	0.0251	0.0412	0
NBEAL2	3.3039	6.3027	8.3621	3.0415	7.9145	7.1137	4.3878	9.0333	3.7777	4.6059	5.8448	6.3149	3.0789	5.6402	4.9897	6.518	5.4156	5.2515	6.7572	4.352	8.3781	8.1341	3.2258	3.5385	4.9985	5.4092	6.3798	6.9824	1.4849	3.0894	9.8223	7.9874	3.0996	4.6331	4.2424	8.6461	9.118	6.9017	4.6551	14.8897	22.7009	9.8567	12.9114	15.5107	9.8638	13.2962	7.4789	18.8717	12.2306
PTK2	6.0168	6.4866	7.8077	6.2798	6.9004	6.8929	7.2631	8.305	7.2115	5.4191	6.7006	6.2647	6.9719	6.426	7.1749	7.2232	6.4646	5.1182	8.2566	6.8677	5.9309	6.3408	5.6427	5.7935	5.6333	6.8007	6.0429	7.0351	6.0288	6.2921	6.1916	6.2208	6.5685	6.5185	6.8982	6.4728	7.3194	6.7804	6.8197	8.772	4.8058	7.2092	16.7327	12.9609	9.3855	17.3225	8.9854	8.5484	10.5285
PIKFYVE	1.8142	2.7331	4.0087	2.7092	3.5299	3.2966	2.7296	3.3298	2.0291	2.9372	2.4325	2.1396	2.4224	2.074	3.3948	2.4187	2.5073	1.7437	2.9814	2.8668	2.3295	2.8526	1.9033	1.5264	1.6956	2.3334	2.4319	3.0342	2.1506	2.396	2.4864	2.6972	2.0527	2.5377	2.1595	1.9601	2.9777	2.0864	2.2977	2.9775	3.0053	1.6766	2.3459	3.2109	1.7965	1.3288	1.6649	3.7493	2.5453
ZNF808	1.1047	1.8376	1.5362	1.0578	2.0046	1.1561	1.8118	2.0448	1.2506	1.6043	1.2548	1.6712	0.8738	1.0485	1.5554	1.6486	1.2873	1.594	1.5111	1.1386	1.2164	1.9256	1.1002	1.0492	1.2946	1.3869	1.3996	1.6146	0.7502	1.2347	1.6144	1.2707	0.8482	1.296	1.4925	0.8967	1.6919	1.3724	1.7905	0.7508	1.5087	1.4735	0.7688	1.1697	0.8618	0.8725	0.9498	2.0207	1.1357
KIF1A	0.0723	0.2211	0.429	0.588	0.1224	1.3815	0.3359	0.4991	0.1752	0.4129	0.4305	0.2556	1.3683	0.22	0.3201	0.4318	1.0056	0.0809	0.3692	1.1001	0.5738	0.2697	0.2749	0.4346	0.0753	0.2777	0.0884	0.488	2.5239	1.0742	1.8598	0.0982	0.6302	0.3655	0.4444	0.2895	0.2459	0.4138	0.1597	0.1865	0.0069	0.0044	0.0042	0.0091	0	0.014	0	0.006	0.0464
NFATC1	0.6366	0.8839	2.6983	0.9989	0.8283	1.7921	0.9925	0.9426	0.9962	0.767	0.7235	0.6663	1.4359	0.5596	0.6265	2.4269	1.4157	0.6947	1.0569	2.1691	1.2012	1.0383	0.7025	1.0047	0.7695	0.8718	1.3001	1.2411	2.212	1.7673	1.0748	1.6564	0.8912	1.9456	0.8265	1.2281	1.5171	0.682	0.7146	2.1596	1.0217	0.1991	0.2619	0.1654	0.2878	0.1833	0.3191	0.3543	0.4107
PTPRM	1.5519	2.1448	2.66	2.5632	3.0741	7.0279	3.3432	3.7491	2.1145	2.2191	2.2053	2.0815	6.0978	0.9397	1.9258	3.1057	4.0138	1.0591	3.5069	6.8179	2.0633	3.1462	1.551	2.8305	1.4263	1.8925	1.4602	4.0862	10.4411	4.7519	3.9011	1.3965	2.925	2.047	2.6332	3.0187	2.6987	1.8098	1.8947	3.7098	1.0609	1.0427	1.2122	1.6789	0.9125	0.3745	0.7331	1.2655	2.2654
CFAP43	0.0544	0.0674	0.0348	0.066	0.0643	0.038	0.0463	0.0465	0.0469	0.0245	0.0192	0.0238	0.0399	0.0219	0.0359	0.0671	0.0541	0.024	0.0538	0.0559	0.0441	0.0954	0.0261	0.0259	0.0229	0.0188	0.0424	0.0592	0.0367	0.0597	0.062	0.0339	0.0252	0.0313	0.0627	0.028	0.0349	0.0429	0.0244	0.0436	0.1	0.071	0.0557	0.0254	0.0838	0.0655	0.0682	0.149	0.1606
PLXNB2	41.8024	67.1072	54.1209	63.2782	61.9492	54.4647	59.0105	71.9103	33.4381	57.5414	69.516	58.6822	37.4322	59.615	45.0182	38.1749	46.5508	51.6188	39.7595	46.8429	66.935	66.0406	66.4392	74.3738	21.1469	61.4982	58.4628	51.7024	34.6001	36.109	51.0948	61.3021	20.8567	56.8614	61.5199	53.608	72.5914	63.9402	55.7016	64.0117	85.564	53.7084	40.3513	44.6455	32.6105	57.8772	29.4929	51.9676	58.3474
ADAMTS10	0.6113	0.5231	0.9336	0.364	1.2569	1.9208	0.7062	1.3004	0.6967	0.5017	0.377	0.417	0.8488	0.231	0.4074	0.7283	1.1885	0.4765	1.099	0.9511	0.4962	0.7931	0.3045	0.4409	0.2504	0.3287	0.5442	0.8289	1.1014	0.7919	1.1082	0.6154	0.4949	0.4335	0.4056	0.5189	0.9183	0.3878	0.3776	1.2789	2.0017	0.2546	0.6793	0.302	0.4046	0.2476	0.086	0.3473	0.7025
SALL4	0.0417	0.046	0.0867	0.0198	0.0884	0.043	0.0352	0.0326	0.0751	0.0522	0.0293	0.0474	0.0559	0.0136	0.0522	0.0186	0.0722	0.0112	0.0383	0.0174	0.0314	0.0515	0.0163	0.0129	0.0048	0.026	0.033	0.0614	0.019	0.0437	0.0491	0.0422	0.0045	0.0286	0.0213	0.0244	0.0592	0.022	0.0637	1.008	0.1631	0.4283	1.8016	1.3728	1.1127	4.3806	0.6626	2.3094	0.7153
SMTN	4.3594	5.3272	6.4558	28.3107	7.7466	62.9973	16.8144	12.2817	53.8974	7.2931	16.05	7.6385	101.5496	7.1683	10.4293	9.5058	64.7076	4.4321	19.5728	95.3935	6.7084	15.0964	5.6974	31.1259	14.1754	5.1936	7.1613	46.8477	266.3924	67.5433	35.024	4.0257	57.0593	4.7126	15.1199	20.0062	6.0957	12.4139	5.5045	14.1733	8.7434	10.972	8.1362	12.104	5.2527	9.2618	4.3953	12.3688	10.0039
SNX13	3.8604	3.702	4.1299	2.2985	4.0982	2.6532	4.3324	4.0453	4.1214	5.7379	3.5159	3.9176	3.5022	4.0405	4.9333	3.0972	3.7303	4.1316	4.0476	3.819	4.0966	3.5076	4.8956	3.5146	4.5294	3.4044	4.4245	2.9939	2.323	4.4011	2.5498	4.0262	3.5811	4.5741	3.8405	2.8506	3.2422	3.7975	4.9827	1.674	2.4745	3.3446	3.2238	2.3976	3.234	1.9417	3.632	3.5906	3.4458
USP7	14.0866	22.7929	22.1061	14.8316	18.6418	15.5668	23.8847	21.5385	15.4734	17.0539	19.3415	20.7414	15.3162	19.0924	22.2196	23.5634	19.5413	17.9171	18.2221	18.2975	19.8567	21.1348	15.0117	19.7641	10.6373	21.6237	21.0958	21.244	13.5874	19.0655	19.41	20.803	9.7109	19.3734	20.7065	16.9782	21.1868	21.5585	23.2738	19.4715	24.2144	19.3865	21.2528	21.459	25.5377	30.5198	21.7012	25.9981	22.1494
SLC4A7	1.3633	1.6687	2.3007	2.9943	2.356	3.0673	2.0275	2.6536	2.1093	1.2246	1.7863	1.1694	2.7305	0.8856	1.8887	1.4245	2.0026	0.8279	2.8148	3.6546	1.632	1.4354	0.6576	0.9145	2.6397	1.184	1.4479	2.3235	2.5177	2.7033	1.9239	1.458	2.4565	1.4076	1.5312	1.4073	1.9991	1.2541	1.2221	4.0777	3.8178	2.9797	1.6718	2.7002	2.4216	1.3432	1.9226	5.117	1.9155
MAGEE1	0.3145	0.572	0.7894	0.4951	0.3613	1.6278	0.763	0.9607	0.6166	0.4354	0.7063	0.4664	1.8562	0.4493	0.4028	0.7305	1.132	0.4216	0.745	1.6387	0.5735	0.4592	0.4093	0.6667	0.2117	0.5079	0.367	0.859	3.0357	1.4311	1.0541	0.5101	0.7628	0.7385	0.6257	0.6929	0.652	0.584	0.5399	0.6961	0.0886	0.1513	0.172	0.067	0.0276	0.7734	0.1485	1.4738	0.2061
ROCK1	3.5293	5.0606	6.2641	3.9167	5.1447	6.6502	5.3245	6.8178	4.4502	4.5976	5.2662	4.375	6.5359	4.4218	5.8522	6.1308	5.2063	3.5319	5.4043	7.8184	4.8011	4.6942	3.5531	4.2698	2.9815	4.6662	4.6656	7.0236	7.917	5.6265	5.2272	4.5903	4.5043	5.0741	4.4119	4.4185	5.4253	4.7502	5.4589	5.9838	3.5832	3.856	2.5961	4.861	2.2385	1.4638	3.3032	3.0844	3.4944
MAGEC3	0	0	0	0	0	0	0	0.0151	0	0	0	0.0062	0	0	0	0	0	0	0	0	0	0	0	0	0.0099	0	0	0.0086	0	0	0.0073	0.0088	0	0	0	0	0	0	0	0	0	0	0.009	0.0073	0	0	0	0	0
PRKCG	0.0177	0.0506	0.0737	0.0385	0.186	0.0731	0.0544	0.0185	0.0213	0.0074	0.0905	0.0252	0.0211	0	0.0507	0.1105	0.0327	0.1969	0.0732	0.0074	0.0933	0.1076	0.023	0.0932	0.0323	0.0662	0.1346	0.0557	0.0065	0.0743	0.0954	0.1364	0.0534	0.0574	0.0543	0.0474	0.0603	0.0107	0.0516	0.1581	3.3398	0.5431	0.1325	0.0656	0.0591	0.0173	0.4042	0.7881	0.0953
TRPM2	1.1031	2.0716	1.5072	0.6145	1.9939	2.3459	2.136	1.2125	1.0634	1.0635	2.9835	1.4652	1.3535	1.977	1.2645	1.1634	2.2711	1.67	1.5159	0.4758	3.7726	1.7518	0.8497	1.2477	1.7495	1.8368	2.0679	0.8251	0.2916	0.8996	1.0547	3.0256	1.1202	1.6744	1.3652	1.9522	2.5613	1.7175	1.4732	3.7151	4.6182	4.3963	4.6722	3.6307	9.296	0.1931	1.8138	2.8428	4.3712
ANKRD30A	0	0	0	0	0	0	0	0.0041	0	0	0	0	0	0	0	0	0	0	0	0	0.0045	0	0	0	0	0	0	0.0047	0	0	0	0.0048	0	0	0	0	0	0	0	0.0044	0	0	0.0098	0	0	0	0	0	0
KIAA2026	2.0346	3.2584	3.5064	2.3264	3.3757	3.3601	3.1623	3.8443	2.3048	3.2149	2.8263	2.822	2.6004	2.553	3.976	3.8078	3.0152	2.2471	3.036	3.4826	2.5959	3.4828	2.1903	2.2344	1.5292	2.8459	3.1179	3.7453	3.5965	2.9702	3.4006	2.6171	1.9295	2.6867	2.7644	2.1638	3.0157	2.7788	3.0443	3.3478	3.411	2.7901	3.6339	3.7071	1.7837	1.8387	2.5278	4.4109	3.3136
ZHX2	4.9492	4.4176	10.2073	6.3008	5.1422	7.4496	5.8349	6.256	5.323	4.2288	5.2308	4.3739	5.6789	3.6967	4.842	7.8798	5.8658	4.7045	7.6787	7.813	5.0804	4.9522	4.2251	4.5439	3.1154	4.4602	5.355	5.7077	6.1326	5.815	5.6926	7.0471	4.3915	8.8698	5.3208	5.3183	7.6929	4.9155	4.9989	9.9817	8.1108	3.6139	10.2635	5.4259	3.5838	3.5019	4.6472	5.4949	6.1546
SBF1	8.9863	11.6937	14.3182	9.7563	14.0313	12.3323	11.3671	12.1297	9.0396	9.3211	8.8071	8.7477	7.3697	9.3217	7.4672	10.8221	9.9279	9.5892	9.5261	11.7813	13.8577	15.0212	8.8579	12.9193	6.2196	10.281	13.6095	12.5195	7.9562	8.3015	12.972	14.7272	5.116	12.4568	10.1266	12.4637	14.7284	11.1049	9.1274	13.1298	21.7736	6.3245	14.0509	12.3672	10.1092	12.3379	6.3451	13.7538	13.7867
MYLK	6.5431	8.5021	8.3857	28.1469	9.2124	71.8117	18.5582	9.2383	50.0226	13.2567	23.9717	9.0351	142.6413	10.629	17.118	5.7694	63.3486	5.3901	17.5996	100.5551	6.8375	18.5058	13.4819	35.5751	20.6971	8.0699	7.0507	60.6443	331.5569	89.7949	34.0578	4.1666	115.3217	8.9949	19.732	17.696	6.87	11.9761	7.0681	8.9405	0.8281	2.4683	2.8344	1.9102	3.1424	0.9603	1.5198	2.1835	5.0021
RXFP2	0	0	0	0	0	0.0074	0	0	0.0072	0.0075	0.0046	0	0	0	0	0	0	0	0.0083	0.0075	0	0	0	0	0	0	0	0	0	0.0076	0	0	0	0	0	0	0	0	0	0	0	0	0	0	0	0	0	0	0
FANCA	0.8462	1.0977	2.4594	0.5441	1.0261	1.3144	0.894	1.6035	0.8635	0.5287	0.748	0.8825	0.6226	1.8988	0.5304	0.9251	0.939	0.8665	0.8965	0.6476	1.3235	1.2675	0.59	0.6832	0.9791	0.849	1.0838	1.1438	0.158	0.6921	1.5713	1.3499	0.9471	0.759	0.5132	1.5823	0.9077	1.3784	0.9138	2.239	3.1855	1.7416	3.8211	1.7447	2.3814	2.9012	1.2441	2.9642	2.447
MYO1F	2.4058	2.9311	2.9538	1.4935	3.7963	5.0098	2.8429	2.3337	2.5268	1.8418	3.0438	2.1172	2.3128	3.1358	1.7494	1.4059	3.4633	2.8276	2.6068	1.1444	5.7057	2.4504	1.6236	2.0697	2.2302	2.716	3.2504	1.889	0.7801	2.4705	2.0308	5.9298	2.6987	3.0676	2.3514	3.2438	4.1983	2.5886	2.1808	2.894	3.2495	0.8986	1.5595	0.7932	1.1138	0.8403	0.9967	1.6386	1.2413
CRACD	4.6627	10.218	8.3619	16.6244	11.0998	3.5514	8.4604	6.6182	4.1499	10.996	7.8406	7.4525	2.8079	8.7591	6.3231	3.9622	4.3875	7.8112	5.1431	6.659	8.2659	13.1353	11.3106	9.8311	3.0098	11.0333	7.1384	4.974	1.0488	4.2955	4.8307	4.7211	3.2486	6.6336	7.5933	5.8996	7.3143	9.6763	7.26	3.5637	2.6847	1.449	1.8793	0.8444	0.5208	0.3293	1.0397	1.5956	2.0766
TRIP12	8.3232	12.3427	13.6368	8.7185	11.9611	14.1694	11.7934	14.3943	9.1321	13.4828	14.2251	11.7467	11.9499	14.3247	13.8238	14.4241	11.7961	8.5182	10.7138	15.0069	11.6822	10.7816	11.7326	10.1956	6.4955	12.5593	12.9163	14.8229	11.7183	11.3185	10.6934	13.2583	8.7977	11.8314	10.3567	13.0588	12.165	13.21	13.3988	13.7222	11.2456	11.4824	9.2328	10.673	7.0172	6.7871	10.3662	13.3162	11.8902
INPPL1	12.0193	12.573	17.1346	11.2244	19.9744	17.9126	14.7383	16.6325	14.635	11.9772	15.8857	12.0592	13.1551	11.8829	12.3074	14.569	15.5465	13.1537	15.814	14.761	13.6274	19.9565	13.6549	16.5884	7.3629	10.8867	13.5994	17.95	15.6735	11.3675	16.6937	17.5916	10.6692	13.5963	12.1955	14.7711	18.0199	17.2161	11.9804	17.339	18.6184	15.852	20.0539	18.7125	13.2982	20.8229	9.6599	19.4655	17.9441
SBNO1	3.6503	5.1123	5.3527	3.9025	4.6659	4.7027	5.3457	5.4406	3.7449	4.4561	4.4914	4.6095	3.6424	4.4255	5.4647	4.0902	4.31	3.7051	3.8471	4.6524	4.0293	4.6965	3.5784	3.9665	3.1352	4.7356	4.4894	5.4859	2.993	4.5428	4.3174	4.6013	2.9234	4.4572	4.4148	4.2817	4.8837	4.9232	5.4046	7.4054	4.5924	5.7317	6.9739	6.3006	6.007	4.5702	6.2664	9.1418	5.0166
ARHGEF10	0.0222	0.0159	0.0399	0.0121	0.0404	0.0527	0.0324	0.0347	0.0156	0.0093	0.0142	0.0095	0.0364	0.0054	0.0079	0.0371	0.0436	0.008	0.0204	0.0394	0.0042	0.0253	0.0188	0.0086	0.0076	0.0069	0.0035	0.0414	0.0567	0.0233	0.0392	0.0112	0.0143	0.0083	0.0113	0.0093	0.0294	0.0134	0.0113	0.0661	0.1348	0.0253	0.0438	0.0187	0	0.0475	0.0769	0.1728	0.155
KCNH7	0.012	0.0031	0.0182	0.0033	0.0194	0.0298	0.0221	0.0375	0.0144	0.015	0.0153	0.0171	0.0143	0.0196	0	0.0214	0.0055	0.0129	0.011	0.0201	0.0045	0.0046	0.0062	0.0074	0.0164	0.012	0.0076	0.0142	0.0219	0.0101	0.0081	0	0.0103	0.012	0	0.008	0.0091	0.0145	0.014	0.0134	0.0049	0.0078	0.015	0	0	0	0.0196	0.0214	0.0121
PTPRU	0.4455	0.6501	0.8686	0.3352	0.713	2.4246	0.9624	1.2542	0.8688	0.4922	0.7243	0.4867	1.8627	0.2678	0.3542	1.392	1.1977	0.2938	1.145	1.6654	0.5999	0.8755	0.4006	0.9118	0.2713	0.5253	0.4589	1.1464	1.4861	0.9254	1.6406	0.5729	0.7132	1.1082	0.8673	0.8559	0.7397	0.4614	0.8099	5.2586	11.2441	0.282	1.1599	5.715	0.4206	0.3479	1.732	2.5481	1.0178
MUC4	5.9844	7.2292	16.2122	0.5227	11.7001	18.2183	9.3511	26.9125	3.7552	7.2979	14.0167	9.3575	4.1721	19.6372	11.5264	26.6871	6.981	4.5724	5.4685	14.4428	10.6221	17.3492	10.059	10.5963	1.7054	7.1868	10.7367	25.9691	1.3712	5.793	18.8508	9.545	6.1669	8.4798	10.9821	16.3012	15.0947	15.8124	7.0676	6.8545	31.1294	0.3156	2.198	4.6911	1.1316	0.5872	3.8561	4.2638	3.4587
IGSF9	16.4716	14.0615	8.786	14.0594	13.423	2.6582	8.7791	8.6939	7.7307	21.7068	15.0219	12.5198	5.5234	11.3552	9.9859	8.4937	10.4167	16.5429	11.1611	3.9741	14.8663	16.0209	29.0763	12.891	5.2773	17.5029	11.7571	10.4341	0.8706	8.2936	7.7211	11.2013	1.6781	19.154	9.309	8.9357	14.4033	17.3205	10.0538	1.6962	2.4708	3.2941	6.0951	3.0907	3.0094	3.6662	2.2461	2.6057	2.7692
MAP3K1	2.7189	4.1923	5.3013	2.9402	4.0225	2.8794	3.4591	2.9994	2.7975	2.8932	2.8939	3.0534	2.9331	2.843	3.408	2.5244	3.0081	2.475	4.2352	1.9211	3.1829	3.1204	2.3031	2.301	2.1577	3.711	3.5553	3.7873	1.3254	2.7354	2.3873	4.6586	2.5262	4.1593	3.074	2.8746	4.7049	2.9869	3.8213	4.0998	4.3329	3.0474	4.4216	2.5137	4.3566	1.3664	3.6235	4.9247	2.8553
GSE1	5.5184	8.4011	9.2125	3.5938	9.6552	9.2068	8.125	9.4775	5.5287	7.2605	7.6949	6.4822	5.4464	6.8459	7.2972	6.8437	7.163	5.5502	7.6648	8.0491	6.4538	10.7034	6.3389	6.9633	2.8465	7.1348	6.9885	9.3523	6.6487	6.8001	7.6214	7.8675	3.7275	6.178	6.1745	6.7553	8.4188	9.0321	7.5562	12.0807	14.2693	7.1835	9.4336	13.411	7.2411	16.9408	5.8585	9.6829	8.3198
COL1A1	26.6617	37.9021	42.4663	15.6388	32.7713	154.8547	31.1635	89.9383	16.0761	34.4043	40.2373	51.3968	47.1158	18.8571	26.0791	41.7606	81.4656	15.7543	20.803	87.7376	54.4382	49.9666	35.7781	57.598	11.1568	44.6079	37.6206	78.6994	133.3132	48.8988	106.6221	26.4916	22.5651	32.4985	29.3047	59.2534	50.0527	30.6823	25.9196	1079.8351	249.8959	57.7194	230.4011	27.9728	84.3343	73.348	35.0948	51.7115	515.6287
SIGLEC1	1.9063	4.6838	2.081	2.0609	6.4515	17.0058	6.3201	5.0007	2.4376	2.7954	4.0116	3.1339	3.1066	4.2522	0.9387	2.1823	5.4828	2.5361	4.5216	1.5322	5.7921	2.9645	1.439	2.7383	2.1911	3.2071	3.3788	1.541	1.5629	1.2481	2.7571	4.9687	2.194	2.5033	4.2562	3.4423	4.9736	3.2746	2.8094	3.3035	2.6104	0.3633	0.6975	0.1799	0.42	0.0448	0.2736	1.0999	0.9214
ZNF521	0.9901	1.0517	0.8483	0.8379	0.9918	2.5108	1.2261	1.9371	0.7778	0.6373	0.775	1.2152	2.1896	0.3918	0.5531	1.3349	1.3124	0.5129	1.5041	1.711	0.9859	0.9985	0.6764	1.0625	0.459	0.988	0.5477	1.261	2.2552	1.8488	1.1035	0.6306	0.9154	1.2834	1.3915	1.7178	1.116	0.8274	1.0072	2.6534	0.4497	0.3342	0.6707	0.4461	0.6772	0.2151	0.3072	0.4215	0.9852
KCNH5	0	0	0	0.0066	0	0.0303	0.0015	0	0.0059	0.0041	0.0012	0.007	0.0408	0.0016	0.021	0	0.0158	0	0	0.0061	0.0018	0	0	0.0045	0.0022	0.0012	0.0015	0.0096	0.0553	0.0287	0.0033	0.002	0.0316	0	0.0017	0.0016	0.0018	0.0074	0	0	0	0	0	0.0016	0	0	0	0	0
MAP7D1	11.722	10.8226	12.2634	18.7482	10.7451	30.3878	11.8501	13.1633	19.5369	11.3225	16.3497	11.212	25.4101	13.0219	10.9898	11.9001	22.3999	11.4527	12.5183	33.3981	17.3828	12.5077	14.0311	20.47	10.9551	11.8618	13.5899	20.8083	59.6736	22.3988	17.9988	17.0647	20.815	12.9391	12.4363	20.0997	13.1796	12.31	8.9678	20.7845	11.5329	11.3337	11.5593	6.968	8.169	8.4707	4.5959	8.7866	14.1238
HFM1	0.0155	0.0054	0.0352	0.0309	0.0209	0.0684	0.0127	0.0144	0.0414	0.0259	0.0238	0.0118	0.1172	0.0101	0.0148	0.0277	0.0526	0.0111	0.1045	0.0346	0.0078	0.0157	0.0135	0.0064	0.0898	0.0052	0.0131	0.0691	0.1625	0.0738	0.0418	0.0168	0.0846	0.0052	0.0106	0.0173	0.0118	0.0062	0.0151	0.0731	0.0085	0	0.0172	0.0035	0.0345	0.0051	0	0.0553	0.0104
HCN1	0.0022	0.0068	0.0116	0.0178	0.0106	0.0271	0.0094	0.0258	0.0123	0.0055	0.019	0.0224	0.0417	0.0071	0.0094	0.0117	0.0202	0.0016	0.012	0.0457	0.0263	0.01	0.0057	0.019	0.008	0.0109	0.0028	0.0206	0.0559	0.0312	0.0648	0.0035	0.032	0.0163	0.0164	0.0205	0.0166	0.0145	0.0013	0.2034	0	0.0713	0.1763	0.0516	0.1532	0	0.0749	0.1285	0.0868
PLCE1	5.8401	10.9666	7.644	2.4097	10.0722	3.7621	11.0198	10.5754	5.0153	10.444	7.9591	9.2764	4.6204	8.8983	9.5833	10.5075	7.4979	8.5187	7.3477	6.5725	8.2097	9.9551	7.9195	7.185	4.7676	10.1208	10.0319	8.2377	2.3288	5.9908	7.6066	7.6754	2.719	7.5227	8.5633	5.8872	9.2996	9.3411	10.1812	2.1483	0.7045	2.1291	2.1695	4.3906	1.1447	1.4981	2.8859	2.8026	1.8289
FASTKD3	3.6097	3.4509	3.1707	3.9317	3.7266	2.2178	2.8266	2.6553	4.3253	2.8561	2.7857	2.8875	3.0257	3.2561	3.1784	2.5708	2.6358	2.5298	4.1183	2.0135	2.7505	2.7115	2.6133	1.9891	5.8077	2.6515	2.8132	2.4744	1.4995	2.2703	2.5249	3.6698	4.5057	2.3137	2.308	2.4318	3.3165	3.3007	3.3777	2.0994	2.7312	2.2256	4.008	2.8308	6.2885	5.278	4.3082	5.3224	2.6143
PCDHGB4	0.0697	0.1336	0.0824	0.0711	0.1761	0.1476	0.1312	0.1605	0.1047	0.0873	0.1135	0.1116	0.1143	0.0541	0.0561	0.202	0.0886	0.0563	0.088	0.1638	0.1017	0.0662	0.0726	0.1215	0.0279	0.0869	0.0773	0.161	0.1974	0.1097	0.1439	0.0954	0.1088	0.0717	0.0712	0.0817	0.0726	0.0841	0.1522	0.0389	0.0144	0.0171	0.0254	0.0029	0	0.0128	0	0.0155	1.0733
MAP3K21	2.9538	3.8689	2.9023	3.04	3.4538	1.7076	3.4127	3.7885	2.5632	2.3215	2.5749	3.0446	1.6312	2.2138	3.3197	2.8995	2.489	2.93	3.4108	2.1144	2.4552	3.4077	1.7147	2.0762	2.5469	3.0869	3.0818	3.2197	0.3395	1.7787	3.0293	2.3494	1.3731	2.8548	3.0306	1.8645	3.3164	3.2146	3.4037	3.2053	3.2988	3.6687	4.925	4.553	3.3793	2.7538	4.3247	7.0089	2.3776
TET1	0.0594	0.1122	0.0947	0.0323	0.1189	0.1267	0.0884	0.0761	0.0902	0.0784	0.0735	0.0801	0.1493	0.045	0.094	0.0558	0.1243	0.0314	0.0747	0.2012	0.073	0.0832	0.0309	0.0446	0.0286	0.0936	0.0694	0.1525	0.4114	0.1182	0.1286	0.0786	0.1051	0.0546	0.049	0.0733	0.0735	0.0377	0.0692	0.2189	0.0567	0.1348	0.052	0.3248	0.1775	0.0199	0.051	0.2061	0.0821
C6	0.2167	0.2155	0.2296	1.4509	0.2002	0.7111	0.2093	0.142	0.1438	0.2119	0.1392	0.2467	0.4283	0.1053	0.1152	0.2759	0.3261	0.1333	0.5345	0.1655	0.2285	0.2258	0.4963	0.2263	0.1301	0.1637	0.1333	0.5939	0.2488	0.3326	0.1961	0.1054	0.2453	0.1142	0.2572	0.228	0.1454	0.1568	0.1911	0.2304	0	0.1051	0.0257	0.0459	0.0413	0.0606	0	0.1102	0.0875
WNK3	0.0052	0.0177	0.0238	0.0456	0.036	0.0758	0.0322	0.0492	0.0336	0.0131	0.0268	0.0149	0.0907	0.012	0.03	0.0327	0.0557	0.015	0.0144	0.1073	0.0355	0.0339	0.0096	0.0179	0.0048	0.0275	0.0149	0.0474	0.1187	0.0616	0.0512	0.0191	0.0361	0.0287	0.0286	0.0281	0.0238	0.019	0.0214	0.0195	0.0086	0.0034	0.0153	0.0124	0.0087	0.0038	0.0342	0.0327	0.0371
FLG2	0	0	0	0	0	0	0.0041	0	0	0	0	0	0.0039	0.0022	0	0	0	0	0	0.0055	0	0	0	0	0	0	0.0021	0	0	0	0.0022	0	0	0	0	0	0.0025	0	0	0.0025	0	0	0.0027	0.0022	0	0	0.0054	0	0.0022
ARHGEF1	9.3888	9.4574	15.7509	5.7446	13.552	10.0155	9.7242	10.064	9.5975	7.0572	7.8087	6.9917	6.6007	6.7959	6.6422	11.7057	9.022	8.8562	12.4136	7.2209	12.5387	15.6711	7.2273	9.2079	6.2084	8.2571	11.2103	9.6722	4.5753	7.5533	13.1461	13.8143	6.0848	11.3707	8.71	10.2908	13.2769	10.0662	6.988	10.6248	14.8993	10.8322	10.7614	14.3326	12.1738	15.4978	6.306	12.9075	18.2906
CACNA2D1	0.398	0.4328	0.8027	0.9568	0.5679	7.1099	1.1081	1.0555	1.7231	0.567	1.005	0.5674	5.2114	0.4638	1.0629	0.7664	3.048	0.2568	1.5701	5.7036	0.5568	0.7093	0.5677	1.3058	1.0024	0.4105	0.3687	2.3172	8.9868	4.4979	2.1009	0.274	3.5268	0.4853	0.786	1.389	0.4738	0.6859	0.5144	0.8366	0.2012	0.2183	0.3421	0.1421	0.3908	0.0753	0.3055	0.2978	0.6057
ZMYM4	4.3702	4.7161	6.0148	2.1925	4.9231	6.7489	5.0495	6.1202	5.1773	3.2238	4.828	4.3757	6.1892	4.5927	4.9597	4.1573	5.4802	3.66	7.1347	6.0758	4.1768	3.761	2.8315	3.3257	4.0242	4.5809	4.6453	6.3108	6.1671	4.7603	5.1189	5.2282	6.5399	4.7026	4.1268	4.3919	5.875	4.1729	5.7471	6.7101	7.032	7.3487	6.547	7.7155	4.0503	5.4379	6.4329	10.0379	5.6921
SLC8A2	0.0285	0.0267	0.0216	0.6483	0.0415	2.9511	0.5504	0.1546	0.946	0.162	0.5684	0.0877	3.5659	0.2313	0.2449	0.0865	1.9558	0.0246	0.3982	3.784	0.1246	0.3512	0.1841	1.4033	0.1355	0.0797	0.0361	1.9377	11.2953	2.6718	1.1533	0.037	0.7567	0.0654	0.4546	0.4203	0.0605	0.2684	0.0631	0.1019	0.1034	0.0372	0.1802	0.0154	0	0.8178	0.093	0.2946	0.0883
CRYBG3	0.8654	1.7875	2.0296	0.7208	1.8775	3.4492	1.8852	2.3718	1.0992	1.3607	2.0208	1.4482	3.8094	1.3381	1.7875	1.7652	2.0653	0.9216	1.8214	4.3449	1.349	1.9337	0.9025	1.5273	0.8532	1.5576	1.648	2.7156	6.6255	2.1769	2.1003	1.4813	1.5971	1.3011	1.4605	1.5609	1.919	1.4238	1.919	1.8286	1.4215	0.9474	0.5921	0.6148	0.3383	0.1233	1.0407	1.0826	1.2887
NRIP1	8.4039	9.4517	10.0156	10.824	8.9199	5.6265	10.037	12.1993	9.7409	6.3589	7.6687	8.192	6.273	9.0894	8.9244	5.3536	6.1122	7.0664	12.1635	8.736	6.6522	8.9666	6.6703	6.7734	10.7078	9.1026	6.6483	10.1145	4.0904	6.0652	6.8299	7.6618	7.3005	7.3456	8.7631	5.6785	8.5511	9.5593	9.4175	3.1977	4.8278	5.0952	4.4578	5.8707	5.351	2.597	6.4176	6.2383	4.3307
MEGF6	0.7766	0.7673	1.1808	0.9642	1.1183	1.6362	0.9259	0.9846	0.8705	0.5567	0.4002	0.721	1.2843	0.1439	0.3483	1.0281	1.112	0.4448	1.6656	1.2447	1.1322	1.3274	0.4789	0.884	0.4172	0.9379	0.6439	0.8649	1.7924	0.9149	1.2916	0.6379	0.9417	0.6464	0.7287	0.826	0.7625	0.7076	0.3805	1.7714	4.1684	0.8398	2.5636	0.9864	0.9791	2.4707	1.2938	1.1811	1.4226
NPHP4	0.395	0.6467	0.9335	0.5911	1.1077	1.0606	0.8154	0.9079	0.5799	0.5587	0.5274	0.6148	0.79	0.8813	0.7158	0.7675	0.8083	0.5801	0.6083	0.6906	0.7602	0.7879	0.3816	0.5519	0.5278	0.736	0.9619	0.7272	0.4789	0.5214	0.7741	0.8666	0.5193	0.5772	0.6174	0.7464	0.8563	0.8952	0.7369	1.0896	1.7628	0.8257	1.145	0.9514	0.7852	1.2972	0.5177	0.7482	1.817
SMAD3	6.6965	11.3191	8.814	10.8179	9.645	5.4624	9.8044	7.4209	4.779	10.4468	8.8119	9.6307	6.2012	8.0966	8.5889	6.0564	7.9432	9.2474	6.8857	12.3204	8.5486	8.406	8.2859	7.3269	4.1781	9.4652	7.7287	8.0027	5.0132	7.7202	6.2874	7.1815	4.153	8.6611	8.975	6.8616	9.2475	7.3005	9.0422	8.6022	6.558	6.0622	7.2594	4.8882	5.6693	4.0744	5.2139	8.3728	4.9377
SPATA31D1	0	0	0	0	0	0	0	0	0	0	0	0	0	0	0	0	0.0054	0	0	0	0	0	0	0	0	0	0	0	0	0	0	0	0	0	0	0	0	0	0	0	0	0	0	0	0	0	0	0	0
PHLDB2	0.8598	0.947	1.0521	1.3018	1.5404	6.7002	1.6379	2.725	2.1057	0.6017	1.1484	0.9747	4.307	0.6167	1.2167	1.7465	2.2778	0.5399	2.0487	6.3693	0.7543	1.1752	0.6841	1.3214	1.261	0.6825	0.9423	3.1482	7.6124	3.1186	1.4421	0.5883	5.027	0.7794	1.1496	1.9649	0.9474	1.1226	0.875	2.5219	0.3039	0.3348	0.7414	0.4282	0.7746	0.1147	0.7808	0.5959	0.7466
DNAJC13	5.7573	9.2564	7.9036	6.1378	7.7089	8.6648	9.5412	10.5882	5.9584	7.3602	8.4002	7.9142	8.0641	8.4898	7.7225	6.9394	7.2658	6.2126	7.3596	7.9429	8.4469	8.2106	6.5714	6.9207	5.2432	8.1391	7.5927	8.4826	7.565	8.1166	7.5665	9.6493	5.4814	6.774	7.328	6.6248	7.9282	8.1785	8.535	5.4221	5.8727	3.9903	7.3422	5.9799	5.1071	3.0889	6.681	7.0445	7.4532
MYH7B	0.1167	0.2975	0.1877	0.1309	0.2653	0.2832	0.2308	0.2559	0.149	0.2436	0.1509	0.3466	0.1174	0.0882	0.2192	0.2275	0.2628	0.2224	0.1474	0.2132	0.1867	0.3491	0.167	0.1581	0.0999	0.1783	0.2425	0.2408	0.1279	0.1806	0.3858	0.1537	0.0722	0.2108	0.1639	0.0879	0.2624	0.1605	0.2421	2.9771	0.1682	0.3427	1.0004	1.1552	0.4503	0.3229	0.0892	0.1948	0.3829
KCNT2	0.1296	0.0804	0.2025	0.141	0.1994	0.2246	0.203	0.3138	0.1943	0.0977	0.094	0.0785	0.2444	0.0766	0.1077	0.2236	0.1584	0.063	0.4301	0.2375	0.0787	0.1525	0.0653	0.0725	0.1108	0.0709	0.0636	0.1808	0.2291	0.3018	0.2705	0.0475	0.3097	0.1146	0.1196	0.1176	0.1235	0.0731	0.0877	0.1649	0.0069	0.0109	0.0521	0.0056	0.0698	0.002	0.0136	0.0521	0.0732
ADAMTS17	0.3118	0.4339	0.2469	0.3547	0.591	0.2399	0.4361	0.6327	0.201	0.3531	0.3223	0.5141	0.2394	0.2579	0.513	0.4249	0.2616	0.3883	0.2041	0.2126	0.3887	0.4276	0.2183	0.3908	0.2521	0.3451	0.3814	0.2564	0.11	0.2707	0.4516	0.4214	0.0864	0.3055	0.3002	0.204	0.5212	0.2313	0.4112	0.3468	0.5787	0.1731	0.295	0.1643	0.0359	0.0561	0.2689	0.6254	0.1134
COL5A3	0.3768	0.9513	0.9295	0.54	1.0106	2.8061	1.1497	1.7469	0.3693	1.1438	1.128	1.3853	1.5812	0.5451	3.2739	1.9127	1.6141	0.7666	0.4194	2.1443	1.5257	0.9871	0.8215	1.052	0.6237	0.5418	1.0137	2.4644	2.4972	0.986	3.9224	0.967	0.7942	0.9259	0.8121	1.6863	1.2156	0.5802	1.1309	3.9001	1.9283	1.2557	2.3737	0.777	1.0358	1.1191	0.3181	1.0577	4.2464
SGSM1	1.289	0.5555	1.703	0.4236	1.1777	1.2356	1.0435	0.9421	0.9488	0.4784	0.4945	0.3679	1.1669	0.2491	0.475	1.0558	0.8652	0.4362	1.6815	1.2579	0.4394	1.3913	0.8766	1.1278	0.2298	0.678	0.7325	1.0493	1.5596	1.0703	1.163	0.3654	0.662	0.876	0.8327	0.4188	0.7833	0.9524	0.6288	0.5019	0.2216	0.8026	0.3428	1.5025	0.1399	0.4444	0.3703	0.6718	0.4468
PCNX1	1.2538	2.4528	2.707	3.2583	2.3108	4.3364	2.5285	3.0257	1.8504	2.2231	2.2953	1.9281	3.5236	2.0073	2.6056	2.4777	2.472	1.4676	2.2522	3.8773	2.1704	1.9797	1.7071	2.0655	1.3148	2.1296	2.1992	2.945	4.8172	3.1618	2.3542	2.5688	2.4483	2.2374	2.2114	2.0517	2.5918	1.8672	2.3732	3.5014	3.499	2.3459	2.5952	2.0858	1.201	1.8976	1.8717	2.9758	2.032
GRID2	0.0028	0.0088	0.0107	0.0123	0.0023	0.0445	0.007	0.0138	0.0091	0.0095	0.0014	0.0129	0.0304	0	0	0.0101	0.0236	0	0.0104	0.0095	0.0107	0.0086	0.0074	0.0105	0.0078	0.0028	0.0072	0.0089	0.0476	0.019	0.0134	0.0023	0.0171	0.0071	0.0077	0.0019	0.0021	0.0085	0.0016	0	0	0	0	0	0	0	0	0	0
AP2A2	9.7862	12.3321	11.1064	7.8665	12.5928	13.899	13.8052	12.5245	11.0346	9.7508	11.902	12.5443	10.5807	9.7234	9.2521	11.6312	12.7492	11.0472	13.5119	10.6626	13.031	13.1877	9.119	12.2022	8.9385	11.5767	12.7501	10.7913	8.6392	9.4113	11.7567	11.6677	7.229	11.9785	11.9029	9.9311	13.1089	10.8229	11.8133	9.5859	11.219	10.7107	8.6383	8.8856	8.1854	12.1791	8.5173	7.8497	8.7638
ADGRL1	2.7491	4.1791	3.8055	4.1343	4.5511	5.1413	4.4507	6.688	3.1051	4.2216	4.3811	3.642	4.5772	2.7738	2.9107	5.2462	5.2059	2.443	4.299	5.9433	3.9544	6.1526	3.233	4.8429	2.3888	3.7825	3.4919	5.034	8.2111	4.3327	6.6039	3.054	2.7589	3.9032	4.4832	4.3707	5.2924	4.7009	4.1643	7.9192	4.3723	5.6145	7.9274	5.5218	5.0498	9.4245	2.4845	5.4886	6.5228
TEK	2.2156	2.6117	3.3165	2.2803	2.7121	5.4052	3.4582	4.2546	1.5344	2.2996	2.3092	2.7896	5.9733	1.3264	2.4009	4.8322	3.7309	1.5764	3.5588	5.2028	2.9745	2.6591	1.7692	2.4046	2.0357	3.1476	2.0775	4.3261	4.3674	5.1065	2.6953	1.6242	2.6634	3.2637	3.8664	4.4979	3.4042	1.7591	3.2592	3.564	0.8354	0.67	1.2855	0.6962	0.9193	0.3797	0.6227	0.7022	1.9508
IFT172	2.7528	2.7829	2.054	2.4974	2.3306	2.1879	2.678	2.0744	2.3971	1.4246	2.4017	2.5585	2.0442	2.5865	2.2262	2.142	1.829	3.1306	2.4493	1.6896	2.4577	2.1624	1.737	2.5308	2.5548	2.1626	2.6193	1.682	1.5492	1.9393	2.5849	2.3332	1.9627	2.2689	2.9766	1.8299	2.7202	2.0613	2.5029	1.8698	4.5811	2.463	1.9415	2.6543	1.7223	2.2775	4.0752	2.4411	2.8204
PRRC2A	17.8817	27.5831	35.7608	16.8739	26.7707	35.5836	28.4127	36.8729	20.964	19.007	26.2847	23.5653	24.3299	24.4934	18.2812	30.3269	28.2904	21.6697	28.8585	35.4986	30.1347	32.3638	19.7956	27.5698	12.3077	25.4916	29.8911	36.354	35.3899	23.9569	32.2986	27.5081	17.0372	28.1726	27.4416	26.0844	32.6945	30.0456	26.6047	42.1828	42.8943	25.4271	43.9916	37.6099	22.8253	36.6753	18.4807	29.2722	44.3772
TRAPPC9	3.7712	5.2838	5.2735	5.5647	3.7614	4.9877	5.3382	5.9287	4.3911	4.3688	5.2992	5.6229	4.8259	5.2249	3.8379	6.8687	5.3474	4.5362	4.0679	4.2851	6.1968	5.671	4.3658	5.2779	3.292	4.8817	4.9238	5.2772	4.6897	4.8725	5.1901	5.2427	3.1682	5.4338	5.7395	5.0454	5.1829	5.5165	5.6958	5.4197	5.7805	4.3052	11.9066	5.9161	6.2686	13.4345	4.4492	4.7359	7.4381
JAKMIP2	0.049	0.1002	0.141	0.0782	0.066	0.3996	0.1345	0.0818	0.1806	0.0709	0.0768	0.0855	0.191	0.047	0.0701	0.0466	0.1027	0.061	0.1441	0.3467	0.1452	0.0869	0.0374	0.085	0.0776	0.0717	0.0331	0.1002	0.1767	0.1673	0.1695	0.098	0.3096	0.0847	0.0445	0.0875	0.1039	0.069	0.0761	0.1216	0.0781	0.0256	0.019	0.0573	0.0436	0.0128	0.048	0.0233	0.0352
ZNF609	2.6139	4.2751	5.3519	3.2263	4.0982	5.6008	4.4674	5.0677	3.2239	4.262	4.6986	3.9962	4.1194	3.306	4.2959	3.8531	4.2581	3.1369	4.376	5.1953	3.8123	4.4904	3.6934	3.615	1.9437	3.6227	3.6246	4.8899	5.3727	3.3923	4.2125	4.3684	2.9532	4.402	3.816	3.5398	5.1038	4.5531	4.5765	7.2047	4.6202	3.7754	3.5443	4.0215	2.2292	1.4503	2.1418	4.6284	3.6197
MDGA1	0.1324	0.2042	0.6143	0.2787	0.3695	1.5477	0.4817	0.7243	0.2549	0.3727	0.4594	0.2711	0.7439	0.4609	0.1559	0.3179	0.7736	0.2728	0.2295	0.5138	0.965	0.2873	0.139	0.4433	0.1385	0.4027	0.2841	0.5541	0.8754	0.579	1.3801	0.3481	0.4433	0.4812	0.24	0.482	0.3106	0.2344	0.2587	0.453	0.1108	0.1338	0.0941	0.0677	0.0998	0.0648	0.0313	0.0951	0.322
CENPF	1.4604	3.183	3.3752	0.8979	1.7055	3.7444	2.6533	4.9772	1.5725	1.482	2.0007	2.4471	1.6901	4.6805	1.7181	1.991	1.6783	1.3326	1.3724	1.5968	3.106	2.8602	1.3409	2.0335	0.9719	2.3247	2.4393	4.4175	0.4611	2.547	4.18	2.8283	0.588	1.4831	1.6368	2.2289	2.4839	3.8109	3.7479	6.4557	5.8168	3.608	10.1781	5.0965	3.9381	5.8994	3.3566	5.2611	7.1927
ABCA6	0.3228	0.3973	0.4533	0.3615	0.6026	1.1987	0.7505	0.7395	0.7078	0.2891	0.3635	0.2442	1.0793	0.1347	0.1885	0.3843	0.4377	0.2042	1.0008	0.5749	0.3247	0.3131	0.2576	0.2593	0.3667	0.2998	0.2933	0.3473	0.6719	0.5615	0.4752	0.3065	0.6494	0.271	0.4209	0.2546	0.3298	0.187	0.3637	0.2039	0.0367	0.0305	0.0636	0.0215	0.0213	0.0104	0.0589	0.0643	0.1258
JMJD1C	3.6876	5.945	6.4151	8.9018	5.5271	5.4118	4.6489	4.6302	3.6429	5.7584	5.283	4.3746	4.6082	4.6428	5.8375	6.1695	4.018	4.0127	5.3894	6.2406	3.9887	3.9165	4.1312	3.2784	3.891	5.5853	4.8392	5.1218	4.7061	4.7324	3.6362	5.0046	4.0933	4.8317	4.0748	3.7544	5.4463	4.1803	5.4462	8.3533	6.5092	3.5305	4.6523	6.0289	3.8396	2.6386	5.4082	7.3727	4.9125
MYO9B	6.7701	10.3741	12.5999	5.7016	12.8699	10.6358	9.5408	10.5397	6.8164	10.2041	8.9379	8.143	6.1946	8.5327	7.7265	11.7133	9.1536	8.8595	8.0738	9.3405	14.223	11.8281	7.6768	9.8085	4.9292	9.5542	12.6706	9.9179	7.0737	6.4491	10.1559	13.3581	4.6162	10.4149	8.261	9.0831	12.515	10.2687	8.3766	9.0082	12.0671	9.8127	6.924	6.3307	4.177	6.9801	3.8154	7.6105	10.4522
ZBED9	0.3905	0.3178	0.2984	0.1202	0.3008	0.2131	0.36	0.3124	0.3985	0.2184	0.2542	0.281	0.1802	0.2265	0.2057	0.0887	0.2145	0.3913	0.4264	0.1754	0.2719	0.2688	0.2206	0.2671	0.1717	0.2353	0.3291	0.339	0.0754	0.2041	0.2557	0.245	0.2698	0.2424	0.281	0.19	0.427	0.3289	0.4077	0.0055	0.003	0.0721	0.049	0.3055	0.4674	0.5588	0.0361	0.7545	0.0496
MROH5	0	0	0	0	0.0459	0	0.0039	0.0219	0	0	0	0	0	0	0.009	0.045	0	0	0	0.0053	0.0048	0	0.0033	0.0039	0	0	0.004	0.0099	0.0092	0	0.034	0.0051	0	0.0063	0	0	0	0	0	0.0047	0	0	0.105	0.017	0	0.0154	0	0	0.017
FCRL3	0.3356	0.3295	4.5027	0.142	0.3279	0.1849	0.2407	0.0616	0.3772	0.7007	0.2525	0.2123	0.2391	0.1769	0.7073	0.586	0.4093	0.3679	0.7579	0.0896	0.4529	1.0487	0.8324	0.078	0.115	0.4349	0.9006	0.6598	0.0341	0.7004	1.021	1.8183	0.2249	2.1008	0.2095	0.5651	1.4902	0.1631	0.3693	0.3227	0.2957	0.1217	0.0853	0.0409	0.1556	0.2144	0.1064	0.44	0.0722
NLRP7	0.2612	0.1238	0.4361	0.0209	0.2174	0.1397	0.0661	0.1495	0.1416	0.1732	0.4122	0.1181	0.2291	0.2311	0.3189	0.1781	0.1775	0.1599	0.1764	0.0834	0.4687	0.2394	0.104	0.1	0.1965	0.2338	0.3455	0.1752	0.0168	0.0387	0.1087	0.8597	0.2846	0.18	0.136	0.4013	0.5121	0.227	0.2774	0.04	0.0127	0.01	0.0575	0.0363	0.0769	0.0075	0.0376	0.0274	0.031
UHRF1BP1L	3.1125	3.637	3.1473	3.4147	3.588	3.0509	3.6509	3.5313	3.7115	3.7212	3.7637	3.2706	3.7888	3.6488	4.1185	3.2953	2.6299	3.2041	3.3579	3.7382	3.0122	3.0018	3.236	3.0726	4.2327	3.2706	2.7741	3.3334	3.1702	3.2051	2.933	3.6945	4.096	3.3696	2.7886	3.6846	3.2284	3.3153	3.3705	3.8626	1.2151	2.764	2.7387	2.3789	2.7939	1.6071	3.2244	3.0292	1.5563
GNAS	53.8564	52.8964	56.0643	46.5511	51.3088	58.1118	53.677	55.3176	64.6436	41.6883	50.485	48.6944	60.8551	44.5344	41.7193	56.0106	62.0817	47.8083	66.3735	50.0892	55.9283	50.1567	41.1059	56.1801	45.9074	50.0952	53.0813	55.9062	65.6263	62.8465	52.8486	61.1543	54.4843	51.7737	50.0894	57.2547	55.6985	58.2222	58.2924	60.9818	40.7907	74.7364	80.193	52.0504	68.6588	170.5786	55.4378	54.7309	33.2042
INTS1	8.4335	15.1586	16.9653	13.1286	13.021	15.6111	14.6858	18.5084	9.3767	11.7302	15.1446	14.9484	9.382	14.2979	9.7595	16.8701	12.7773	12.5569	11.4809	13.6827	16.5879	20.9528	10.7227	17.2946	6.5411	12.8871	15.5132	13.8361	8.9775	9.588	16.7899	13.5549	5.195	13.7733	15.6339	14.066	17.4212	15.8609	13.0158	15.0636	17.0354	17.2879	22.0733	12.0939	14.1318	22.9271	9.0313	13.0791	26.1681
MYH1	0	0	0.0113	0.0081	0	0	0	0.0035	0.004	0	0.0026	0.0028	0	0	0.0214	0.0134	0.0138	0	0.0046	0.0375	0.0038	0.0038	0.0026	0.0031	0	0	0	0.0275	0.0073	0.0042	0	0.0121	0.0129	0	0.0034	0.0033	0.0038	0.006	0	0.0074	0	0.0065	0	0	0	0	0	0.0089	0.0134
RPS6KA2	2.3832	3.4844	4.3282	2.9269	3.9094	7.1073	5.232	6.2005	2.4378	2.3096	3.2271	3.6508	6.5948	2.1977	3.3226	4.5645	4.7486	2.1703	3.9667	5.3857	4.1224	3.4343	1.8401	3.5746	2.4738	3.4489	3.2317	5.304	8.0226	3.9428	4.6734	3.094	2.9853	2.8776	3.7552	5.2206	4.4582	2.6506	3.5044	4.6004	6.1216	3.3395	1.806	1.6877	3.0411	0.6793	5.0637	5.2433	4.9088
BLM	0.8312	0.892	1.8192	0.3071	0.745	0.9632	0.6191	0.9859	0.6116	0.4753	0.7456	0.7406	0.4688	1.7788	0.5173	0.8578	0.6095	0.4992	0.7054	0.5095	0.8948	0.6111	0.5762	0.4367	0.5283	0.8226	0.8356	0.8348	0.0693	0.6029	0.8524	1.0147	0.8678	0.8152	0.2892	1.3191	0.8555	1.3132	0.9394	2.6295	2.1772	1.032	1.9119	1.3582	2.1413	1.2576	0.8694	2.3167	1.0035
CDK5RAP2	2.2162	4.3789	5.4192	2.3698	3.9332	5.6649	4.3596	4.7374	2.9035	2.9467	3.3518	3.401	4.5193	3.9764	2.899	4.1538	4.0524	2.6648	3.6059	5.1337	4.0439	4.5568	2.6367	3.5267	1.7197	3.4883	4.0964	5.0992	5.9741	5.0877	4.531	3.4953	2.5695	3.7786	3.3278	3.4322	3.8165	4.4905	4.229	6.0016	5.9767	2.7764	5.3476	4.8422	2.6586	3.8953	3.6195	4.5734	3.7852
CTR9	9.614	12.2181	15.5499	9.354	11.0081	11.6879	12.6925	11.583	9.9862	9.3208	11.1625	10.9751	10.2014	11.2515	10.9196	10.5272	10.2819	9.6134	13.8434	10.7925	10.2632	10.9429	10.6068	9.9521	7.8938	11.6549	12.3387	11.5839	6.8384	10.8126	8.5652	11.2659	7.8062	11.6019	11.4921	11.13	12.2648	11.6383	13.8835	10.023	12.0338	8.3672	9.8404	10.0435	7.0102	9.2654	10.5895	11.2374	13.176
KIF21B	1.1963	1.4117	2.8123	0.4328	1.3929	1.8038	0.9799	1.0154	0.8139	1.7215	1.6484	1.2115	0.6871	1.3549	1.1959	1.7762	1.2656	1.0163	1.3101	0.8446	2.1819	1.1667	1.1826	1.0217	1.3799	1.5983	1.8695	1.6619	0.2294	0.9814	1.4909	2.8985	0.5919	2.3327	1.2542	1.5016	2.2844	1.3269	1.2814	2.8813	5.0525	1.152	3.2434	2.6845	3.3666	2.333	2.056	4.8727	6.3482
SMCHD1	5.0872	7.764	7.4095	5.4252	7.796	5.452	7.6817	4.9413	4.3835	13.6663	7.3224	7.2919	5.386	11.5187	9.2145	5.4916	5.8089	5.4497	4.924	7.2654	8.0926	6.8132	9.473	6.8199	3.9859	8.2844	6.8858	7.6094	4.3103	7.7254	4.765	7.8631	4.3324	7.6374	7.6981	4.2567	6.7176	8.1138	6.5851	3.073	4.4938	2.5984	2.1051	4.1086	2.0643	1.7575	3.8176	3.0283	2.5921
SLC44A5	2.3532	0.0322	1.879	0.0363	2.9676	0.0355	3.3504	0.8825	0.0612	0.2152	2.4319	0.5081	0.7232	0.8212	0.7242	0.0255	0.0485	0.0069	1.4952	0.0279	1.1828	3.1164	1.2847	1.9493	0.7806	2.472	0.6229	0.015	0.0209	0.9015	0.6305	0.4722	0.9211	1.1589	0.0228	0.0128	1.139	0.0086	0.9787	1.1015	1.0264	1.1653	0.8931	1.6604	0.3984	0	0.0311	2.6605	2.2269
TNIK	2.6027	5.6395	3.9505	9.8291	4.0619	3.4382	5.9808	5.8654	2.4935	5.3141	5.3725	6.324	3.9166	6.1211	6.2104	6.013	4.3837	4.0029	2.6756	3.5021	4.8583	4.5313	3.8844	3.4308	2.7332	6.8505	5.4137	3.2838	2.5908	3.8624	5.0923	4.6303	1.5996	4.6665	6.4255	2.468	5.7201	3.729	6.3718	4.6529	1.8176	2.0229	3.0204	5.6641	4.9185	2.4095	3.2898	4.9342	1.5807
NCOA2	4.9535	7.2199	7.7794	6.8659	7.3077	5.4841	7.221	7.0511	5.0781	7.656	7.3376	6.4295	6.0959	6.9677	7.8471	5.7473	5.1861	5.0548	6.6228	5.5591	5.9459	6.0458	5.6502	5.8582	3.3704	6.7548	6.4223	7.2259	4.8268	5.5146	5.213	6.1901	4.3241	6.1985	6.6823	4.6396	7.1979	6.519	6.8452	4.6376	5.1776	3.651	8.3606	5.6785	4.5627	5.9557	5.1248	6.3284	5.719
ATP8B2	2.3588	2.9616	4.488	2.2964	4.5275	6.8491	4.612	6.3464	3.0979	2.8984	2.9022	2.9625	7.2192	2.462	2.6229	3.6978	4.8062	1.8573	3.6538	6.385	5.3686	3.1314	1.7966	3.3354	2.8133	3.5009	3.7556	5.8851	9.4767	4.7639	4.9344	4.5286	3.2491	4.1	3.4585	4.7263	5.0639	2.8788	3.4188	5.4207	1.6956	0.7492	1.5797	0.8004	1.0569	0.4299	0.6713	1.3602	2.2514
VPS50	2.8245	3.0386	3.0859	1.6147	3.0998	2.6151	2.9675	2.7197	3.0316	2.2694	2.8305	2.8451	2.9832	2.7693	3.039	2.2518	2.8546	2.415	3.213	2.5385	2.5254	2.6154	2.1713	2.0797	2.9773	2.8797	2.7954	2.9755	2.3788	3.3082	2.4272	2.7905	2.9914	2.6266	2.318	2.7324	2.9118	2.9823	3.3749	1.6319	3.1383	4.3525	2.6417	2.2498	2.268	2.2824	3.4217	2.9014	2.8904
DISP1	0.713	0.6068	0.6708	2.0579	0.7276	1.7373	0.7829	0.6432	0.819	0.5049	0.6297	0.6055	1.5416	0.557	0.5681	0.4773	0.8978	0.4272	0.8691	1.6136	0.5353	0.6419	0.5646	0.5877	0.7316	0.6482	0.5335	0.7948	2.288	1.3907	0.7014	0.4678	1.2523	0.5338	0.6302	0.6847	0.6048	0.785	0.6169	0.6596	0.8498	0.479	0.6984	0.4293	0.4622	0.4866	0.4177	0.9615	0.7115
EPB41L3	5.391	9.3482	6.3136	16.396	7.3543	7.9333	9.1165	7.3127	4.556	11.6208	10.3043	10.1347	8.0922	10.5355	9.9137	7.3324	8.7692	8.7746	5.1831	6.931	8.0966	6.4214	10.137	7.4356	5.1597	9.3351	8.4516	5.7117	7.7469	7.6792	7.1733	6.4039	5.4357	11.5341	9.1896	8.5351	8.1716	9.2687	8.9585	2.5658	0.7003	0.357	0.7458	0.1296	0.8143	0.0434	0.6751	4.3306	0.9703
CUX1	8.5605	9.7724	10.4444	7.4145	8.6997	10.2611	9.952	12.0934	9.569	8.104	10.8334	9.1082	9.3727	7.424	8.1882	9.6329	10.0295	10.2671	10.6157	10.4524	9.1208	10.7012	8.7069	10.6358	6.0602	9.2209	11.255	9.8459	12.0898	8.6931	9.9564	9.7257	6.6381	9.2923	10.7828	8.1311	10.2916	9.7784	10.109	9.7373	12.144	17.4392	8.3583	8.1124	11.441	15.5064	8.4854	8.3003	13.227
RPL22	26.3478	28.9685	24.766	19.2315	22.8854	23.4051	30.8908	30.0735	28.0183	17.7234	25.9171	26.6725	33.1475	22.7701	27.2704	32.5461	29.4674	27.4024	32.5873	25.6747	22.8108	23.097	15.9209	25.6573	20.0159	28.7348	27.6117	24.4845	22.2569	34.5977	27.5429	23.9437	24.3629	28.5811	30.9262	25.5599	29.3684	25.5402	33.0114	33.2909	42.5235	55.6413	25.7039	52.7966	27.7335	47.2437	45.5376	33.0895	32.2078
PIGO	6.1891	9.7873	8.2354	4.0406	8.7379	6.9393	8.7599	10.1005	5.5792	6.5039	8.0089	9.0211	6.4942	9.0776	6.8141	8.5998	7.4252	7.8332	6.3511	5.0177	7.8706	9.7942	6.7779	7.8048	5.4112	8.7233	9.2632	6.6027	2.3373	5.1462	6.2987	7.4003	4.6714	6.4991	9.1911	8.6951	8.6009	8.1316	9.5757	8.284	6.2624	6.9433	12.797	5.7953	7.8416	6.9858	7.282	7.0905	7.9153
ADCY9	3.6971	5.4943	5.3401	10.8428	6.278	5.3429	8.2413	7.7723	4.4578	7.8567	7.0633	6.0201	4.8973	7.9684	5.3365	6.62	7.1479	5.8141	5.4131	6.7907	7.3807	9.4806	8.6588	7.6876	2.019	7.3103	6.6418	9.9692	5.3056	5.1294	5.449	6.2904	2.9725	6.6791	7.6623	5.6526	6.2882	7.9746	6.5365	3.2497	2.9573	1.7234	2.5725	0.9435	1.4564	2.3496	1.802	2.1542	3.3166
ADGRB1	0.0981	0.1848	0.3249	0.1511	0.3073	0.1858	0.1884	0.2642	0.0851	0.2219	0.1567	0.1303	0.1999	0.115	0.1112	0.2697	0.3589	0.1437	0.2441	0.2937	0.2986	0.2641	0.166	0.1266	0.0598	0.1713	0.1528	0.1864	0.2359	0.2505	0.5509	0.1624	0.169	0.1997	0.1726	0.1779	0.2446	0.1775	0.1571	0.0882	0.1818	0.0374	0.1869	0.011	0.0136	0.262	0.0333	0.0655	0.0743
XRN1	3.6184	4.6253	4.578	5.6548	5.1996	4.2119	3.8619	3.8756	2.6939	6.0077	5.0317	3.3782	3.3079	7.6193	4.7268	3.2193	2.776	3.3492	3.4876	3.7296	4.1391	3.7972	5.2606	3.2701	2.1093	4.035	3.5161	4.8265	2.3011	3.1047	3.1506	5.6612	5.469	3.7017	3.5549	3.4387	3.7734	4.9385	3.5577	2.9401	4.4987	1.6969	4.7679	2.4309	3.0072	2.3439	3.3396	4.2809	4.0898
PTPRG	1.2767	2.016	1.9314	1.9788	1.8399	3.1925	2.8178	3.6353	1.4116	1.9022	2.6064	2.1638	3.2203	1.8921	2.6072	3.0426	2.166	1.1625	1.9018	2.8615	1.9773	1.8579	1.4534	2.0243	1.2303	2.2083	1.9209	3.091	2.6844	2.6179	2.3706	1.8306	1.9162	1.7526	2.1116	2.0145	2.104	2.3225	2.2465	4.7195	2.351	2.5416	4.0994	3.3984	3.5756	1.9444	2.5215	3.1009	2.6725
TBC1D9	3.9979	7.6535	7.6906	4.8121	6.3439	4.9434	7.5928	6.5864	4.1788	5.3597	6.8091	5.6163	4.8799	5.2672	6.6126	6.5651	7.1048	4.1778	5.0321	4.0615	7.9188	6.4717	6.0941	4.9613	3.8312	8.0042	8.5676	6.3442	2.4106	5.2668	3.7472	8.0262	3.2625	8.6924	6.0725	4.9011	7.8051	4.4539	6.5792	3.1672	1.249	1.2478	3.0211	0.8557	1.0979	2.2554	1.5673	4.2918	2.5669
ABCA9	0.2566	0.3082	0.3657	0.5889	0.5387	2.2249	0.899	1.2714	0.646	0.3812	0.5908	0.4893	1.3554	0.1831	0.2575	0.6387	0.6959	0.1721	0.906	0.8741	0.3262	0.3697	0.3278	0.6235	0.1705	0.3308	0.2111	0.71	1.3366	1.3453	0.7882	0.227	1.2629	0.3322	0.733	0.2075	0.424	0.2633	0.3668	0.1166	0.0576	0.0391	0.036	0.0494	0.0111	0.0082	0.0543	0.1483	0.1525
KMT2E	9.6888	13.5784	13.5366	7.4546	12.7636	9.7057	13.9643	12.343	8.7745	14.2838	11.0404	12.1504	9.7272	12.4222	16.8271	11.1922	9.7308	10.4026	11.5154	11.4933	10.8893	12.3712	9.9887	10.4143	5.6577	11.6868	10.3663	14.4701	10.1225	10.9613	10.6417	13.5381	7.0811	13.5928	11.1871	8.0742	14.201	12.0777	12.6851	9.518	9.6134	7.1842	7.5415	10.5922	5.2561	6.0966	6.7477	9.687	9.0819
SETD1A	4.1429	5.8752	6.969	5.5938	5.768	7.2339	6.3775	7.2056	4.82	4.3344	5.095	5.0148	5.1451	4.7563	4.1537	7.4713	5.9832	4.7301	5.6783	7.5731	6.1377	7.1798	3.9622	5.965	3.3584	5.0074	6.1723	6.3783	7.0819	4.448	6.7575	5.5485	3.7315	5.7375	5.727	5.6602	6.6522	5.8827	4.9914	7.211	10.5121	4.7555	7.2196	6.1808	5.6549	12.8298	2.7936	5.5122	8.6625
SOHLH2	0	0	0.0068	0.0194	0	0.0961	0.0165	0.0124	0.0645	0	0.0228	0	0.224	0.0117	0.0384	0	0.1157	0.0064	0.0903	0.4034	0.0067	0	0	0.0055	0.0408	0.0089	0	0.007	0.0588	0.3227	0.0241	0	0.2233	0.0089	0.0183	0.012	0.0068	0	0	0.0266	0	0	0	0.006	0.0597	0	0	0	0
DCAF12L2	0.0646	0.0224	0.0571	0.0879	0.0261	0.2048	0.0662	0.0749	0.1122	0.054	0.1046	0.1288	0.6297	0.0634	0.1079	0.0384	0.2987	0.0232	0.1385	0.162	0.1055	0.0246	0.028	0.1202	0.0591	0.0054	0.0409	0.0847	1.0469	0.2351	0.1452	0.0175	0.297	0.0215	0.0954	0.101	0.0653	0.078	0.0377	0.016	0	0.0141	0	0.0073	0	0	0.0176	0.0576	0.0073
PIK3CG	1.4288	2.9277	5.3758	0.8254	2.232	1.6384	2.6821	3.8325	1.3991	1.4583	2.3784	2.0917	2.1111	2.0313	2.616	2.237	3.0382	1.4337	1.8745	0.922	3.001	1.5421	1.149	1.3485	1.8007	2.8418	3.9637	1.6046	0.5121	2.4994	1.4692	3.1495	1.5677	3.1021	2.3551	1.9217	2.6429	1.7399	3.3043	1.1097	0.8231	0.3791	0.5538	0.3446	0.3878	0.1269	1.1431	0.9171	0.4197
CR1	0.1792	0.2893	2.1037	0.1845	0.2473	2.9977	0.3451	0.5215	0.2336	0.4849	0.4188	0.2353	0.6129	0.1891	0.3865	0.3877	0.4792	0.2743	0.6212	0.1417	0.5039	0.4286	0.7787	0.0948	0.2445	0.5102	0.5646	0.6182	0.1484	0.708	0.4767	1.1413	0.3808	1.3783	0.2376	0.9746	0.6444	0.1297	0.4551	0.4927	0.1102	0.0406	0.1351	0.0113	0.0718	0.0865	0.1247	0.2936	0.0981
PRPF8	15.3091	33.5256	39.185	22.9396	28.8866	32.634	36.2279	34.903	18.5509	21.977	28.6695	27.8778	28.7683	30.0124	20.5468	33.6348	29.4735	20.6732	27.7221	33.1899	29.9587	32.1098	20.1895	26.9784	12.6091	30.7597	31.8056	33.9886	32.7065	27.5105	25.8755	25.8277	14.7502	28.9835	30.5841	28.701	35.1517	33.5477	32.5764	38.028	36.9326	27.9187	19.0644	23.2314	15.144	22.8079	18.3871	30.4445	24.1982
NUP210L	0.0153	0.008	0.0077	0.0028	0.0041	0.0084	0.0031	0.0142	0.0041	0.0085	0.0026	0.0116	0.0061	0.01	0.0365	0.0137	0.0094	0.0183	0.0047	0.0043	0.0077	0.0582	0.0027	0.0032	0	0.0102	0.0032	0.0201	0.1567	0.0086	0.0206	0.0662	0	0.0025	0	0.0239	0.0155	0	0.0059	0.0228	0.0168	0	0.0042	0	0.017	0.015	0.0167	0.0091	0.0172
PTCH1	2.0282	4.9057	5.1263	1.4329	5.1525	1.3959	6.0041	4.8382	1.9822	2.4573	2.7109	2.9212	2.1527	2.2062	2.9933	1.3842	3.8928	2.3738	4.7141	2.2467	4.7067	5.2878	1.4509	2.4585	0.9681	3.8113	2.543	3.4703	1.0323	2.4261	3.0296	2.8756	1.2276	2.6333	3.2452	2.2063	4.8916	3.1216	4.2195	3.8929	1.7114	1.7804	4.1728	3.6246	4.9204	2.4408	1.6597	4.1131	7.2155
UNC5C	0.937	1.2166	1.8383	0.4223	2.4797	1.1139	1.5911	1.4571	1.2535	1.2478	1.0857	1.1052	0.799	1.005	0.8096	1.4551	1.1391	0.6219	1.6647	1.2413	1.5556	2.1109	1.2056	1.5484	0.3702	1.2621	1.0606	2.257	0.4421	1.4763	1.5133	1.319	0.6739	0.9217	1.1001	0.9178	1.3643	1.8975	1.6588	0.6598	0.1391	0.0992	0.3346	0.1176	0.2536	0.1294	0.1698	0.4259	0.5342
NOS3	0.7452	0.5875	1.1474	0.9042	1.5574	2.1535	1.2463	2.5335	0.6498	0.7874	0.7979	0.7676	1.2519	0.5206	0.6313	3.688	1.6632	0.5929	0.8801	2.8419	1.5807	1.1598	0.9501	1.2723	1.4497	1.2267	0.9794	2.1606	1.3113	1.2511	1.3119	0.7112	0.7118	1.385	1.1601	1.932	2.0584	0.8928	0.939	2.0075	0.8646	3.3156	2.6684	1.0492	3.0292	0.9698	1.6702	0.8396	3.0203
SEMA3D	0.8317	0.5543	1.3834	0.6368	0.9045	0.7181	0.6235	0.6429	0.6812	0.5263	0.4536	0.5477	0.7742	0.2391	0.6459	0.655	0.6239	0.2435	1.271	1.1217	0.4607	0.8589	0.4019	0.4761	0.3816	0.3852	0.4512	0.9326	0.981	0.8108	0.9124	0.2571	0.5879	0.4221	0.5461	0.3172	0.6215	0.776	0.5366	0.4081	0.0123	0.0341	0.124	0.0302	0.0747	0.0073	0.073	0.0398	0.1481
LRRIQ3	0.0995	0.0714	0.065	0.0317	0.0722	0.0879	0.0738	0.0883	0.0275	0.0516	0.0439	0.0684	0.0491	0.0539	0.059	0.0581	0.0571	0.0517	0.0221	0.0459	0.0103	0.0626	0.0286	0.0787	0.047	0.0308	0.0217	0.0648	0.0301	0.0432	0.0231	0.0501	0.0828	0.1557	0.0678	0.0299	0.091	0.0766	0.034	0.0485	0.0453	0.1613	0.0828	0.125	0.1146	0.1276	0.0784	0.1712	0.0994
SPART	1.9189	1.7026	1.9716	2.3322	2.0052	8.3171	3.3911	3.7038	4.5604	2.0174	3.1086	2.2553	8.3827	1.9264	2.2394	4.0574	5.9666	1.4397	5.1528	8.1081	2.2008	2.4447	1.6242	2.8857	3.6746	2.0456	1.542	3.8645	10.7965	8.0535	4.3416	1.8024	9.5652	2.5533	2.8239	3.569	1.9347	2.1815	2.2274	3.1958	0.7393	0.811	1.014	0.6235	1.1828	0.2499	0.8481	0.8932	1.2267
POSTN	16.6621	16.5941	24.6977	2.4179	26.2743	8.3769	16.3187	17.1007	14.3941	7.0811	10.3873	11.1512	23.2521	5.9966	13.3111	10.891	22.1172	9.2871	19.1276	13.8473	16.143	14.9517	7.2848	7.7576	14.4997	9.9548	9.9378	13.5827	18.745	24.9703	10.7063	8.7419	14.0502	12.1227	7.552	14.7533	20.2091	12.9074	13.9687	20.4804	22.4551	8.218	22.6453	2.5745	22.631	1.4997	6.6234	5.6149	42.6233
MAST2	17.353	28.5187	17.7439	30.8289	25.8246	9.1264	25.6384	20.8831	12.4686	30.8475	22.8314	31.3474	12.4088	24.8291	25.4366	17.6222	18.378	30.4946	15.5332	15.4858	31.0782	25.2303	31.404	26.4733	13.7423	27.5363	27.4139	19.0154	8.6385	15.5774	21.0924	25.3748	5.9114	24.4866	28.9142	13.9532	25.831	22.8945	21.4696	8.2256	12.9175	10.3264	11.3038	11.1857	4.8429	19.0143	4.7505	9.3311	14.3159
KIF26A	1.4019	1.6513	2.712	0.7914	7.0233	2.1737	2.0269	3.8079	2.8916	1.0071	0.9938	1.2667	1.4176	0.7685	0.4523	2.4679	1.8056	0.8431	3.8143	2.5879	1.4145	3.1897	0.9986	2.6282	0.7278	1.4588	1.7507	3.4611	2.104	2.3983	2.4444	0.895	0.8511	1.4421	0.9912	1.4039	2.0296	2.7943	1.5424	0.9673	0.55	1.313	2.6534	0.195	1.2331	2.7067	2.1412	0.1506	0.5093
COBL	5.2196	7.116	6.0451	8.7159	6.4289	2.769	6.2462	4.9651	3.5607	5.937	6.4418	5.8303	3.3372	6.4858	4.5319	4.3079	3.6349	5.5843	4.4368	4.9106	5.7242	6.974	9.2972	6.9248	2.3701	6.8434	6.7177	4.8476	1.3198	4.6857	4.108	5.56	2.7906	6.39	6.1183	4.8994	5.8986	6.644	5.5352	2.1338	3.4493	5.3615	3.497	1.438	2.1544	1.9511	1.4661	3.2874	4.1769
MBD5	0.4817	0.5282	0.5904	0.4831	0.5489	1.2056	0.6051	0.6166	0.7147	0.4908	0.5503	0.4503	0.9642	0.4779	0.4744	0.6107	0.6775	0.3616	0.687	0.9656	0.4594	0.5778	0.4221	0.4634	0.3974	0.3676	0.4777	0.6501	1.399	0.7395	0.6261	0.4736	0.7207	0.4447	0.5043	0.5092	0.5274	0.4637	0.521	0.6493	0.4974	0.3796	0.5461	0.5166	0.3167	0.3756	0.3878	0.6692	0.5308
DOCK9	1.9482	3.8186	4.5749	3.3537	3.2026	6.0444	3.8529	4.1527	2.3396	3.435	4.2269	3.4875	5.6143	5.6243	4.0986	4.2083	4.0717	2.3503	3.4432	6.5513	4.3775	3.6138	2.8567	3.579	1.7003	4.1653	3.2022	4.473	6.2264	4.647	4.6732	3.0742	2.5331	3.7312	3.7098	3.4931	4.1769	3.7467	3.6089	4.6662	3.1717	4.0533	4.7064	3.4134	2.6827	2.6204	3.5283	3.2958	5.8117
AGL	4.4822	6.3882	6.0522	3.5178	5.4206	5.0325	6.6991	6.8894	5.794	4.9865	5.5792	5.6421	7.8933	5.0054	6.5423	5.7443	4.633	4.2161	5.2077	6.3254	4.8279	5.5526	3.8896	5.0434	5.7724	5.392	4.5088	7.0173	10.1001	6.5687	5.7284	4.8903	4.5756	4.3019	5.7843	3.7378	5.4394	4.7821	5.9818	4.9608	0.8564	3.0604	2.9578	5.0916	4.0852	2.8875	3.9197	5.5072	3.8437
ZNF208	0.0227	0.0157	0.0554	0.0467	0.0408	0.1732	0.0279	0.0632	0.0668	0.0316	0.0323	0.0302	0.1386	0.0149	0.0578	0.0675	0.049	0.0163	0.058	0.0717	0.0247	0.0345	0.0237	0.0266	0.0692	0.0189	0.0352	0.0675	0.2454	0.0445	0.0596	0.0389	0.124	0.0264	0.0344	0.0389	0.0306	0.0152	0.0309	0.0658	0.0021	0.0165	0.0063	0.017	0.0084	0.0124	0	0.027	0.034
TMEM94	12.7779	18.8343	15.1159	15.6635	18.022	9.8021	17.7627	13.6737	10.6182	14.9647	11.2979	15.2948	9.3114	8.4953	10.8912	11.3002	10.8017	21.0765	13.6313	9.837	14.1483	16.3868	12.053	18.8646	6.4053	13.9113	16.4645	10.4009	7.554	11.4904	12.1242	11.969	4.7506	15.4833	23.3108	7.3049	16.9146	11.4422	13.6915	8.7198	17.7168	8.1626	10.9543	9.5062	5.1822	19.6201	7.1294	7.7724	13.4985
SRGAP1	0.5101	1.0442	1.0109	0.3204	0.9416	0.5902	0.7989	0.7091	0.4224	1.0759	0.7679	0.7341	0.4444	0.6036	0.9172	0.654	0.6759	0.575	0.7571	0.5602	0.7209	1.0429	0.7758	0.7515	0.2273	0.8779	0.92	0.7977	0.366	0.6437	0.6211	0.5698	0.2419	0.9726	0.7636	0.4384	0.8249	0.7239	0.8113	0.9045	0.476	0.7961	0.6329	0.5742	0.3559	0.7078	0.5066	0.8492	0.6613
RET	0.2406	0.5046	0.8609	0.7231	0.4137	2.6967	0.707	1.1371	0.5992	0.7269	0.8918	0.7071	2.6195	0.4463	0.7826	0.9008	1.3704	0.4739	0.9884	1.7906	0.8631	0.5718	0.4531	0.7698	0.3557	0.6372	0.4184	0.9046	3.0746	1.6706	2.6117	0.3334	1.3301	0.8548	0.712	0.5097	0.7025	0.6965	0.3414	0.4591	0.3351	0.1313	0.1418	0.2418	0.3796	0.0342	0.1997	0.2648	0.9747
PCNX2	0.3892	0.5243	0.693	0.1916	0.6206	0.6398	0.4584	0.6227	0.4286	0.3959	0.3578	0.411	0.3502	0.2148	0.2895	0.5874	0.4763	0.348	0.5973	1.0646	0.5339	0.5669	0.2106	0.384	0.2821	0.46	0.4229	0.631	0.464	0.4399	0.7401	0.4479	0.2754	0.3957	0.4769	0.3204	0.5963	0.4945	0.4243	1.5976	0.8617	1.2434	0.8806	1.765	0.8566	1.2608	1.0391	1.9323	0.8842
CD93	4.5948	6.3495	5.2601	5.8123	9.5871	14.933	10.32	17.1544	3.5731	6.2384	7.2096	6.5735	10.1901	5.1015	6.2935	15.415	9.6452	3.8655	7.0197	13.6147	9.1247	8.2912	5.2198	7.8783	4.8067	7.2478	7.8454	11.7349	8.7011	11.907	8.6044	4.6277	5.633	8.6423	8.2821	11.9935	9.4674	6.0856	8.3571	19.5939	4.7311	3.3488	5.9501	2.6031	3.8309	1.6735	2.4736	3.6705	5.9957
PCDH12	1.0622	1.8937	1.1168	1.0162	1.5625	4.0642	1.8861	2.4064	1.1702	0.7145	1.3093	1.2989	1.9595	0.4117	0.8588	1.6617	1.8043	1.2492	1.4095	1.1052	1.1408	1.1437	0.6144	0.8807	0.6066	1.2096	1.028	1.2336	1.2541	1.5067	0.8716	0.7497	0.7159	1.3386	1.8422	1.133	1.479	1.053	1.3864	2.7638	1.179	0.8089	1.3413	0.7559	0.7223	0.7074	0.4732	0.6656	2.089
BPTF	2.4023	4.6216	6.3409	2.8464	4.378	5.5338	4.6936	5.5789	2.46	4.3975	3.9054	3.1935	3.3143	3.9701	4.5601	5.4271	3.8449	2.9482	4.2017	4.9512	3.9243	5.1375	2.7435	3.4765	1.5481	3.816	4.5489	5.4123	4.3811	3.8411	4.3263	4.0221	1.9992	3.7446	3.5366	2.8251	4.6747	4.4452	4.3532	7.1233	3.8536	2.9207	3.6133	4.4644	1.6066	3.2986	3.1397	4.788	4.2091
A2M	50.0111	103.0246	82.033	52.4311	107.8699	234.4019	165.1981	161.1031	64.2747	56.1685	85.633	92.4891	176.0942	74.3075	71.7007	95.2667	141.5684	72.3334	104.7394	130.276	119.8023	75.0958	48.8799	85.5037	61.1119	101.5705	105.3081	103.2321	125.0998	106.685	92.4793	60.8296	83.3968	93.6851	101.6598	100.4698	130.4287	76.213	123.2142	109.266	22.8153	25.0366	32.2633	21.3027	25.0686	12.1571	20.3355	38	49.6287
C10orf90	0.0167	0.0087	0	0	0.0359	0.0092	0.0171	0.0077	0.0045	0.0046	0.0114	0.0095	0.0199	0	0	0.0297	0.0103	0	0.0153	0.0232	0.0502	0.0084	0.0087	0.0034	0.0102	0.0111	0.007	0.0131	0.0244	0.0326	0.0075	0.0045	0.0144	0.0111	0.0038	0.0037	0.0126	0.0067	0.0097	0.0165	0.0137	0	0.0046	0	0	0	0	0	0
ADAMTS1	1.7415	2.7214	10.8677	10.7846	17.7408	7.8904	19.6489	33.8019	2.1407	13.367	4.9567	2.1655	10.727	2.9139	15.2688	25.6789	15.92	2.2984	4.9809	11.8394	7.4235	28.4314	4.2009	12.2078	5.981	2.7792	10.8466	12.0304	9.3107	30.3701	30.407	1.5091	3.5147	8.7088	2.4704	14.9015	2.8382	13.0864	3.8586	10.953	1.5875	2.3165	1.4447	1.0963	1.0308	3.2896	0.8326	1.371	4.3293
OR6K2	0	0	0	0	0	0	0	0	0	0	0	0	0	0	0	0	0	0	0	0	0	0	0	0	0	0	0	0	0	0	0	0	0	0	0	0	0	0	0	0	0	0	0	0	0	0	0	0	0
HEATR5A	3.085	5.5239	3.1732	1.8793	3.8768	2.608	4.9918	5.0149	2.6107	4.7443	4.5218	4.4288	3.3994	3.5795	6.0548	3.1493	3.9312	3.6353	2.8934	2.7963	3.3102	3.7319	4.9468	3.4659	2.9639	2.5232	4.41	3.1388	1.7702	3.8893	3.4678	3.5498	2.0084	3.3768	4.5632	2.778	3.8021	3.7942	4.3639	2.1978	2.0251	2.3979	2.4723	2.56	1.248	1.5613	3.1879	2.1964	2.0213
PDZRN4	0.3147	0.2181	0.3177	2.3425	0.3293	6.7222	1.4262	0.5791	5.7502	0.7266	2.1098	0.7026	12.1111	0.5329	1.4575	0.6327	5.7777	0.155	1.7177	10.0439	0.1627	0.8302	0.6072	2.8988	1.731	0.2617	0.1251	3.2805	22.5469	8.3506	3.0278	0.1451	8.0222	0.2492	1.467	1.9138	0.1777	0.5397	0.1869	1.0887	0.1119	0.0806	0.0821	0.1415	0.0824	0.003	0.0101	0.011	0.1911
GUCY1A2	0.0848	0.0585	0.1368	0.1173	0.0671	0.2743	0.0975	0.2358	0.096	0.0908	0.0867	0.106	0.2464	0.0615	0.0765	0.1825	0.1772	0.0344	0.1457	0.3281	0.1069	0.0981	0.0979	0.1108	0.0674	0.1086	0.0432	0.274	0.3234	0.2399	0.2634	0.0419	0.1986	0.0974	0.0942	0.1309	0.0684	0.0734	0.0849	0.302	0.0365	0.2046	0.1288	0.0261	0.0677	0.0117	0.0541	0.2463	0.1539
PYHIN1	0.5782	0.3857	1.5483	0.23	0.307	0.6348	0.3766	0.2999	0.726	0.4036	0.4542	0.3341	0.2986	0.5589	0.4323	0.4232	0.2871	0.2849	0.5232	0.1875	1.014	0.3148	0.2875	0.2567	0.3548	0.4133	0.4865	0.475	0.1387	0.6085	0.5351	1.5747	0.5576	0.8734	0.3468	0.4335	0.961	0.4581	0.3469	0.4754	0.4693	0.2479	0.1435	0.2269	0.1729	0.0718	0.1548	0.5071	0.1336
MDGA2	0	0.0088	0.0051	0.0074	0.0027	0.0112	0.0042	0.0047	0.0109	0.0028	0.0017	0.0096	0.0162	0	0.0048	0	0.0157	0	0.0062	0.0057	0.0077	0.0026	0	0	0.0031	0.0017	0	0.0053	0.0272	0.0114	0.0046	0	0.0088	0.0017	0.0046	0.0023	0.0026	0.0061	0.002	0	0	0	0	0	0	0	0	0	0
ARPP21	0.0119	0.0186	0.0293	0.0567	0.0096	0.1083	0.0256	0.029	0.0358	0.0498	0.0304	0.0119	0.0853	0.0078	0.0256	0.0319	0.0496	0.0086	0.0274	0.0772	0.0404	0.0385	0.0434	0.0222	0.0054	0.0149	0.0113	0.0141	0.0697	0.0625	0.1446	0	0.0693	0.0267	0.0244	0.01	0.0068	0.0323	0.0121	0.0089	0	0	0.0025	0	0	0	0	0	0.004
ROBO4	1.2127	1.1353	1.42	1.2769	1.2301	4.9284	1.9876	3.1601	1.2808	1.1909	1.5295	1.5719	3.3485	0.9418	0.9231	2.879	2.0232	0.7333	1.7899	2.0263	1.5804	1.7743	0.967	1.942	0.9752	1.5409	1.2918	2.6715	2.9536	2.4209	2.8558	1.0681	1.3889	2.0039	2.0788	2.3515	1.8304	1.156	1.3889	4.3173	0.9729	0.6107	1.6164	0.7991	1.4404	0.9356	0.5185	0.55	2.18
TIAM2	0.279	0.3062	0.3829	1.8772	0.3373	0.3835	0.3061	0.2773	0.2381	0.2025	0.2891	0.2434	0.3919	0.1961	0.3172	0.2557	0.3542	0.2301	0.3066	0.3289	0.2455	0.2636	0.2063	0.2359	0.1453	0.2289	0.3534	0.3239	0.703	0.4552	0.3198	0.3108	0.1864	0.2925	0.2397	0.2742	0.3535	0.2469	0.3068	0.4386	0.4876	0.337	0.5572	0.4781	0.2263	0.2207	0.5273	0.6407	0.2949
ARHGAP36	0.3231	0.117	0.1779	0.016	0.2612	0.0324	0.1384	0.0612	0.1883	0.0572	0.045	0.0725	0	0.0256	0.0841	0.0262	0.0271	0.1054	0.3238	0.0409	0.0295	0.1935	0.0306	0.0303	0.0447	0.044	0.0744	0.0385	0.0143	0.0493	0.0264	0.0715	0.0084	0.0879	0.08	0.0393	0.1706	0.0886	0.0399	0.0875	0	0.0256	0	0.0066	0	0	0	0.0174	0
RAI1	2.0751	2.2178	4.1053	2.1945	3.0848	4.8812	2.5413	3.918	2.4416	1.5906	2.6794	2.0574	2.7563	1.6815	1.6713	3.341	3.0083	1.5779	3.2576	5.3977	2.265	3.0837	1.3189	2.5161	1.2677	2.154	2.2778	4.659	5.8025	2.293	3.0787	2.381	1.9156	2.5229	1.9976	2.3005	3.395	2.9963	2.0151	7.3382	9.5254	3.6954	2.7067	4.7981	2.1608	3.546	1.7882	4.0041	4.4681
USP28	4.2479	4.0271	5.3648	2.9676	4.1441	5.3964	4.5464	5.4631	4.8986	2.5068	3.7155	3.8276	4.6601	3.8378	4.0636	3.3466	4.8783	3.6216	5.1917	3.8873	3.8647	4.0997	2.3839	3.2188	4.5537	3.861	3.347	4.8783	5.1131	3.8173	5.1906	4.5534	4.1168	3.8869	3.989	2.8804	4.1619	3.6371	4.22	5.0679	7.3159	5.8475	4.3018	4.4197	3.4047	5.2837	4.1158	7.4336	3.8118
DSP	28.0648	79.3566	60.2838	54.2601	51.0085	27.5046	75.5451	77.0784	27.2772	54.246	59.6245	56.5543	30.0899	57.5413	56.3315	87.5374	34.0128	49.0205	37.9086	51.5901	53.6596	71.4765	46.7986	58.7234	19.2062	71.0347	71.836	55.9007	6.6075	39.0905	49.5121	51.0369	12.0147	55.6062	65.748	36.5902	64.9307	65.863	73.4189	60.6635	58.9957	45.2589	24.2553	45.2879	20.927	24.2823	57.9155	53.537	47.1015
PEAR1	1.0602	1.3647	1.4406	0.8663	1.8462	2.4894	2.1153	2.5509	1.0454	0.8536	1.0725	1.2751	2.4259	0.6437	0.7238	1.4106	1.2964	0.6593	2.1377	1.7125	1.3964	1.4629	0.7189	1.2331	0.6259	1.02	0.9265	1.7358	2.0619	1.611	2.1436	0.9083	1.0257	1.3228	1.4776	1.6351	1.5816	0.9641	1.1845	2.2462	3.2387	0.3549	0.6646	0.2529	0.2904	0.2022	0.2926	0.7455	0.754
ABCC12	0	0.0036	0	0	0	0	0	0	0	0	0	0	0	0	0	0	0.0032	0	0	0	0	0	0	0	0	0	0	0	0	0	0	0	0	0	0	0	0	0	0	0	0	0	0	0.0023	0	0	0	0	0
FCRL5	0.5813	1.0547	1.685	0.1199	1.8739	0.6365	1.0733	1.0774	0.5627	0.9304	1.0533	0.4839	0.4479	0.5767	1.671	1.4575	0.8954	0.756	0.5851	0.2489	1.5451	1.0106	0.5434	0.809	1.6021	0.696	1.7536	1.1046	0.0336	0.5225	0.506	3.068	0.5842	1.4115	0.4322	1.1112	1.477	0.5157	0.8451	0.5409	0.3771	0.1707	0.2618	0.1649	0.1051	0.0806	0.5767	1.0049	0.1027
CENPE	0.6572	0.8955	1.1279	0.2619	0.8374	1.269	0.7036	1.3641	0.6551	0.4325	0.6314	0.693	0.5022	1.3055	0.6676	0.5751	0.5766	0.4042	0.5814	0.4099	0.9261	0.9921	0.5171	0.4654	0.8661	0.6316	0.706	1.1693	0.1903	0.816	1.2409	1.1445	0.3861	0.4167	0.3486	1.1318	0.8466	1.1106	0.9861	2.5609	2.5051	1.0279	2.1632	1.8865	1.8198	2.1071	0.9829	1.7042	1.4088
SCAF1	13.1541	17.6863	18.4013	15.0135	16.9568	19.5271	19.1173	20.8238	14.7371	14.4774	17.0992	16.7778	14.6804	16.2307	13.1694	23.6471	19.6207	18.1339	17.0706	19.1552	21.4992	21.0911	17.0165	21.662	8.0431	17.8707	22.8903	18.9029	18.6132	14.2982	19.7819	17.6098	9.6722	19.9053	18.2077	16.7185	21.7208	19.6825	16.9919	19.4079	20.0882	22.0083	17.8328	14.2805	14.0752	24.4268	8.7003	15.3766	19.7105
COL2A1	0.1941	0.1173	0.9054	0.1276	0.3758	0.1231	0.2386	0.5302	0.2965	0.1583	0.053	0.0873	0.07	0.0738	0.168	0.2012	0.1502	0.1846	1.165	0.0716	0.1122	0.4699	0.195	0.151	0.0247	0.0968	0.2745	0.3691	0.0462	0.2008	0.1582	0.1501	0.1633	0.1642	0.1045	0.0393	0.1915	0.3158	0.1577	56.7185	0.0074	0.0648	0.06	1.6186	0.0301	0.2297	0.0662	0.1688	0.0456
MAST3	4.7862	6.7833	7.8883	5.9322	7.5989	4.8362	8.2248	7.5639	4.7914	6.7033	7.6369	7.673	3.3475	6.7203	6.9144	4.9796	5.958	6.4292	6.179	4.1063	8.865	10.1809	7.2969	7.0351	3.01	6.0097	8.1815	6.8639	2.0049	3.9132	6.1908	9.1453	1.9047	8.2761	7.2273	5.1088	9.0812	8.6603	7.0138	2.9579	4.9968	3.4545	2.4441	2.4813	1.8378	2.294	2.6576	3.716	4.5462
HDLBP	39.4674	49.9682	54.2982	40.4377	51.7443	59.5038	51.8438	60.1662	44.4968	32.8362	50.4653	47.4397	38.3945	46.7968	34.525	49.2246	44.2843	43.4144	61.52	44.0613	51.6401	48.6791	37.8157	47.3105	28.1962	50.1148	53.282	51.9003	32.9744	37.5999	39.0396	48.0497	36.9109	47.6753	45.3154	60.4271	54.5149	55.2409	56.9628	62.3006	93.7395	42.9469	37.846	46.8368	29.4506	37.1112	39.5329	44.6172	46.631
NRCAM	0.0877	0.2771	0.2323	0.3277	0.251	0.495	0.3435	0.4747	0.0615	0.244	0.336	0.1934	0.488	0.2007	0.2353	0.3712	0.3646	0.0865	0.2181	0.3448	0.2283	0.2249	0.1027	0.1992	0.2036	0.2387	0.1874	0.2355	0.5204	0.3986	0.6695	0.2725	0.2517	0.1548	0.3682	0.1786	0.119	0.1212	0.2447	0.8483	0.1174	0.1573	1.4426	1.0859	1.3412	0.0697	0.1906	0.2472	0.1992
NID1	4.8481	12.8149	11.2648	13.8659	13.3692	39.7808	27.5877	21.0893	8.6058	8.231	13.0245	11.3954	33.0115	7.016	11.7905	17.649	24.5933	5.74	10.6325	37.3278	13.815	11.0033	4.8754	15.977	7.1999	10.4214	13.9986	21.1409	95.062	23.123	20.406	8.715	9.4894	7.527	12.0594	9.9321	14.8946	8.9722	13.1315	19.5078	4.6423	6.2075	17.5714	4.6916	9.9662	4.0025	3.73	10.3196	36.5008
MYO10	5.4878	12.0454	11.7987	6.4527	9.5027	6.8493	11.7749	11.5718	5.7388	8.6356	7.9767	8.9015	4.7793	7.2778	8.4091	10.6575	7.2401	7.3079	9.2488	7.5026	8.5355	11.6238	6.2646	8.6177	4.2104	9.8565	9.8418	10.0579	1.3199	5.278	6.9563	6.9842	2.2785	7.425	8.8932	4.8624	10.574	9.6614	9.9969	14.0334	12.6782	8.5902	11.2581	14.2273	10.8898	9.1433	7.8948	13.2037	12.9145
CLCN4	0.2505	0.4525	0.5297	0.16	0.3954	0.6802	0.4765	0.4864	0.2708	0.2723	0.6807	0.4481	0.4649	0.4239	0.4553	0.2304	0.3822	0.368	0.5223	0.3388	0.6169	0.2659	0.2111	0.2957	0.2579	0.4939	0.2544	0.3814	0.52	0.4038	0.4341	0.7223	0.2432	0.6541	0.4495	0.4447	0.5723	0.283	0.3984	1.9238	1.8574	1.4118	1.7424	0.3779	0.6504	0.0233	1.485	1.6356	0.811
AKAP11	3.6511	5.0617	6.4552	3.3295	5.195	7.333	5.2411	7.0021	4.2881	4.6873	4.7976	4.0997	7.0835	4.0326	5.9943	5.6504	5.6276	3.0355	5.6521	8.2391	4.2322	4.9231	3.4636	4.3277	3.6185	4.6659	4.6717	7.3445	8.4156	6.4527	5.3585	4.7093	5.1123	4.7364	4.8991	3.6904	5.1274	4.9073	4.4796	6.3001	5.3066	7.6958	6.0846	5.673	8.0377	2.4482	6.756	9.758	11.4812
ZMYM6	1.059	0.9569	0.9848	0.8151	1.4659	0.8804	1.0777	1.1052	1.1606	0.9867	0.933	0.9445	1.0572	0.7873	1.5158	1.129	1.1065	0.7035	1.3798	0.8533	0.9325	0.9554	0.8409	0.7828	1.292	1.0144	1.1068	1.0873	0.884	1.1553	1.2601	1.0882	1.0016	0.8742	0.9845	0.9598	1.0451	0.8415	0.9793	0.8	1.0434	1.3825	1.1863	1.4999	1.3742	1.1147	1.4761	2.4175	1.1212
OCA2	0.0462	0.1104	0.2936	0.0653	0.1194	0.1145	0.1249	0.4236	0.0518	0.1388	0.184	0.1051	0.1873	0.7128	0.0925	0.2552	0.0256	0.159	0.0679	0.0926	0.1808	0.1614	0.2548	0.0744	0.0506	0.0921	0.1462	0.029	0.0472	0.1628	0.4356	0.8837	0.1352	0.0783	0.1006	0.3958	0.1469	0.1003	0.1452	0.1375	1.9629	0.217	0.7525	0.056	0.0617	0.0542	0.7832	1.036	0.0311
NUP210	3.236	6.0897	13.6259	2.4102	6.1519	5.9976	5.951	6.7248	3.9447	4.7764	4.6684	4.6594	4.0093	7.0605	4.4849	6.9901	6.1374	4.2308	4.5297	3.3534	8.793	6.1599	3.4036	4.5653	3.4628	5.6654	7.4557	7.406	1.5093	5.1308	5.42	11.8626	2.7623	8.4504	3.7384	7.1533	10.2309	6.247	5.9946	25.6528	24.6448	12.2327	17.2465	10.4947	20.7353	15.6575	5.8582	17.6275	6.5996
ESPL1	1.3942	1.6249	2.303	7.2045	1.4445	1.541	1.4289	2.2228	0.9543	1.1784	2.0907	1.4351	0.7953	2.3264	1.1189	0.9051	1.0759	1.0272	1.1595	0.5654	1.8631	1.7464	1.5062	1.2267	0.6617	1.3051	1.5048	1.562	0.1657	1.5566	2.0252	1.9951	0.5743	1.655	1.8393	1.6296	1.8278	2.0104	2.9942	5.6778	3.736	3.1189	6.7197	1.9665	2.9032	2.6062	1.4902	2.4165	3.3033
PCDHB12	0.0698	0.3266	0.2349	0.1477	0.2446	0.6797	0.2003	0.3128	0.23	0.2138	0.3529	0.2606	0.6665	0.1269	0.2999	0.4496	0.5235	0.1893	0.2423	0.7714	0.187	0.171	0.1535	0.3847	0.156	0.2439	0.1475	0.2746	1.0942	0.3582	0.3922	0.044	0.401	0.1509	0.2114	0.3326	0.241	0.1357	0.2124	0.4794	0.0447	0.1216	0.1548	0.1883	0.0518	0.1405	0.0886	0.4974	0.1724
ARAP3	1.786	1.9875	4.8865	1.0188	3.4176	3.7985	2.4222	4.0144	2.2669	1.4753	1.4583	1.5637	2.1886	1.4	1.174	2.9207	2.3011	1.6821	4.5342	3.1466	1.7729	2.9547	1.2482	1.8075	0.9756	2.2713	2.4134	4.0951	2.2307	2.4729	2.6003	1.4878	1.4466	2.0518	2.152	2.6493	2.934	2.86	2.5302	7.9083	0.8797	4.3211	1.4731	8.399	4.5365	6.4521	2.541	6.1451	9.3347
ITGAL	2.0544	2.0386	6.0501	0.9299	2.42	3.3756	1.7161	1.2437	1.9586	1.993	2.1636	1.6432	1.7237	3.7444	1.5881	2.1333	2.5466	1.7935	1.7276	1.0594	7.9113	2.9422	1.8264	1.8247	1.0388	2.7237	2.8094	3.1424	0.4232	2.2874	2.2782	6.2663	1.7068	4.033	2.1529	2.5724	4.1933	3.0721	2.1164	1.5951	2.4737	0.5093	0.6945	0.6391	0.641	0.3475	0.7557	1.3136	0.6053
ABCB5	0.0227	0.1097	0.0516	0.0088	0.021	0.7516	0.1198	0.5712	0.0286	0.1682	0.1311	0.0943	0.5502	0.017	0.0232	0.1882	0.1021	0.021	0.2805	0.4288	0.1272	0.0197	0.0812	0.0221	0.092	0.1604	0.0165	0.0179	0.4842	0.1527	0.2736	0.0395	0.0308	0.1263	0.115	0.1588	0.155	0.0039	0.0776	0.1983	0	0.0042	0	0	0	0	0	0	0.0044
OTOF	0	0.0604	0.0312	0.0326	0.0182	0.1548	0.0645	0.1224	0.036	0.0532	0.0613	0.0448	0.0849	0.0441	0.0161	0.0468	0.0866	0.0188	0.0241	0.0626	0.0508	0.0171	0.039	0.0371	0.0342	0.0729	0.0095	0.0177	0.1068	0.0881	0.1717	0.0547	0.0355	0.1177	0.0663	0.0602	0.0426	0.0859	0.0524	0.0279	0.0093	0.0196	0	0.0076	0	0.0055	0.0183	0.0667	0.0353
DIP2B	5.1442	8.3912	9.6311	4.0848	7.8976	6.4984	7.7465	6.9938	4.1494	9.6322	6.6766	5.8153	4.5915	6.9313	7.0183	6.4638	5.7395	5.1567	6.2546	8.7487	3.2489	7.8396	7.1344	7.0038	2.8716	8.2113	7.7263	7.2796	2.929	5.1154	5.3873	6.916	2.9201	6.88	6.7741	5.749	7.0635	7.5721	7.7848	14.8003	7.1484	10.902	8.2945	8.44	6.1089	4.7797	7.3621	10.216	9.0597
TBX3	1.5588	3.8249	2.952	26.9782	4.1438	2.9393	3.2588	3.8747	1.5601	2.2875	2.9775	3.759	2.606	2.1053	3.5744	3.8634	3.3243	2.5991	1.6127	3.0473	3.7122	3.3665	2.4477	2.2383	2.1249	3.2066	2.7163	2.1858	3.0116	3.2818	3.6276	2.7206	1.8774	2.2836	3.0821	2.3922	3.8293	2.5802	4.0287	17.3265	3.7573	7.1126	14.1285	36.3085	10.4412	2.3647	18.0519	11.1487	3.2467
ZBTB7C	13.2633	15.0026	12.9177	2.0648	16.3639	5.3811	15.5099	14.3133	9.895	13.2665	13.713	17.3221	7.3483	11.3635	11.4067	13.4874	12.2908	18.1587	13.3998	6.1265	13.882	16.507	17.2095	15.405	9.9885	16.5936	13.7502	10.3334	1.7899	10.3208	13.1137	12.9732	3.5363	13.2876	18.2611	8.7326	16.0037	16.2569	12.973	3.3674	13.2485	4.4151	1.8431	4.6292	2.4664	0.8061	5.2776	1.1961	2.33
ABCC5	1.7752	2.6754	3.8051	1.3437	3.867	3.5245	3.3919	3.3467	2.1471	3.7976	1.9292	2.7333	2.8437	0.976	2.8136	4.288	3.0685	2.0313	3.3683	3.0082	2.3592	3.6093	1.6555	1.8493	3.4275	2.7586	2.2456	3.1705	3.3965	2.4761	4.4128	3.0487	1.4084	1.5418	2.0091	2.4382	3.0944	2.001	2.3686	2.3297	1.7459	2.6075	4.9564	2.7734	2.7643	3.24	2.3171	4.372	3.8309
POU4F2	0	0.005	0.0362	0.0052	0	0	0	0	0	0	0.0049	0.0054	0.0114	0	0	0	0	0	0	0.0639	0.0144	0	0	0.0059	0.0087	0	0	0.0075	0.014	0	0.0064	0	0	0	0	0	0.0072	0.0058	0	0.0071	0	0	0	0	0	0	0	0	0
PPFIA4	0.0248	0.0483	0.0352	0.0842	0.0977	0.0794	0.0628	0.0797	0.0372	0.044	0.0285	0.037	0.133	0.0061	0.0443	0.0276	0.1546	0.0422	0.074	0.1579	0.035	0.0777	0.0484	0.0499	0.0368	0.0185	0.0255	0.056	0.3689	0.1352	0.1753	0.0477	0.0854	0.0324	0.0612	0.0851	0.0422	0.0243	0.0235	0.1291	0.0689	0.2669	0.1777	0.0919	0.0414	0.0697	0.1162	0.2592	0.048
SH3BP4	8.3686	8.8632	10.9194	3.6347	10.1177	8.5225	8.3127	10.9493	9.7409	5.2342	6.9026	7.8558	6.2474	6.7176	7.4654	10.9871	7.7696	7.8048	11.9913	8.8284	7.0958	12.0857	4.3876	10.2298	8.0571	8.4564	9.5916	12.2204	3.4234	5.7957	8.2739	7.5368	5.4763	5.9344	8.8533	7.1627	10.5382	8.4953	7.8286	18.9315	13.1114	22.221	14.4259	16.8336	16.4048	10.027	14.8118	18.4848	14.8701
DENND5A	1.8338	1.9912	3.2814	2.7048	2.7815	8.8708	3.7763	3.8797	4.3599	2.0534	3.2021	2.3859	7.2506	2.086	2.3498	3.6185	5.9946	1.5715	4.091	9.992	2.8939	2.684	1.7802	3.3896	2.3903	2.1905	2.009	4.922	12.4422	7.1774	4.4584	2.0649	8.4882	2.7652	2.9738	4.0917	2.5772	1.856	1.9797	7.2047	3.2806	1.7008	3.5144	1.7896	1.5624	4.6691	1.4356	3.0852	2.3067
CDC42BPA	3.6495	6.2465	4.5764	5.1163	6.5634	6.6298	6.4794	7.2606	3.9025	5.5646	6.0277	6.1057	6.7502	4.3686	7.2294	7.2626	5.7058	4.0249	5.7834	8.5664	4.186	5.9622	4.9369	5.1249	3.3989	6.0868	6.2945	8.0829	8.7035	6.0837	6.0566	5.0431	3.3834	5.1543	5.5891	5.1996	5.9831	5.7391	6.2765	3.0765	2.7089	2.7843	2.6469	4.3337	2.4851	1.794	3.8065	4.9257	3.9416
PTPRD	3.2999	3.5692	4.683	4.7994	4.6389	2.9979	4.7611	3.8837	3.0439	3.1794	4.3522	3.5551	1.5632	5.1179	3.1976	3.4351	2.1366	2.418	4.3583	2.7682	3.4096	4.3712	3.8719	2.96	1.7688	3.8447	2.3046	3.7899	0.4787	2.1051	2.6509	3.5318	2.0054	2.4911	3.3155	2.0231	3.1568	5.0624	4.0742	4.3571	0.8185	3.7505	1.3575	7.3454	1.0039	1.323	3.0654	11.0307	0.6688
CCDC110	0.6126	0.3095	0.4959	0.1481	0.5571	0.4781	0.5072	0.4553	0.5726	0.0782	0.2782	0.1986	0.6394	0.2059	0.3044	0.0834	0.4167	0.2808	0.9613	0.3341	0.3588	0.3298	0.1152	0.3374	0.4198	0.3566	0.2587	0.4148	0.3046	0.5142	0.3326	0.3795	0.4837	0.1994	0.3187	0.2735	0.4705	0.2412	0.3717	0.095	1.1426	0.3887	0.1486	0.0057	0.0284	1.1489	0.0833	0.4848	0.1546
ERC2	0.0037	0.0058	0.0142	0.0366	0.0061	0.0742	0.0115	0.0312	0.012	0.0281	0.0076	0.0234	0.067	0.022	0.0268	0.01	0.0484	0.0134	0.0103	0.025	0.0423	0.0199	0.0058	0.0116	0.0274	0.0224	0.0166	0.0324	0.1285	0.0848	0.0681	0.0061	0.0806	0.0131	0.0229	0.0125	0.0255	0.0248	0.0087	0.0919	0.0278	0.0147	0.0062	0.005	0	0.0513	0	0.0267	0.0277
CECR2	0.0084	0.0378	0.0613	0.0502	0.1084	0.1293	0.0842	0.066	0.0537	0.0233	0.0443	0.0652	0.15	0.0238	0.052	0.0623	0.0826	0.0361	0.059	0.1401	0.0505	0.0807	0.032	0.0242	0.023	0.0363	0.0248	0.0901	0.1531	0.0704	0.049	0.0453	0.0457	0.0543	0.0343	0.0299	0.0296	0.0472	0.0488	0.5804	0.0046	0.0328	0.3439	1.3621	0	1.5889	0.3874	0.1991	0.0169
BNC1	0	0.0033	0.0285	0.0205	0.0152	0.0259	0	0.0262	0.005	0	0.0096	0.0286	0.015	0.0082	0	0.0839	0.0348	0	0.023	0.0157	0.0142	0.0381	0.0033	0.0155	0.0172	0.0063	0.0159	0.0197	0.0321	0.0316	0	0.0102	0.027	0	0.0128	0.0042	0.0095	0.0113	0.0073	0.014	0.0052	0	0	0	0	0	0	0	0.0042
PCDHGA7	0.094	0.2672	0.2511	0.0271	0.1564	0.3701	0.2412	0.2728	0.1904	0.1846	0.2514	0.1668	0.244	0.1266	0.1108	0.2711	0.2657	0.1031	0.1066	0.3048	0.1416	0.1344	0.1237	0.1199	0.0253	0.1048	0.2696	0.2478	0.517	0.1949	0.1937	0.0762	0.1143	0.1433	0.2297	0.1222	0.1256	0.11	0.2576	0.0782	0.0364	0.0794	0.0368	0.0149	0.0923	0.046	0.0631	0.0197	0.1377
ABCB4	0.2957	0.2406	0.5213	0.1925	0.2894	0.1093	0.2248	0.1271	0.1839	0.2794	0.2127	0.3455	0.2506	0.1629	0.2896	0.2636	0.4351	0.2457	0.2037	0.286	0.2549	0.3371	0.3038	0.1519	0.1848	0.3378	0.2834	0.2662	0.1478	0.2319	0.1757	0.3187	0.1877	0.5702	0.2226	0.1459	0.3095	0.23	0.2674	0.3939	0.0769	0.1016	0.0971	0.2885	0.1818	0.0838	0.2411	0.194	0.186
NLRP1	0.6331	0.7236	1.3736	0.4997	1.4711	1.825	0.9001	1.0609	0.7238	0.8038	0.4945	0.5611	0.8659	0.4007	0.6152	0.9867	0.9396	0.6058	1.2247	0.8967	1.0623	1.1228	0.4891	0.4769	0.428	0.6164	0.8299	1.099	1.3597	1.1277	1.2333	1.461	0.4368	0.9854	0.5452	0.7619	1.2205	0.4999	0.6477	1.1802	0.6701	0.2251	0.4922	0.3175	0.0945	0.1662	0.2141	1.3475	0.57
AC011462.1	0	0	0	0	0	0	0	0	0	0	0	0	0	0	0	0	0	0	0	0	0	0	0	0	0	0	0	0	0	0	0	0	0	0	0	0	0	0	0	0	0	0	0	0	0	0	0	0	0
COL4A2	3.9551	7.6522	8.2759	10.2026	7.7739	40.0535	13.0637	16.5283	7.275	7.0525	10.6469	9.4115	29.8072	6.6785	9.2389	12.7206	26.5692	4.3797	7.8871	43.1881	11.5314	10.6132	6.3874	15.0991	4.8125	8.4435	8.721	32.0497	88.2081	21.6576	21.7014	5.7316	9.509	6.5718	10.8965	14.2599	9.9211	8.1908	8.5937	26.1265	9.8491	8.8784	13.3941	7.3543	14.8698	9.2966	4.9799	11.3053	37.7071
MAGI2	0.0954	0.1487	0.1759	0.1787	0.1643	0.3234	0.1895	0.2112	0.167	0.1667	0.1594	0.1735	0.3415	0.0821	0.2466	0.2615	0.2833	0.1027	0.1542	0.3439	0.163	0.1887	0.1191	0.1889	0.184	0.1283	0.1746	0.1792	0.4803	0.3122	0.2352	0.1261	0.2169	0.1017	0.1727	0.1385	0.1419	0.13	0.141	0.1157	0.0218	0.1222	0.047	0.0655	0.0501	0.1111	0.1095	0.1148	0.0565
PTPRB	2.0681	2.9975	3.3003	1.6105	3.5146	3.3877	3.7537	4.6504	1.8094	3.5042	2.5121	3.0256	3.5085	1.7018	2.8596	4.062	2.3816	1.6028	3.5698	3.7633	2.8755	3.2302	1.7668	2.6337	2.1088	3.1523	2.1708	3.7551	2.436	2.5676	3.3089	1.7409	1.534	2.8735	3.3173	2.7261	3.2509	2.304	3.0816	3.2545	1.4552	5.1325	1.7352	2.8066	2.8375	1.5179	2.3106	3.4288	3.1814
PPRC1	3.5999	5.1074	5.9916	3.1349	7.2202	7.8862	4.3646	7.1228	4.2275	4.5175	5.2668	4.1209	3.8888	4.6289	3.5223	14.5262	5.6332	3.2945	5.6988	6.2707	5.0254	6.7578	2.7495	4.1896	4.4291	4.6526	8.1439	8.0853	4.4501	4.1519	6.4009	5.3948	4.5965	5.3472	4.3866	7.2235	6.3022	5.5294	5.2797	15.0284	12.8267	9.1223	12.4004	10.4357	8.4451	9.6299	5.5416	12.3823	10.5704
ABCC9	0.1165	0.0847	0.143	0.784	0.1423	2.5349	0.4455	1.0129	0.5267	0.1254	0.4471	0.165	2.7822	0.088	0.352	0.2354	1.1339	0.039	0.428	1.6133	0.0877	0.1948	0.1334	0.5277	0.253	0.0852	0.0557	0.9058	5.116	1.5035	0.6036	0.0504	1.1372	0.1148	0.2891	0.6241	0.1255	0.1155	0.1206	0.5665	0.081	0.1419	0.1464	0.103	0.0864	0.0342	0.0507	0.106	0.2527
VIRMA	3.7531	4.91	5.3506	3.7101	4.4961	5.3156	5.2069	5.1611	3.9481	4.0965	4.9138	4.3427	5.6126	4.5504	4.5813	3.871	4.9154	3.9786	5.2112	5.1149	4.1571	3.9342	3.7203	4.0981	3.6484	5.0397	4.6683	5.0644	5.8294	4.619	4.44	4.9037	4.4807	4.7298	4.2344	4.4406	4.9718	4.4903	5.4695	4.7566	5.0486	4.5935	10.6852	7.5491	7.3216	10.5431	5.9164	7.2201	6.9393
TMEM131	9.0809	17.0947	15.0994	8.8522	14.3309	8.5109	15.5552	13.7086	7.0851	17.1935	12.596	16.8593	8.2014	12.4906	14.3313	16.4674	12.1297	11.4955	9.7269	9.1451	13.3822	15.2196	13.2846	12.6689	6.4602	14.7869	14.9089	12.3346	5.5994	10.5949	10.6411	12.6625	3.9977	12.7896	13.3828	8.8661	14.174	12.8773	16.8477	6.4833	5.4417	6.8077	3.4947	7.0746	3.8864	4.2469	8.0915	8.104	7.1081
ANKRD50	1.883	2.3602	2.512	2.6761	2.4424	3.0927	2.447	4.1332	1.9987	2.1461	2.3489	2.2761	3.1964	1.3502	2.3529	3.5221	2.7604	1.5891	2.0688	3.5604	2.0231	2.2831	1.53	2.2046	1.046	2.2046	2.1821	3.7999	4.1702	2.6793	2.4598	1.9178	1.7487	2.3426	2.6395	2.0738	2.3999	1.9376	2.7869	3.4698	1.9343	2.9802	2.3331	3.1033	1.5857	1.6889	2.6643	4.2296	3.2761
NTRK3	0.0674	0.0666	0.1404	0.063	0.1145	0.117	0.1762	0.3141	0.0675	0.076	0.0488	0.0909	0.173	0.025	0.0354	0.3467	0.0914	0.021	0.1611	0.2282	0.083	0.0743	0.0538	0.0829	0.0359	0.0757	0.0463	0.2183	0.2144	0.167	0.2416	0.0255	0.0891	0.0997	0.1217	0.073	0.0707	0.0922	0.0825	0.1071	0.0037	0.0088	0.0168	0.0038	0.0113	0.0088	0.0018	0.014	0.0174
SIPA1L1	2.7615	4.659	4.06	3.3657	4.2654	4.3283	4.5306	4.7414	3.2023	3.6492	5.1149	4.6401	3.3234	4.5333	4.7503	5.6475	4.0186	3.8172	4.1568	3.5438	4.8057	4.2143	2.8866	3.1058	2.5873	4.2445	4.4638	4.1107	3.3524	3.3063	4.6935	4.6577	2.7211	3.9056	3.8195	3.8258	5.0189	4.0194	4.3375	5.1102	5.2729	4.5443	4.776	4.5628	2.7494	5.0208	4.3815	3.5071	2.5897
KIF13A	5.4367	5.3784	8.2803	6.5766	6.6739	9.2608	7.1676	8.2728	7.1717	3.2867	5.7579	3.7187	7.6099	4.9318	5.1082	7.0877	5.596	3.4654	9.0512	9.4319	5.3717	8.1577	4.1148	6.8803	2.6317	4.8714	5.2172	9.9005	10.5864	6.8001	7.4208	5.2977	5.5881	4.8072	5.8045	4.3067	5.8302	7.4783	4.5569	7.5675	13.3133	3.4501	5.0215	8.0747	3.2261	5.2133	5.5211	5.1821	4.9594
REST	3.1703	4.1619	3.883	2.8311	3.5397	3.8324	3.956	4.4938	3.6896	3.1064	4.4372	3.5165	3.9575	3.5308	5.2835	3.2367	3.6152	3.0294	3.8635	4.2855	3.4108	3.1286	3.419	3.1984	2.5783	3.8746	4.2554	4.4884	4.2874	4.0105	3.3406	4.0042	3.1991	3.69	3.7483	3.1508	4.0358	3.6219	4.7545	4.4938	5.224	4.4141	4.143	4.1991	4.6088	3.3479	4.6703	6.9375	2.9346
CADPS2	3.59	3.2379	3.955	3.2007	3.6128	5.3484	3.8034	5.1943	3.5878	2.0828	4.5671	4.0227	4.0406	4.6317	3.374	4.6368	3.187	2.549	4.6821	3.1494	3.7393	3.4	2.2649	2.535	2.8485	3.5564	3.5698	3.254	3.179	3.4933	3.2249	3.6928	4.5739	3.443	2.8441	4.2775	3.5642	4.0515	4.3447	6.6106	6.6162	8.4915	5.8488	5.6812	3.2169	1.2157	6.4331	5.2827	1.9398
ASXL2	2.4135	4.5138	5.3779	2.3691	4.1138	4.3518	4.3427	4.8685	2.702	3.5508	3.743	3.6029	3.6873	3.6034	4.0142	3.4687	3.348	2.663	3.8497	4.6917	3.6202	4.5359	2.9353	3.1335	2.12	3.9322	3.5343	4.5892	4.271	3.3975	3.1367	3.5662	2.4374	3.7343	3.5895	2.959	4.1198	4.0724	3.8972	4.8365	3.8066	3.127	3.9043	3.5805	3.2319	2.1583	3.0172	4.4275	3.9105
SORL1	7.828	17.7646	19.1885	17.5669	13.6006	5.3812	17.5657	11.5864	5.3954	17.1141	11.2027	18.072	6.8124	7.8332	12.6995	8.6254	8.277	9.8949	8.3167	9.121	9.2109	17.0378	11.8208	13.3605	2.6908	17.6334	17.1452	8.9247	3.6597	12.6802	6.5316	6.509	1.7603	17.118	21.54	4.9307	13.6887	11.0156	17.5985	8.0158	15.1888	8.9613	5.4376	11.2053	5.8335	12.9574	6.2915	12.5828	7.7322
LHCGR	0	0.0031	0	0.0065	0.0097	0.0149	0.0111	0	0.0048	0.005	0	0	0	0	0	0.0054	0.0111	0	0.0055	0.01	0	0	0.0031	0	0	0.006	0	0.0142	0.0308	0	0.0041	0.0049	0.0052	0	0	0	0	0.0109	0	0.0045	0	0.0079	0	0.0081	0	0	0	0	0
KIF4B	0	0.0142	0.0208	0	0.0055	0.0057	0.0126	0.0191	0.0055	0	0	0	0	0.0134	0.0098	0.0122	0	0	0	0	0.0206	0	0.0036	0.0127	0	0	0.0087	0.0108	0	0.0115	0	0.0111	0	0	0.0047	0.0046	0.0156	0.0165	0.004	0.0306	0	0.0179	0.0114	0.0046	0.0458	0.0067	0.0224	0	0.0369
IGSF1	0.0357	0.1094	0.0601	0.0777	0.0899	0.3117	0.1	0.2097	0.1113	0.053	0.071	0.1085	0.2605	0.0493	0.0568	0.1451	0.2715	0.0313	0.0474	0.0862	0.1346	0.0332	0.0641	0.0861	0.0871	0.0773	0.0377	0.0781	0.3742	0.0866	0.1686	0.0515	0.1163	0.0673	0.0703	0.0824	0.0872	0.0599	0.0416	0.2571	0.0033	0.0466	0.0099	0.0294	0.0265	0.0155	0.0453	0.1061	0.0481
HTR2C	0	0.0032	0	0	0	0	0	0	0	0	0	0	0	0	0	0	0	0	0	0.0052	0	0	0	0	0	0	0	0	0	0.0052	0	0	0	0	0	0	0	0	0	0.1572	0	0.0081	0	0.0042	0	0	0	0.4423	0
BCHE	1.8302	1.5564	1.9486	4.4282	1.6538	14.1068	2.5386	2.279	4.548	1.5856	2.3707	3.3205	21.5077	1.1268	3.2782	3.0366	7.4896	0.9481	4.2347	7.3349	2.2115	2.983	1.4012	2.4078	2.3608	1.2989	1.2276	2.5244	19.7312	18.5343	3.0144	0.5873	15.151	1.376	2.0198	1.6323	1.6312	3.235	1.6191	0.408	0.0242	0.0639	0.0977	0.0132	0.0327	0.0144	0.0319	0.0523	0.1845
ARFGEF3	2.1833	3.0358	4.3227	1.0454	2.9921	3.7075	3.2671	4.8186	1.9292	1.4228	2.2128	2.3175	1.5498	1.6677	2.1896	3.2382	1.7598	1.4796	4.147	3.1969	1.867	2.4622	2.1026	1.8244	1.1056	2.3462	2.4123	3.8872	0.8117	1.6968	2.4274	1.5753	1.5932	2.1699	2.2079	2.1508	2.589	3.2159	2.4728	6.763	8.9541	4.385	3.1195	5.7471	3.2828	2.2871	8.7918	7.3473	5.7322
ATXN2L	11.2681	15.2454	18.1652	12.5417	17.5512	15.2268	16.9351	17.7324	11.0635	12.2414	13.268	13.1677	10.5933	13.9707	12.0024	15.384	15.4608	12.9954	15.2104	12.56	17.0852	18.1082	11.5061	12.8717	7.5938	14.3324	15.5313	16.9731	10.6202	11.4363	16.5548	16.1478	7.9239	15.0148	13.6974	13.1447	17.4362	16.1981	13.7516	19.4097	22.6478	16.7064	19.9077	20.4004	18.6304	39.6019	12.2972	21.0286	21.1897
ARHGAP20	0.5275	0.8465	0.706	0.3626	0.7642	1.2311	0.7262	1.3316	0.4497	0.6625	0.7375	1.5229	1.2183	0.5521	1.3711	0.6509	0.9789	0.4572	0.5892	0.9625	0.6897	0.4683	0.5448	0.3949	0.5436	0.7137	0.7324	0.667	1.1748	0.7935	0.4266	0.5783	0.8034	0.6438	0.9801	0.7094	0.8535	0.504	0.9488	0.1948	0.1252	0.0386	0.1263	0.0341	0.0282	0.0041	0.0482	0.1278	0.1648
DAB2IP	21.8903	27.1784	25.8206	14.5429	28.2709	18.6439	28.1257	25.8812	19.016	23.061	26.1147	24.3216	17.2765	27.2737	21.3557	19.1578	18.4196	25.9245	24.2214	23.7494	24.3925	29.1992	24.8807	30.6149	12.2923	24.8064	27.1741	25.4669	19.6829	16.9812	22.8095	20.7762	12.2509	25.1455	28.7152	17.6668	28.3945	32.8122	21.0349	16.3192	20.2962	7.3238	20.6353	14.0979	10.7331	11.9874	11.7236	10.8528	17.1873
PIK3C2B	8.2305	13.9882	14.3784	6.3602	11.6582	10.413	11.8173	14.6539	7.4973	12.5165	10.3148	12.0228	5.963	12.5056	9.3717	9.0036	9.8706	9.7516	9.1538	8.3066	12.4054	15.2008	11.5373	10.1729	6.7904	12.7382	11.3115	13.1451	5.3279	7.7773	9.6623	10.4172	4.9331	12.4132	11.5227	8.6058	12.2764	12.5695	11.6609	11.0098	21.4641	9.131	10.1239	9.6654	5.6187	6.3837	9.0898	9.5664	8.8756
TRO	0.2686	0.328	0.4338	0.409	0.3656	0.7511	0.2779	0.501	0.3336	0.1981	0.3615	0.3007	0.6409	0.1816	0.282	0.3193	0.7075	0.1735	0.4771	0.8939	0.4013	0.4457	0.254	0.2497	0.1841	0.2055	0.207	0.4788	1.2823	0.7215	0.7573	0.3376	0.5476	0.2723	0.2775	0.3868	0.3324	0.2727	0.2008	0.8764	0.1807	0.1636	0.3276	0.2445	0.2391	0.1533	0.073	0.279	0.5756
ZNF98	0	0.0047	0.0207	0.0199	0	0.0453	0.0056	0.0191	0.0073	0.0076	0.0093	0	0.109	0.006	0.0131	0	0	0.0131	0.0168	0.0305	0.0344	0.0278	0.0048	0.0226	0.025	0	0.0058	0.0144	0.0534	0	0.0308	0.0148	0.0157	0.0228	0.0062	0.0061	0.0208	0.0165	0	0.0204	0	0	0	0	0	0	0	0	0
ARHGAP21	6.2877	9.0603	8.2568	8.9095	8.9728	7.6265	8.3471	9.3254	5.8235	8.5928	8.8047	7.8933	5.6331	8.2787	9.8989	9.5271	6.6829	6.7939	6.9545	11.7877	7.6609	9.1953	6.9493	7.3151	4.8879	8.7698	8.0736	9.2996	5.3427	6.3887	6.9003	7.5054	5.1751	6.9882	7.2067	7.0382	8.5771	8.7861	8.0849	6.2934	6.1396	4.9011	6.1675	6.6608	3.4098	2.8299	5.1913	6.8056	5.7497
HCN4	0.0565	0.0226	0.0921	0.0803	0.0527	0.0251	0.0801	0.0242	0.0452	0.0073	0.0133	0.0173	0.0104	0.0085	0.0187	0.0232	0.0321	0.0187	0.0998	0.0254	0.0164	0.0792	0.0317	0.0215	0.0198	0.026	0.0385	0.0239	0.0317	0.0401	0.0059	0.0106	0.0262	0.0217	0.0325	0.0116	0.0099	0.0524	0.0329	0.0097	0	0.0113	0.0036	0.0059	0	0.0043	0	0.0387	0
TBX18	0.0625	0.1119	0.0605	0.4534	0.1685	0.3187	0.0961	0.2463	0.0251	0.1073	0.4137	0.2769	0.1326	0.0341	0.1094	0.1425	0.1092	0.0972	0.1723	0.1132	0.1047	0.0713	0.1357	0.1163	0.0444	0.0832	0.0594	0.1475	0.1168	0.0875	0.2716	0.1381	0.0688	0.0883	0.142	0.0954	0.2211	0.0566	0.083	0.2172	0.0343	0.0454	0.0722	0.0047	0	0.0153	0.0397	0.0186	0.0912
HBS1L	3.2576	3.0883	3.7288	2.5827	2.8946	3.683	3.3009	3.0806	3.9985	2.8018	2.9232	3.0355	3.8895	3.2699	3.3544	3.9078	3.2638	2.8767	3.5979	3.4581	2.8662	2.9748	2.5233	2.7263	4.4955	2.8648	3.0532	3.6963	3.7597	3.8182	3.0088	3.0201	4.5843	2.7328	2.6048	4.3255	2.9465	3.3848	3.3289	3.7918	3.5197	3.7569	4.3057	4.0814	5.2426	2.5813	4.7468	4.7529	3.9387
ARAF	35.0168	34.0517	33.7902	25.7213	35.3651	26.634	33.3473	35.4479	36.8452	24.1702	28.8818	29.8244	25.1746	27.9513	24.5194	37.3612	30.6254	40.489	38.1521	25.113	33.1198	40.4162	31.1943	33.6955	25.0153	31.7798	36.0717	31.1742	18.1413	24.6599	33.0112	31.7424	23.7614	33.1336	34.7236	29.9933	33.2666	35.1152	30.1672	22.9572	28.1634	38.9512	41.9054	17.718	26.7464	25.0781	22.8058	35.1698	23.0754
TRIP11	3.2148	4.572	5.0538	2.6625	4.706	5.2251	4.5416	5.7788	3.003	4.2774	4.0959	4.2359	3.811	4.1431	4.6929	4.3961	3.941	3.2679	4.5057	4.5362	3.5851	4.4594	3.6294	3.2011	2.8393	4.1957	4.308	5.1905	3.6814	4.0879	3.749	3.4346	2.8168	3.6621	3.9389	3.9084	4.2207	4.5756	4.6351	4.5293	4.545	2.8155	3.9315	3.7913	1.8483	4.2566	4.3402	3.247	3.2922
TRPM1	0	0	0	0.0044	0	0.01	0	0	0	0.0067	0.0021	0	0	0	0	0.0036	0	0	0.0074	0	0	0	0.0021	0.0025	0	0.004	0.0026	0	0	0	0.0027	0	0	0	0	0	0	0	0	0.006	0.0066	0.0053	0	0.0027	0	0	0.0197	0	0
FYB1	1.9492	2.3128	3.8541	1.2064	2.2288	3.5401	2.3668	3.4582	2.4627	2.0119	2.6313	2.1028	2.1913	3.3704	2.4194	2.0325	2.9699	1.8511	2.304	0.8769	4.8664	2.1472	1.3838	1.5289	1.8588	2.807	2.4264	2.125	0.5852	3.6014	2.0026	4.5875	3.4405	3.2466	2.3187	2.2048	3.4567	2.8755	2.7433	2.2475	2.5521	0.6406	0.7849	0.7122	0.6143	0.1501	1.2172	1.8509	0.5598
DIP2C	1.6397	2.1969	2.2886	3.7635	2.3221	11.1025	3.8587	3.0702	3.4011	1.815	3.1436	2.1307	9.3412	1.3781	2.1963	2.6139	4.8676	1.1842	4.248	10.4845	2.0125	3.7549	1.7511	4.108	1.3795	1.8166	1.6659	5.3234	18.4804	6.6905	4.179	1.6003	4.7609	2.0603	2.9129	3.196	2.3381	2.0797	2.1046	3.2593	3.888	1.123	1.9679	2.1754	1.0549	0.8676	0.8819	2.4448	2.5907
NRAP	1.0873	0.1433	0.9194	0.0144	0.6175	0.1052	0.2412	0.1143	0.5779	0.0709	0.0759	0.1328	0.1012	0.0139	0.0607	0.0851	0.0735	0.1294	1.4665	0.1418	0.0759	0.5039	0.2292	0.2662	0.0436	0.1376	0.168	0.5213	0.0078	0.1603	0.0393	0.2151	0.0959	0.1534	0.0903	0.2487	0.3174	0.7262	0.1143	0.0592	0.5069	0.0485	0.0706	0.1073	0	0	0.0952	0.085	0.0036
CHD2	2.705	4.8217	6.0087	4.1496	5.2929	5.7815	5.5153	5.2028	2.9459	4.1562	3.9447	3.9529	3.7179	3.2545	4.9305	5.3213	4.1228	3.1298	5.2515	4.8592	4.5342	5.6837	3.3852	3.769	1.4893	4.269	4.3405	5.3965	4.5868	4.8076	5.0517	4.508	1.8871	4.7875	4.2743	2.8619	5.5844	4.9255	4.9046	6.7099	7.4925	2.6374	4.4278	5.2339	2.6172	3.7154	2.1928	6.0172	3.925
JPH3	0.0428	0.0692	0.108	0.1914	0.0462	0.3185	0.1287	0.2249	0.0686	0.1629	0.1459	0.0758	0.227	0.0653	0.0953	0.1781	0.2814	0.0546	0.1792	0.3021	0.2078	0.1302	0.27	0.1562	0.0348	0.0926	0.0392	0.1085	0.3789	0.2795	0.5098	0.0463	0.1516	0.147	0.1231	0.0956	0.0973	0.1693	0.0859	0.0921	0.0118	0.0124	0.0158	0.0096	0	0.0256	0	0	0.0224
AFDN	10.5409	13.3596	16.1316	13.9241	15.6655	9.3563	13.7036	14.0777	8.9051	14.0508	12.4338	9.9385	8.3164	10.966	12.3276	12.5569	9.3753	8.5498	15.0641	11.0477	10.3193	15.6717	12.4889	12.1433	5.2319	11.9209	12.6007	14.6736	5.9456	10.4301	10.1625	12.7796	5.7956	11.5939	11.7512	9.1267	13.4869	16.5777	11.9941	11.2607	13.1803	10.096	11.2891	14.0484	7.9155	8.4441	12.2631	20.2969	14.6069
CEP350	2.3297	4.0724	4.1018	5.2889	3.7005	3.4848	3.6283	4.2864	2.108	3.692	3.55	2.8719	2.6661	3.3181	4.237	3.3495	2.5935	2.2254	3.0968	3.6427	3.1791	3.2625	2.7988	2.7881	1.8281	3.2913	3.2734	3.9823	2.7483	2.9678	2.8133	3.4434	2.0015	2.943	2.8878	2.5446	3.3029	3.1893	3.6081	3.484	3.3073	2.1936	3.7851	2.7474	2.1466	1.6351	3.0122	3.9872	3.2417
CABIN1	6.2644	8.4548	11.184	4.2705	9.0132	10.8997	9.7005	13.4791	7.0177	7.5045	9.2763	8.8165	8.7037	8.3776	7.5594	11.5355	10.6823	9.0593	8.426	9.8896	10.4376	10.3891	7.2777	9.0857	4.24	8.0757	10.4482	11.7284	11.7922	7.8553	12.0482	9.1215	5.0157	9.9647	8.5814	8.28	10.5587	9.3745	7.7756	13.0858	12.4941	8.1278	9.1639	9.1006	4.1482	9.5245	3.8549	8.0188	8.9692
MMP9	4.0029	4.8025	16.5054	2.8417	3.975	2.7338	1.7562	1.9593	4.6198	5.4923	11.6483	9.9716	1.5355	3.1319	6.5955	2.7999	7.1729	8.7464	13.3606	1.8173	22.4712	5.3804	6.7408	0.4865	2.5989	7.4298	7.6559	3.3906	0.2163	7.3899	4.3718	12.5463	5.8543	13.6227	6.4083	47.2931	16.3027	3.3459	2.804	19.0085	33.7218	7.2419	3.0931	8.3039	1.8046	3.8542	4.5763	6.5782	6.2387
PIK3R1	5.0657	8.2688	7.4512	8.5996	7.713	9.832	11.247	8.0374	6.6715	9.0946	6.8382	7.2984	14.5303	6.6602	8.1052	4.8161	8.4313	4.2241	8.7819	8.4202	7.9073	6.3354	5.9089	7.4277	4.8076	8.0994	7.1918	9.2317	12.0095	9.8356	9.8568	5.6396	8.8267	6.4604	8.8547	5.1419	7.0914	7.0386	8.2485	8.2863	7.4308	7.4252	5.6592	11.101	6.8279	2.3032	5.2324	9.7495	4.3515
WWP1	8.9919	10.9926	10.2837	6.448	11.4594	11.7409	11.2459	11.6484	10.367	8.1897	10.1575	9.2459	10.3097	7.3793	12.7192	8.3534	11.3926	8.872	12.8895	9.2598	8.6114	9.9993	8.0601	8.7493	9.735	11.2041	9.3698	9.1102	8.8323	10.8114	8.6056	10.4711	7.9167	9.9187	10.0871	9.2313	11.4426	9.3494	10.2421	12.8724	9.1504	7.4629	24.9175	26.2757	20.2831	14.5469	17.3853	14.249	12.6681
ASXL3	0.2095	0.1478	0.1803	0.2326	0.3244	0.4483	0.3618	0.4322	0.4964	0.2283	0.2175	0.3665	0.263	0.1904	0.8111	0.2929	0.4076	0.337	0.4294	0.2505	0.3089	0.3385	0.3122	0.0697	0.3727	0.3619	0.6439	0.5358	0.2997	0.5293	0.3789	0.0823	0.2355	0.4584	0.3154	0.5065	0.3842	0.407	0.5048	0.1264	0.3197	0.0086	0.0367	0.1278	0.0515	0.055	0.0432	0.0196	0.0549
ROBO3	0.4049	0.3357	1.1183	0.274	0.867	1.0002	0.9344	0.6137	0.628	0.3633	0.2707	0.353	1.043	0.8395	0.3514	0.5222	1.2976	0.3987	0.7834	1.0075	0.7266	0.8347	0.3004	0.6165	0.5352	0.6812	0.4338	0.4606	1.3816	0.7809	1.521	0.6566	0.8459	0.3629	0.4811	0.6	0.5318	0.1533	0.286	0.4841	0.5819	0.3092	0.2185	0.2323	0.1725	0.4931	0.0843	0.4295	0.2146
SNAP91	0.0723	0.1222	0.284	0.2016	0.0292	0.4035	0.1195	0.1665	0.2101	0.1284	0.1848	0.0978	0.6418	0.1065	0.1747	0.2378	0.3718	0.0454	0.0997	0.3324	0.2043	0.1409	0.2024	0.1765	0.062	0.1804	0.1117	0.2559	0.7498	0.554	0.7038	0.165	0.37	0.2366	0.1755	0.1544	0.1404	0.1581	0.0922	0.8345	0.0074	0.0295	0.0489	0.0518	0	0.0111	0.0442	0.0242	0.0091
PCDHGB5	0.2293	0.4445	0.4645	0.2595	0.441	0.6659	0.72	0.6505	0.3079	0.3778	0.4561	0.5151	0.6285	0.3	0.4258	0.8068	0.4468	0.2935	0.5523	0.7716	0.5042	0.5889	0.2291	0.3918	0.1586	0.6401	0.5732	0.3071	1.1322	0.4734	0.4052	0.3016	0.4111	0.4573	0.6459	0.4525	0.3709	0.3963	0.5524	1.0934	0.0766	1.4888	0.0515	0.0292	0	0.0243	0.0708	0.0441	0.1878
CHST15	1.5118	2.9181	4.2961	3.2461	4.9671	10.2501	5.6346	3.6955	3.619	2.8511	4.0695	3.0762	9.7636	2.6992	3.8084	4.0149	6.7781	2.2126	3.2968	12.3623	3.2845	3.4053	1.5478	4.4024	2.2546	3.1707	3.8424	4.5169	17.7322	7.8264	3.4376	5.2097	4.5246	3.6952	4.1063	4.8906	4.8318	2.3781	4.256	4.1013	2.1921	0.8938	1.9679	1.36	1.6107	0.4834	0.8619	2.1931	1.5932
CHRM2	0.1337	0.0338	0.0848	1.6798	0.0351	6.3838	0.5707	0.4068	1.8265	0.2353	0.8733	0.7219	7.9825	0.3569	0.9826	0.1997	3.5528	0.0181	0.6903	5.5692	0.0408	0.3899	0.3762	1.3433	0.6239	0.1298	0.0435	2.5711	13.0308	5.4012	1.0032	0.0205	5.3875	0.0648	0.8022	1.2414	0.052	0.4315	0.0568	0.3308	0	0.0472	0.033	0.0341	0	0	0.0059	0	0.0851
HEATR1	1.8582	3.5885	3.7503	0.9871	2.7176	3.3512	2.8634	3.4781	2.265	1.9868	2.3977	2.5632	2.4544	2.4267	2.1896	3.9346	2.7631	1.9049	3.2555	3.6013	2.8367	2.5725	1.2783	1.8075	2.2132	2.783	2.7494	3.6922	2.3058	1.9887	2.7059	2.5645	2.5755	2.2796	2.2149	3.087	3.2829	2.5298	3.0945	4.1571	4.6531	5.6487	7.9495	4.7917	5.1066	3.7651	5.2334	8.3023	6.3308
PLA2R1	0.9199	1.4361	0.8786	1.373	1.5586	0.7748	1.3377	0.9741	1.1902	1.3517	1.0402	1.4161	1.3006	0.5006	1.3811	1.2302	0.9117	0.9719	1.2118	1.228	0.6958	1.3135	0.7499	1.2395	0.7922	1.0048	1.1059	1.1189	0.8595	1.1862	0.9721	0.7365	0.7739	1.5212	1.1358	0.3933	1.1684	0.8346	1.1366	0.5798	0.5257	0.6234	1.04	1.3551	0.6011	0.4271	0.6799	0.8574	0.9157
PCDHB3	0.0627	0.4191	0.2307	0.1121	0.2463	0.3111	0.2313	0.3115	0.1723	0.2021	0.2244	0.3061	0.4277	0.0469	0.1411	0.4554	0.2899	0.1929	0.1235	0.4567	0.3307	0.2316	0.2519	0.1833	0.2129	0.1654	0.2498	0.2255	0.7858	0.2934	0.2053	0.0799	0.193	0.1564	0.2014	0.2221	0.1833	0.1027	0.1827	0.1935	0.0074	0.0585	0.0745	0.0665	0.0897	0.0482	0.0877	0.0319	0.2293
MYH11	11.0403	19.4716	24.3488	185.5284	16.8657	632.9965	110.7246	45.9903	216.581	46.6523	143.9628	42.9332	669.2047	44.4339	73.2686	38.0185	416.5453	11.601	101.8393	1144.5421	23.8579	98.4578	42.559	262.1566	48.383	20.6225	14.1559	393.9417	2265.433	571.2363	263.282	7.2093	312.8848	21.0566	121.7562	82.8417	20.3488	58.5561	16.1732	37.3758	0.3046	5.0943	2.2972	4.7161	2.3098	1.96	1.5987	2.114	7.2874
PNISR	3.8444	4.503	7.6881	3.9902	7.6674	6.6493	4.8193	5.973	4.2323	5.0858	3.0472	3.122	4.8503	2.4731	5.8789	4.5839	5.3295	3.6914	6.3644	5.5458	3.3809	7.019	2.5917	2.5709	4.0533	2.9406	4.1715	6.2006	6.5458	6.3101	6.8351	4.9165	4.322	3.4912	3.2118	3.3326	5.3113	3.6867	3.3945	5.007	5.5988	4.0655	5.4622	10.1693	5.115	5.6147	5.0251	11.1705	7.7568
CDON	0.1787	0.2019	0.2813	1.1769	0.188	3.9031	0.5527	0.4554	0.584	0.3695	0.5088	0.3132	2.4093	0.1874	0.4019	0.2731	1.3003	0.1303	0.5263	4.1211	0.1175	0.4678	0.2422	0.6451	0.1374	0.2377	0.124	1.5457	5.2105	2.0905	1.0036	0.0989	1.0507	0.1753	0.454	0.5908	0.2299	0.2686	0.1751	0.7411	0.3552	0.2999	0.4882	0.1893	0.3409	0.3123	0.1804	0.1616	0.4258
CAND1	6.5071	8.1368	8.7205	6.8616	7.5484	7.5442	8.3105	8.8181	7.6843	6.8686	8.4335	7.659	7.5648	9.2557	8.338	8.4582	7.6672	6.1023	7.9971	7.6692	7.264	6.0176	6.7416	6.4772	7.0741	8.5068	8.2383	8.2264	6.0295	7.3986	6.7727	8.1551	7.4441	7.264	7.463	8.3206	8.2302	8.2768	9.6235	12.4002	9.1298	15.1628	11.3281	7.481	11.1604	5.4393	13.2345	12.9085	7.7938
MECOM	8.6856	9.4896	9.8958	2.645	10.7968	6.2792	8.5893	11.5484	9.4378	8.2861	9.0262	7.9624	6.7672	7.818	10.8893	16.3671	6.4908	7.3882	12.065	6.7764	7.9089	9.7109	3.8185	6.4326	10.4129	8.2748	10.86	9.8811	1.7486	5.4565	11.2563	7.8309	7.0318	7.7019	7.9702	7.4593	9.4871	8.4955	9.4207	12.3748	12.7176	7.1466	6.5042	11.4263	10.5681	4.3038	16.4961	16.6641	7.1521
ATP12A	0.3806	0.0318	0.2006	0	0.0934	0.0169	0.0125	0.0094	0.0926	0.0511	0.1111	0.0039	0.0486	0.0222	0.0584	0.0182	0.0251	0.1414	0.8179	0.0341	0.0051	0.4804	0.2937	0.0084	0.0062	0.0373	0.0215	0.0267	0.0149	0.0171	0.0046	0.011	0.6147	0.1016	1.0971	0.0683	0.0051	0.787	0	0.0607	0.0112	0.0976	0.6669	0.2062	0.0908	5.3206	0	0	0.0092
MUC2	166.3242	108.2689	270.836	110.2838	192.2165	534.6852	145.5539	228.1201	38.0148	109.6519	93.5842	79.5388	40.4399	72.9984	64.8796	71.1609	64.971	52.1926	102.9808	136.7712	132.0253	148.9997	267.0585	120.974	13.1163	90.3108	165.8695	210.0895	10.4845	104.4654	31.2223	87.2136	28.9026	88.5473	83.8394	98.367	131.1524	179.8556	121.4609	54.7696	150.1442	88.5602	42.0907	44.8085	18.9694	0.2845	107.3286	53.6311	171.4217
ITIH6	0.0109	0.0057	0.0124	0	0.0089	0.009	0	0.0114	0.0044	0.0046	0	0.0093	0.0131	0	0.0078	0.0049	0.0051	0.0079	0.0101	0.0046	0	0.0208	0.0028	0	0	0.0137	0.0104	0.0043	0.008	0.0046	0.0369	0.0044	0.0141	0	0	0.0073	0	0	0.0096	0.0611	0.0225	0	0	0.0037	0.0548	0	0.0179	0.0585	0
FAM47A	0	0	0	0	0	0	0	0	0	0	0	0	0	0	0	0	0	0	0	0	0	0	0	0	0	0	0	0	0	0	0	0	0	0	0	0	0	0	0	0	0	0	0	0.0079	0	0	0	0	0
MAGI1	2.945	5.675	4.0563	4.0311	4.2903	4.887	5.335	4.5425	2.7792	6.5264	4.2391	4.9631	3.5657	3.5775	4.7659	4.1282	3.3062	3.6875	3.7177	5.4644	3.297	4.5649	4.5349	4.7631	1.8489	4.2959	4.2167	3.838	4.2076	4.6018	3.3067	3.2841	1.8277	4.9025	5.0242	1.9759	4.5519	4.7232	4.2969	3.345	3.3429	1.8094	3.8375	2.9772	2.1799	2.2429	2.2227	3.6035	3.1885
SEZ6L	0.0504	0.1069	0.0858	0.2534	0.1086	0.5864	0.1342	0.2539	0.111	0.1718	0.1287	0.1315	0.7163	0.0769	0.1623	0.0973	0.388	0.0301	0.1003	0.2631	0.2245	0.0894	0.0372	0.1639	0.0767	0.1152	0.1463	0.1486	0.9204	0.4899	0.3509	0.0477	0.2821	0.1109	0.1058	0.1294	0.1209	0.1874	0.1272	0.0688	0.0173	0.0329	0.007	0.034	0	0.0021	0.0137	0.0075	0.0283
SEMA3C	13.5694	14.4772	14.3355	7.2398	11.8113	24.6775	16.1199	18.5553	16.4277	11.7883	14.3696	14.3823	30.6125	9.5563	19.3948	13.1084	17.2921	13.0087	14.72	29.9299	11.1075	13.1493	10.3229	16.5243	10.6281	12.4409	10.8001	20.0463	44.8721	25.0685	16.0443	10.0169	16.8441	11.7655	18.4206	12.2907	10.8919	15.7178	11.582	23.5111	6.4366	18.6346	12.8329	20.3926	11.3698	3.6947	23.0961	16.7386	17.1053
NUP98	7.4134	10.5432	11.8561	8.3964	10.0457	10.3494	10.0945	11.5656	8.486	8.7056	10.0062	10.0939	8.6631	11.0469	8.7777	14.001	9.6572	7.3195	9.8276	12.5753	9.7817	9.8386	8.5927	8.5145	9.9022	10.3813	11.3115	10.8213	7.7772	8.733	8.8835	10.2268	7.8743	9.9723	9.2488	11.4862	10.3858	10.5817	11.0398	14.4491	14.0667	11.7507	13.5864	10.3988	10.1647	12.9111	11.0563	13.2613	14.6024
NUMA1	10.2836	16.2005	15.5949	12.4121	15.8279	15.9694	16.659	17.2911	10.2437	9.3395	11.9856	13.9538	12.6123	9.5662	9.0404	10.0398	13.6492	11.8674	15.0236	13.0996	12.025	13.9658	11.8072	11.9717	4.5003	12.7947	15.4868	12.6012	17.434	12.6125	13.7984	11.7782	4.99	12.0189	15.5996	9.4856	17.5869	11.8988	13.5885	12.9914	14.7436	7.1752	9.5333	12.5766	4.8392	22.3677	8.7131	11.5251	11.8489
CD109	0.6147	0.8737	0.8981	0.8608	0.9493	3.9094	1.3413	1.9378	0.8545	0.8316	0.9189	0.8818	4.3049	0.3197	0.6247	1.2688	1.5368	0.3529	1.1718	3.8956	0.764	0.8644	0.5904	1.2685	0.8959	0.914	0.7185	1.9602	7.6968	2.3995	1.7297	0.5135	1.0379	0.8198	0.9777	1.8219	1.0362	0.749	0.7752	2.0111	0.4406	0.3491	0.6824	0.1741	0.4002	0.6211	0.2757	0.3941	1.1215
FER1L6	8.4222	4.0359	7.632	2.8831	8.7213	1.6262	4.8559	3.6748	1.6322	4.5435	4.9564	5.6485	1.6124	3.1592	1.9559	1.2315	2.3696	2.1785	4.0578	2.4825	3.6564	5.1097	13.6141	4.7172	1.2439	4.8119	3.818	3.9933	0.207	1.9895	0.72	4.9443	1.0573	5.4746	3.1305	4.9188	4.1481	8.973	6.8886	0.4734	3.5166	0.9016	0.9792	1.0954	0.4313	0.0049	0.5835	0.3982	1.0236
EYS	0.0229	0.0275	0.0253	0.0268	0.0285	0.0247	0.0238	0.0282	0.0339	0.0324	0.0306	0.0201	0.021	0.015	0.0227	0.0204	0.0195	0.0164	0.034	0.0206	0.0106	0.0281	0.0174	0.012	0.0048	0.0158	0.0234	0.0249	0.009	0.0148	0.0178	0.0171	0.0197	0.0246	0.018	0.0142	0.016	0.0223	0.0215	0.0603	0.0058	0.092	0.0132	0.0475	0.0235	0.0095	0.0431	0.0815	0.0403
SLITRK5	0.0427	0.0133	0.0863	0.017	0.0495	0.1048	0.0464	0.0436	0.0731	0.0143	0.0182	0.0211	0.0765	0.0149	0.0204	0.0191	0.0487	0.0164	0.1793	0.1119	0.0193	0.0671	0.0141	0.0327	0.0078	0.0163	0.0217	0.0202	0.1749	0.0933	0.0422	0.0092	0.1743	0.017	0.0252	0.0372	0.0205	0.1384	0.01	0.0042	0	0.0037	0.0083	0.0019	0	0	0.0046	0.0076	0.0086
BTBD11	0.0684	0.1303	0.2271	0.1198	0.1167	0.2229	0.1331	0.1109	0.1309	0.1078	0.1922	0.1449	0.1903	0.1391	0.125	0.1422	0.2176	0.0927	0.0942	0.2697	0.1573	0.1212	0.0929	0.0706	0.1249	0.1175	0.1395	0.0836	0.4857	0.2678	0.2918	0.2372	0.1211	0.2594	0.1242	0.173	0.2503	0.0871	0.1593	0.3336	0.1158	0.4859	0.1484	0.1127	0.3423	0.0353	0.1549	0.7981	0.0614
WHRN	0.5587	0.8163	1.0375	3.1101	1.2955	2.0562	1.0756	0.7474	1.0178	0.7967	0.862	0.3511	1.8111	0.6724	0.4452	0.7848	1.7197	0.6808	1.3607	3.0255	0.4764	0.8774	0.944	1.1596	0.7369	0.3761	0.778	1.4466	3.3779	1.8318	1.6803	1.1285	1.0898	0.6465	0.7288	1.6699	0.6948	0.4674	0.5834	1.9854	1.1248	2.0575	3.191	0.6539	0.915	5.0138	0.5158	1.0419	3.1334
GGT5	2.1753	3.5461	4.9815	2.9087	3.18	3.5955	4.1453	6.3103	1.9974	1.7875	3.0201	2.6999	4.3193	3.1577	2.3317	4.7466	4.5073	2.3628	3.5859	2.3734	4.4401	2.933	1.8124	2.6437	1.6971	3.6375	3.4449	2.722	2.1375	2.4763	3.9796	3.0327	2.2547	3.5852	3.1966	4.1314	4.1686	1.6206	4.0443	5.9742	2.1196	1.5949	2.3375	1.4397	1.459	1.1907	0.9801	1.2116	5.2592
PDS5B	2.2276	2.6102	3.2828	2.4699	2.4055	3.1789	2.8055	2.9747	2.4898	2.2467	2.8347	2.2246	3.343	2.7337	2.9503	2.3092	2.8068	1.7752	2.8464	3.585	2.1621	2.4313	2.1377	2.4203	1.9436	2.5652	2.3311	3.0964	3.8535	3.4718	2.6137	2.6589	2.8382	2.5905	2.48	2.4006	2.7238	2.6445	2.7903	3.206	2.4157	3.5926	3.2705	2.4978	3.6077	1.6254	2.8225	3.2726	4.2625
ACVR1B	26.2033	26.309	26.6306	20.3932	26.6494	12.1652	25.6033	23.1592	20.8914	21.5311	22.4249	22.3665	13.0659	21.2174	22.4768	13.4597	15.8632	23.2605	30.1924	12.2448	20.3683	26.1882	25.075	25.4122	12.4392	25.0306	23.7117	21.8965	4.5974	15.7058	17.8994	20.4698	9.9841	21.8298	26.3238	13.8346	26.0901	24.67	24.7972	26.8707	15.5469	25.7719	22.8012	20.2696	11.0694	30.4343	18.8248	17.961	22.9313
MYBPC3	0.0282	0.0219	0.0373	0.0077	0.0683	0.0582	0.0173	0.0098	0.0338	0.0176	0.0108	0.0321	0.0168	0.0184	0.0202	0.0126	0.052	0.0303	0.0582	0.0235	0.0424	0.0482	0.0183	0.0262	0.0193	0.014	0.0268	0.0277	0.0206	0.0059	0.0712	0.04	0.0425	0	0.0048	0.0236	0.0213	0.0042	0	0.0838	0.0406	0.0735	0.082	0.0664	0	0.0792	0.1493	0.1254	0.0332
N4BP2	1.045	1.3457	2.0485	0.8366	1.5758	1.2917	1.2507	1.5145	1.1491	1.2821	1.1542	0.9193	1.3856	0.9542	1.5046	1.4044	0.861	0.873	1.4132	1.2367	0.9164	1.1343	0.911	1.0084	1.0808	1.0825	1.157	1.5785	0.7479	1.0033	1.0306	1.1556	1.254	0.9824	1.0165	1.0653	1.3442	1.1238	1.1389	2.1375	1.7068	1.0482	0.8308	1.3202	0.7468	1.1741	1.3295	1.6481	0.9222
PCDHGB3	0.0252	0.1113	0.0763	0.0582	0.0865	0.3226	0.1238	0.197	0.0605	0.0999	0.0901	0.0609	0.1202	0.0453	0.0631	0.1235	0.1106	0.0361	0.081	0.1999	0.0759	0.0861	0.0229	0.0624	0.0115	0.088	0.1037	0.1485	0.4417	0.1163	0.1867	0.0664	0.0922	0.0471	0.0944	0.0717	0.0859	0.057	0.0697	0.0656	0.0259	0.0164	0.0314	0.0085	0.1051	0.0339	0	0.0336	0.0339
PHIP	1.812	2.6243	3.164	1.7164	2.735	3.1538	2.5727	3.2076	1.9133	2.4633	2.2674	1.8176	3.1293	2.0739	3.3919	2.6409	2.4544	1.6667	2.6986	3.3521	2.1187	2.3678	1.5665	1.7989	1.6033	2.0914	2.2219	3.3413	3.8064	3.1689	2.7618	1.9631	2.147	2.0124	2.1483	1.7842	2.3863	2.1242	2.2716	3.6906	3.0447	2.2642	2.5838	3.6055	1.9845	2.1051	2.6788	4.6456	3.0036
LMO7	8.3082	11.6878	9.4484	17.5989	11.4797	6.5049	10.6066	6.8135	5.4458	21.9341	11.5648	10.6775	6.9282	16.1997	12.7819	15.1184	7.6437	10.0584	6.1192	20.4587	9.9555	10.6172	17.3314	9.9832	5.851	12.1776	14.499	10.4549	1.5613	8.2335	6.4709	12.1566	7.0958	10.0858	9.9107	14.5074	9.5074	12.8661	12.228	10.3002	8.2555	11.3051	10.7076	9.3962	14.3425	10.293	9.8609	10.8188	15.3692
NCKAP5L	0.9886	0.9425	1.4095	0.7842	1.295	2.9087	1.2061	2.0847	1.3667	0.7231	1.1813	0.7955	1.6981	0.8022	0.5905	1.2591	2.0094	0.8454	1.4305	2.1146	1.394	1.3446	0.6559	1.1561	0.618	1.0235	1.0877	1.847	3.419	1.3945	1.856	1.2026	1.3863	0.9801	0.9796	1.389	1.2501	0.937	0.8183	4.1885	1.779	1.4555	2.0644	1.9318	1.9106	2.2531	0.9517	2.1113	2.5921
CTNNA3	0.0647	0.1484	0.0653	0.6902	0.0697	0.1581	0.2236	0.1068	0.2872	0.0698	0.2135	0.0859	0.7716	0.0811	0.2777	0.2186	0.5753	0.0677	0.0792	0.8218	0.0873	0.0942	0.0701	0.3273	0.2339	0.0793	0.0529	0.6612	3.2904	0.4162	0.2888	0.0219	0.4852	0.0994	0.2386	0.1588	0.0715	0.1105	0.0691	0.0381	0	0.007	0.009	0.0127	0	0.0013	0.0176	0.0048	0.0073
GATA3	0.5666	0.4785	1.2801	0.39	0.5798	0.6805	0.4952	0.3569	0.6739	0.5101	0.5429	0.4939	0.3169	0.7297	0.5449	0.3552	0.6955	0.4511	0.6344	0.3698	1.1136	0.7133	0.4425	0.5322	0.3883	0.6228	0.7235	0.6823	0.1811	0.8546	0.5728	1.2493	0.5339	0.9622	0.6211	0.5693	1.0329	0.7476	0.5363	0.4679	0.5471	0.3236	0.3607	0.2686	0.3251	0.1213	0.3754	0.4099	0.4351
PARP14	6.1017	6.2672	5.5739	7.8681	3.8281	12.6855	5.1191	6.9933	5.7608	8.3383	11.7709	7.2382	6.3681	20.9287	9.5339	8.0412	5.4472	5.9849	5.5138	5.4377	12.3875	4.4752	8.8165	6.3055	2.9519	8.578	5.706	7.654	4.1613	4.5396	10.0566	14.529	12.1513	7.7836	6.7192	6.482	8.9565	11.7415	7.7477	7.1452	21.9459	4.4431	9.1573	4.5712	3.5072	5.046	8.0807	9.8601	9.563
SF3B1	18.4104	21.3552	26.4126	19.0601	29.0058	21.0048	22.5567	23.5739	19.9765	20.7083	20.83	19.4227	20.7383	19.435	25.1216	21.4991	19.5962	16.4344	24.6858	21.4103	18.7233	22.6833	17.3077	17.4536	18.5056	18.5866	20.6069	23.8247	19.4272	21.1186	20.9688	25.3655	19.1802	19.8526	17.0297	23.0231	23.4764	21.4411	21.5775	29.2665	25.2828	25.2583	25.7695	30.6777	20.9967	21.4283	22.145	31.7319	25.0017
CTCF	6.0038	8.1757	9.4164	5.3649	7.1028	7.0641	8.3201	7.8044	6.369	6.8148	7.4344	7.4415	6.907	7.7863	7.1245	7.7531	7.138	7.0408	7.4502	6.6069	7.3745	7.6882	6.7699	7.1036	4.7543	7.8107	8.2434	7.4818	6.1152	6.7004	6.336	7.3057	4.7363	7.6282	7.5502	7.2095	8.285	7.8382	8.6997	8.3469	8.3071	7.6902	8.1368	7.03	8.8492	7.3979	7.429	8.2226	7.9614
PCDHB15	0.1666	0.4722	0.4528	0.3582	0.4346	1.0137	0.4933	0.5579	0.3882	0.3225	0.6578	0.3448	0.9394	0.1436	0.3468	0.5603	0.9937	0.1739	0.5147	0.9046	0.2395	0.1842	0.2168	0.3566	0.2006	0.3022	0.4029	0.5299	1.5823	0.5784	0.8266	0.1044	0.7175	0.3775	0.4022	0.4006	0.3269	0.2923	0.3617	0.5298	0.2121	0.1483	0.2455	0.342	0.6066	0.1667	0.5063	0.1753	0.3619
UHRF1BP1	1.0409	2.1352	2.5591	1.5479	2.4583	2.7362	1.8092	2.297	1.5438	1.2772	1.9942	2.1437	1.6508	1.6039	1.7201	1.5205	1.9969	1.1084	2.3751	2.33	1.6342	2.0066	1.1043	1.3201	1.0785	1.57	1.5474	2.465	2.2772	1.6965	1.4807	2.6258	1.6155	1.3601	1.5543	2.1504	2.1908	2.2824	2.4128	3.0743	2.8802	2.1273	2.3695	2.459	1.7728	1.5234	2.3509	4.0151	2.8825
QSER1	1.9267	2.7688	1.9677	1.427	2.2953	2.483	3.0241	3.6249	1.9897	1.7125	2.727	2.2751	2.246	2.1492	2.6	3.2708	2.2647	1.7504	2.6688	2.851	2.0159	1.8792	1.4479	1.6825	1.5765	2.3736	2.3188	3.6392	2.0322	2.316	2.7549	2.4454	1.6408	2.413	2.4068	1.9052	2.5036	2.5004	3.041	3.1249	2.1188	3.2637	2.1729	2.2801	2.42	0.0998	1.0205	5.7234	3.0005
TNS3	8.9224	17.2278	14.4547	15.4873	16.4601	11.9723	16.4471	12.5047	7.2119	15.1257	14.1943	11.8427	9.3241	15.1349	11.1909	11.4273	11.6286	13.7146	10.7413	12.5344	15.1401	16.4844	13.2455	14.8497	5.7072	15.4842	11.3801	12.6617	6.7866	10.2442	10.4726	14.9874	6.713	14.4046	13.5537	11.8852	15.1156	16.6687	12.5681	14.0614	10.8529	10.6802	14.2925	8.6151	8.5149	10.4233	5.1022	8.2744	17.8563
MYT1	0.0088	0.0319	0.0895	0.0572	0.0248	0.1666	0.0458	0.0731	0.0386	0.0329	0.0381	0.0324	0.115	0.0258	0.0376	0.0312	0.081	0.0189	0.0765	0.1318	0.033	0.0666	0.0274	0.057	0.012	0.0219	0.0222	0.0586	0.1441	0.0846	0.189	0.0178	0.0755	0.0349	0.0328	0.0176	0.0166	0.0476	0.0204	0.0652	0.0217	0.0343	0.0546	0.1152	0.1316	0.1136	0.0572	0.0858	0.115
IMPG1	0.0791	0.0411	0.0599	0.0903	0.1279	0.0719	0.0437	0.0879	0.0127	0.0991	0.1051	0.072	0.0377	0.0414	0.2603	0.0564	0.0804	0.0227	0.0799	0.0595	0.0536	0.0661	0.0247	0.0539	0.0578	0.0395	0.0401	0.1306	0.0636	0.0465	0.0906	0.0321	0.0068	0.0237	0.0215	0.0265	0.1018	0.062	0.0507	0.106	0.0847	0.0619	0.1447	0.1813	0.3168	0.031	0.0903	0.2676	0.1757
LRBA	3.7052	7.4837	8.511	4.2991	5.9765	6.455	8.0505	8.7027	4.6116	5.8316	7.1408	6.6011	6.7706	7.089	5.7709	7.9632	5.7045	4.4664	6.4546	6.2347	6.3719	6.7587	4.3687	6.052	2.7705	7.4373	6.7298	7.9972	6.1896	5.2775	5.5637	6.398	3.96	6.2384	6.306	4.9308	7.552	7.108	8.2087	9.0876	6.9302	5.8887	5.7368	9.3854	3.7795	8.1638	5.4168	9.0297	8.6161
B2M	1390.7042	729.9612	809.6769	883.6217	772.0125	1121.6533	608.9735	662.7543	1539.2839	686.6172	1001.4263	768.2026	797.0059	1502.9672	913.6178	425.4859	515.5158	831.1548	953.3881	447.4503	1482.0061	558.9823	1171.7899	1011.3601	1114.039	902.8739	728.1295	667.3918	247.784	727.4377	615.9213	1554.2887	1745.0009	849.88	842.5982	802.5939	701.7396	1060.9903	770.7033	430.8972	502.7192	537.0367	528.8506	230.2636	451.9126	97.2302	697.2842	558.9313	401.7375
ZNF658	0.565	0.4162	0.4794	0.2768	0.4015	0.5541	0.5418	0.5221	0.7411	0.2126	0.3363	0.4099	0.6592	0.2883	0.311	0.2601	0.5049	0.4277	0.5646	0.4876	0.3507	0.3114	0.2392	0.4309	0.6637	0.3717	0.3264	0.3613	0.5444	0.443	0.4268	0.3575	0.7969	0.3838	0.4694	0.2911	0.5314	0.4194	0.4665	0.1664	0.4859	0.1702	0.3459	0.2888	0.1451	0.2217	0.3341	0.4422	0.234
DOCK7	1.0836	1.8625	1.7557	1.0373	1.6085	1.6073	1.6475	1.8623	1.173	1.5061	1.8253	1.5355	1.4771	1.427	1.7948	1.8502	1.7405	1.0445	1.5402	1.8277	1.3029	1.6462	1.0854	1.2568	1.0695	1.5796	1.5197	1.9207	1.3734	1.4845	1.4149	1.3244	1.0978	1.5291	1.4423	1.619	1.4971	1.5643	1.6458	2.5717	1.2998	1.9681	1.4093	2.4252	1.6493	1.032	2.0864	2.5534	2.0192
CACNA1I	0.0669	0.0217	0.1076	0.0379	0.0788	0.1704	0.1045	0.0426	0.0513	0.0419	0.0142	0.0381	0.0332	0.0601	0.0279	0.0248	0.0721	0.038	0.0922	0.0256	0.0798	0.1271	0.0392	0.0363	0.0127	0.025	0.0583	0.0679	0.0407	0.117	0.0901	0.0768	0.0048	0.0736	0.0759	0.0504	0.1794	0.074	0.0568	0.0477	0.0161	0	0.0324	0.0056	0	0.0409	0.0182	0.0645	0.015
NCKAP1L	2.7675	3.6709	6.6299	1.4585	4.1664	6.8875	3.8202	2.6579	3.1845	2.3158	4.1889	2.705	6.0292	5.3396	2.4493	1.7921	3.6656	2.8583	3.7166	3.8418	6.204	2.9842	2.4264	2.3872	2.2893	4.0599	4.1465	3.4681	7.5916	2.7676	2.316	7.294	3.9832	5.516	2.8022	4.3003	5.4699	2.8129	3.2507	3.088	2.6648	1.0407	1.0157	0.5682	1.093	0.3051	1.2213	1.9419	1.014
UBE4B	5.6247	9.5978	7.8481	7.1884	7.0053	9.8189	10.7374	8.8192	6.6526	5.9501	7.8161	7.4301	8.8732	7.1178	6.1221	6.7471	8.1495	6.839	7.8102	8.1558	7.2103	7.6693	5.2717	7.6992	3.9763	7.4136	8.6209	7.364	10.4461	7.7624	7.3532	6.652	5.1202	6.6988	8.3714	6.3246	7.8562	7.5468	8.5511	9.9778	9.979	5.0609	8.066	10.3378	5.7264	8.0175	6.8484	4.6952	8.224
MYO9A	0.765	1.4348	1.6152	0.6485	1.6054	1.9101	1.6006	1.8451	0.8606	2.0215	1.4306	1.0731	1.8658	1.3473	1.527	1.5052	1.4058	1.031	1.222	2.0818	1.1211	1.5362	1.197	1.2003	0.6313	1.2565	1.076	1.9187	2.5948	1.4904	1.6204	1.3223	1.1051	1.1367	1.0048	0.9732	1.363	1.3583	1.2489	1.2512	0.846	0.8345	0.9892	0.8359	0.5384	0.4655	0.625	1.5573	0.6704
DROSHA	4.711	8.1236	8.6479	2.5618	6.5269	7.0969	7.4252	7.5456	5.0809	5.2249	6.2959	5.9045	6.0997	6.3653	5.9466	6.76	6.379	5.9484	6.1914	6.7514	6.3396	7.2551	4.6374	6.0374	4.1418	6.6154	6.6172	7.327	6.2012	6.2706	6.3732	5.7227	4.3212	5.8378	5.9803	5.5004	6.997	7.0325	7.064	5.1091	10.3895	7.0833	7.478	7.2324	6.3731	11.5819	7.8158	9.9033	8.955
PRRC2B	5.0123	9.6961	14.1154	6.8433	9.8648	14.7704	11.3371	14.1309	6.3492	6.8299	8.5952	7.5943	10.0373	6.3374	5.4744	9.6556	8.9987	5.9054	10.1066	13.8707	9.5072	12.0282	5.6658	8.4727	3.4656	8.7321	9.5054	13.7096	14.4821	7.5132	10.2383	8.1511	6.3288	9.7831	9.6173	6.2282	11.7834	9.195	9.7383	19.5971	15.1253	8.2993	20.0473	9.3854	5.2894	8.3754	5.7801	11.2694	11.8476
RASAL3	2.3968	2.3971	5.2574	1.2683	2.8622	2.1944	1.8543	1.2349	2.1687	1.7695	2.136	1.6402	1.395	2.5651	1.4333	2.0332	2.5435	2.4755	2.1483	1.0741	8.0433	2.8332	2.0751	2.1258	1.5406	2.3465	2.8483	2.4283	0.4485	2.5	2.8823	5.5692	1.408	5.2627	1.9581	2.4751	4.2383	2.6575	1.9117	2.0582	2.3047	0.9868	1.2141	1.0104	1.2077	0.6259	0.7586	2.1859	0.8611
KCTD19	0.0041	0.0127	0.0185	0.0066	0.0165	0.0168	0.0125	0.0085	0.0033	0.0068	0.0021	0.007	0.0049	0.008	0	0.0109	0.0226	0.0029	0.0449	0.0136	0.0184	0.031	0.0021	0.0025	0	0.0041	0.0052	0.0128	0.0119	0.0068	0.0192	0.0165	0.0035	0.0081	0.0083	0.0136	0.0123	0.0074	0.0095	0.0152	0.0067	0.0106	0.0203	0.0439	0	0.0299	0.0266	0.0435	0.0439
ITGA10	0.1108	0.0851	0.1969	0.1781	0.3505	0.1632	1.3559	0.1373	0.1158	0.1006	0.0542	0.1152	0.1954	0.0536	0.1241	0.2534	0.1068	0.0518	0.2566	0.161	0.0798	0.1904	0.0702	0.0597	0.2024	0.0577	0.1007	0.1439	0.2182	0.1658	0.4025	0.0859	0.0871	0.06	0.1279	0.1484	0.1387	0.1075	0.0617	0.2474	0.0437	0.1195	0.0761	0.0844	0.1447	0.0471	0.0628	0.1372	0.1816
BRD4	4.7166	7.2542	8.4541	6.2875	6.8106	7.6923	7.2993	8.205	5.1686	6.6675	6.8766	6.1316	4.8338	6.6095	5.998	9.6901	6.6247	6.0045	5.7929	8.3571	7.2925	7.9202	6.3787	6.6978	3.6486	6.9429	7.859	8.9045	6.4703	5.6224	7.6519	7.3461	3.9288	7.5994	6.8055	5.8989	7.8827	6.6157	6.5973	8.5275	10.3822	9.1993	7.2066	6.6558	6.34	8.8328	5.0189	7.8516	7.8871
ALS2	1.06	1.3547	1.7706	2.6316	1.7513	2.0949	1.5863	1.6618	1.4862	1.1137	1.0451	1.1101	1.6701	0.9025	1.1297	1.0683	1.3124	0.9425	1.6882	1.7472	1.3798	1.6267	0.8323	1.0192	1.0343	1.1957	1.1806	1.427	1.6628	1.267	1.3647	1.2077	1.464	1.0813	1.0222	1.5087	1.4926	1.1814	1.3087	2.3029	2.8692	1.9968	1.3078	1.705	1.1443	0.833	1.1839	2.3647	2.0342
SAMD9L	4.0832	2.6638	3.1037	1.754	3.3657	9.3799	2.3778	3.8787	3.9249	3.3114	5.7246	2.5445	3.1906	13.9458	2.1849	5.886	2.2969	2.1666	3.1985	2.6209	8.4945	3.4326	5.5101	2.9081	1.3985	3.1407	2.3628	4.9667	1.8866	2.7744	7.0141	9.4939	10.3277	3.3207	2.4488	5.3035	3.4627	7.1524	3.0937	1.8906	10.276	1.1967	1.5805	1.3693	0.9826	0.5391	2.9011	2.4937	2.6865
CNGB3	0.012	0.0155	0.0045	0.0423	0.0145	0.0099	0.0147	0.0166	0.0096	0.025	0.0092	0.0204	0.0143	0.0039	0.0086	0.0053	0.0332	0.0343	0.0165	0.04	0.0045	0.0136	0.0093	0.0074	0.0219	0.003	0.0076	0.0188	0.0175	0.0151	0.0484	0.0049	0	0.0358	0.0204	0.008	0	0.0072	0.0209	0.0624	0.0394	0	0.005	0.0121	0	0.0205	0.0586	0.1066	0.0081
PDE3A	4.4892	3.568	5.8698	3.9525	5.54	9.4443	9.4857	7.519	5.8846	6.5373	5.3108	4.3701	9.4741	4.769	6.0151	7.0801	6.8738	3.3705	8.2229	8.7584	4.8974	7.7273	5.5856	7.3391	3.8395	5.2178	4.7401	8.661	11.7805	9.6739	9.6138	3.6497	6.5336	4.1787	5.8244	5.2463	4.4842	6.0585	5.5931	2.0501	0.3332	1.6074	0.9037	1.5612	1.35	1.2724	0.3648	0.2132	2.3043
ATP6V1B1	0	0.0118	0.0086	0	0.0092	0.0094	0	0	0	0	0	0	0	0	0.0162	0.0101	0	0.0081	0.0104	0	0	0	0	0	0.0103	0	0.0072	0.0089	0.0083	0.0095	0	0	0.0098	0.0056	0.0154	0.0076	0	0	0	0.0253	0	0.0148	0	0	0	0	0	0	0
ATP8B1	70.7772	89.493	67.4628	22.3271	72.3289	37.386	73.8667	89.426	58.8542	70.8254	87.5456	80.62	43.6783	91.5329	88.7557	76.5114	55.0653	69.2992	76.8427	53.2354	63.4293	68.979	74.6477	69.4692	56.9707	88.7139	70.3551	62.8825	8.3777	45.4991	60.6968	70.2097	38.9913	72.4603	74.8303	72.5803	75.947	77.0288	82.2931	13.9515	39.7518	33.4594	20.6581	42.9013	17.3948	21.8641	48.1449	22.3601	19.8378
FMNL3	1.1946	1.4279	3.2525	0.7922	1.7776	2.132	1.3886	1.2603	1.4706	1.1305	1.2289	1.101	1.7647	1.1758	1.1517	1.2269	1.5722	1.1628	1.5421	1.8426	2.181	1.4497	1.1551	1.1542	0.9522	1.5957	1.5049	1.4981	2.2355	1.5276	1.6147	2.1974	1.2569	2.5532	1.267	1.8539	2.321	1.2802	1.2716	3.5336	1.6601	1.5068	1.3587	2.9403	1.6759	1.4509	0.7494	1.385	2.1697
NLRP13	0	0	0	0	0	0	0	0	0	0	0	0	0	0	0	0	0	0	0	0	0	0	0.0044	0	0	0	0	0	0	0.007	0	0	0	0.0042	0	0	0.0064	0	0	0	0	0	0	0	0	0	0.0137	0	0
AMPH	0.3889	0.4156	0.3525	0.3515	0.3233	0.8239	0.4579	0.4721	0.4827	0.1738	0.3835	0.3118	1.2089	0.215	0.4077	0.4688	0.6075	0.3105	0.5032	0.5309	0.3094	0.3664	0.2424	0.2783	0.2152	0.2897	0.2706	0.3834	0.8765	0.7173	0.5611	0.2354	0.6323	0.4342	0.3358	0.4879	0.3818	0.2577	0.351	0.526	0.0767	0.0715	0.1913	0.0295	0.1463	0.0322	0.0804	0.0878	0.413
PCBP1	2.5766	4.0532	3.5452	4.9042	4.2507	3.2805	4.216	3.8119	2.1899	2.5151	5.6405	4.0632	2.4924	5.1246	1.9438	3.0422	3.7168	5.4968	2.7028	2.8218	6.74	3.5727	4.0785	6.7105	2.052	5.7676	5.4922	2.2315	3.0658	1.9144	2.5461	6.0145	2.3696	4.8084	2.7036	4.571	6.568	6.731	3.8739	3.3565	1.9221	20.205	3.4455	1.9835	19.9926	2.5981	14.453	17.3307	2.555
ARHGEF40	7.9185	4.9692	8.7554	2.9093	10.9377	9.9437	12.174	17.6927	8.9546	4.8077	8.6067	5.2469	5.6952	4.9036	11.203	7.7172	11.347	9.2972	14.5515	7.5262	9.4933	9.5491	4.1681	6.5737	3.6543	7.9636	11.5522	8.1513	6.2981	7.3337	13.8409	7.5374	3.9006	7.6941	11.5213	6.9035	11.2328	11.2518	7.2158	8.8306	10.2273	6.6344	10.9966	7.2356	4.9854	11.5444	3.0402	7.4426	6.6424
NLRP3	0.4808	0.6575	0.6896	0.5435	1.5343	1.6416	0.8865	0.5804	0.6893	0.6603	0.6562	0.6842	1.3056	0.84	1.0232	0.5019	1.1751	0.6128	0.6392	0.4492	0.9767	1.1395	0.4479	0.5645	0.5838	0.9847	0.7574	0.3681	0.4715	0.8868	0.4562	0.9337	1.188	0.6118	0.6463	1.3304	0.8099	0.7593	0.6117	1.4456	0.5108	0.6937	0.3314	0.1663	0.3168	0.0743	0.3817	0.4619	0.4088
CDH6	0.1184	0.1331	0.1171	0.2418	0.1485	0.3295	0.2198	0.5694	0.1045	0.1271	0.1235	0.1554	0.3113	0.0806	0.1902	0.3059	0.2658	0.0815	0.2131	0.3392	0.2293	0.0404	0.1296	0.1243	0.0684	0.1881	0.0735	0.2166	0.3743	0.3529	0.3224	0.096	0.1415	0.1674	0.2469	0.1424	0.1885	0.1603	0.1844	0.4731	0.0617	0.3438	0.2733	0.4431	0.492	0.1584	0.2049	0.4174	0.392
ELMO1	1.153	2.2351	3.2512	1.0046	2.3063	2.6095	2.2921	2.793	1.2862	1.2593	1.9426	1.9118	2.0765	1.2557	1.7898	1.9159	1.8119	2.7031	1.6075	1.3649	2.558	1.5927	1.1482	2.2973	0.976	1.6866	2.3464	1.9394	1.1823	2.0781	2.3778	2.5784	1.429	3.6009	1.4958	2.6766	2.2277	1.0384	1.5482	2.1703	0.7895	0.7383	0.7629	3.2766	1.311	0.372	0.7942	1.7008	0.7868
MSH6	2.3137	3.0108	5.1713	1.6582	2.7403	3.6836	2.7496	3.7734	2.7552	2.0879	2.8625	2.4888	3.0974	3.5851	2.255	3.2886	3.8479	2.0994	2.9498	3.5588	2.7183	2.5178	1.6388	2.1396	2.633	2.7825	2.8287	2.2165	3.7923	2.7715	2.9687	3.2073	3.2344	2.898	2.1049	3.4761	3.2414	3.4581	3.5859	5.2771	5.7322	5.5213	5.5116	3.8078	3.7289	3.6218	4.6957	6.4417	3.0468
DOP1B	9.3097	12.2714	14.9898	7.7207	12.5658	8.869	11.6752	15.1845	8.9046	7.0624	10.0031	9.2589	6.7767	9.8793	7.9068	10.2028	7.7855	6.807	13.4429	8.4485	8.2307	12.5041	10.6655	9.1261	4.8219	11.0887	11.1218	11.1853	3.0534	6.719	7.4702	10.0825	4.6897	7.9695	8.6245	8.441	11.7996	13.5699	10.4481	8.6005	13.955	8.2327	5.0613	7.8946	6.0689	4.1169	5.7618	5.4847	8.9796
LRFN2	0.1425	0.1086	0.4244	0.0155	0.5455	0.1099	0.1285	0.1123	0.1142	0.0159	0.0291	0.0703	0.034	0.0124	0.0136	0.0424	0.0703	0.0682	0.4801	0.0397	0.0429	0.3395	0.094	0.1531	0	0.0806	0.1385	0.1719	0.0625	0.0798	0.0833	0.0462	0.1146	0.0284	0.11	0.0509	0.108	0.1089	0.072	0.099	0.0078	0.062	0.0158	0.0641	0.0317	0.2697	0.031	0.1523	0.1983
PZP	0.0289	0.0225	0.0291	0.0105	0.0194	0.0596	0.0177	0.0301	0.0116	0.0201	0.0197	0.0246	0.0402	0.0252	0.0275	0.0257	0.0267	0.0242	0.0442	0.0563	0.0326	0.0329	0.0075	0.0089	0.0044	0.0192	0.0152	0.0529	0.0316	0.0323	0.0227	0.0195	0.0083	0.036	0.0131	0.0193	0.0401	0.0232	0.0168	0.0286	0.0119	0.0063	0.016	0.013	0	0	0.0157	0.0086	0.0162
KCNA1	0.0038	0	0.0143	0.174	0.003	0.4606	0.044	0.0105	0.1086	0.0157	0.0423	0.0214	0.2111	0.0123	0.0539	0.0101	0.3967	0.0027	0.0242	0.626	0.0113	0.0315	0.0255	0.098	0.0069	0.0188	0.0119	0.0651	0.5558	0.7428	0.0609	0.0031	0.2173	0.0094	0.0256	0.0807	0.0029	0.0136	0	0.0729	0.0062	0	0	0	0	0	0	0	0
COL17A1	35.7582	58.895	32.1594	69.0864	38.5887	17.1725	52.9487	38.1313	24.2231	42.3336	50.831	60.8177	22.2535	40.7666	65.9499	27.4155	23.609	58.7888	21.4272	31.9168	37.3886	42.3495	80.8648	70.6246	11.8429	57.0501	63.2589	23.6939	5.0578	30.9221	26.1195	37.2039	11.418	57.3026	76.2793	35.3775	63.5924	51.6382	52.4986	12.1432	2.6796	38.2569	11.1111	20.0724	18.0376	6.58	60.1662	23.1361	33.4271
SLC32A1	0	0.0613	0	0.0128	0	0	0.2029	0.0902	0.0189	0.0098	0.0121	0.0134	0	0.054	0	0.1472	0.0436	0.0423	0.0108	0	0.0178	0.0358	0.0921	0.0365	0.0108	0.0412	0.127	0.0093	0	0.0396	0.0318	0.0382	0	0.1999	0.0723	0.0158	0.0179	0.0213	0.103	0.0088	0.0097	0	0	0	0	0	0	0	0
PHRF1	7.6297	11.4383	11.8977	11.1076	11.3325	11.3268	11.369	12.5537	7.9033	8.7497	10.6024	9.1774	7.4405	9.7503	8.28	13.0252	10.1688	9.0104	9.501	10.6169	11.4188	12.8383	9.4131	10.3707	5.3707	10.2893	12.952	11.607	7.1511	7.4558	11.6569	11.0007	4.5489	9.8954	9.9083	10.7182	11.985	11.7617	9.3033	11.8115	14.4477	8.5762	10.9731	10.3188	7.634	20.0365	5.9846	8.9314	9.8074
CAD	3.027	5.3131	8.0039	2.5117	5.594	6.7162	5.0429	6.5595	3.1241	3.3158	4.6186	4.5063	4.172	4.6611	3.2062	4.4195	5.4305	3.6184	4.9234	6.2034	5.8418	6.6556	2.5751	4.4952	2.8372	5.2431	5.4749	7.3929	4.7463	4.2746	6.1223	4.4359	2.6567	5.0598	4.3028	5.9391	6.801	6.6628	5.1153	14.4126	12.6015	7.7777	11.7591	12.724	8.167	14.3472	5.9766	10.5017	11.5194
LUZP1	7.2692	9.4916	7.6168	12.7953	8.4819	7.2297	9.3872	8.9887	5.5795	10.5911	11.7994	11.3008	7.0528	11.7824	10.9753	9.5449	7.3253	8.1046	5.7224	7.9667	8.6475	9.6467	11.6672	8.496	6.1524	10.1378	9.7735	8.3601	5.969	7.56	6.355	9.4572	4.6529	10.3597	9.5501	7.0602	10.3791	10.2222	9.6962	9.1929	5.5581	6.1368	5.193	5.0034	3.1593	3.1455	5.1435	3.4205	8.3978
ATP13A3	5.8187	6.9117	8.6911	3.4245	7.3507	6.6387	5.8197	7.7483	5.2452	6.5942	7.4411	5.563	5.9566	5.8004	7.9066	9.3013	5.3839	5.1064	6.4059	8.8908	5.5632	6.9294	6.8153	5.7481	5.7972	8.2338	7.0485	8.5339	2.9555	5.2251	5.7606	6.7699	6.0209	5.735	5.8064	7.5833	6.0268	7.1094	7.6125	12.0264	7.0873	9.9416	13.5139	10.9117	15.6605	5.8451	8.6281	16.373	16.5087
SH3PXD2A	8.3376	10.6925	13.5585	4.5132	15.3486	15.7597	12.398	13.6652	7.8315	10.1191	9.7159	8.3159	8.47	5.9356	8.4675	11.5947	10.9085	8.0402	11.2396	14.7054	8.4392	15.5373	9.1923	9.8231	4.316	9.7513	9.4485	13.6598	13.9132	9.5105	11.1054	7.5455	7.6011	9.3639	8.4415	7.138	11.7547	11.861	8.8611	17.791	14.2865	5.9097	8.0752	13.9091	4.0896	4.7716	6.2945	8.5852	10.2273
ZNF142	1.1574	1.9855	2.156	1.3762	2.1637	2.4376	2.0926	2.4858	1.3649	1.5008	1.8009	1.6049	1.4553	1.3593	1.3514	2.4533	1.9495	1.4744	1.7537	2.236	1.8806	2.4651	1.1035	1.5086	0.941	1.6363	2.1732	2.5198	2.0981	1.5021	2.305	1.7971	1.0419	1.7492	1.8193	1.5853	2.591	1.9374	1.7256	2.5266	3.2208	2.044	2.5672	1.8604	1.5021	2.927	1.1496	2.5799	2.0311
NDST3	0.0439	0.0684	0.0432	0.0072	0.0887	0.0181	0.0809	0.0457	0.0281	0.1319	0.0404	0.0899	0.068	0.0143	0.0691	0.1291	0.0649	0.0504	0.0282	0.0403	0.0132	0.0333	0.0434	0.0326	0.0842	0.0481	0.0778	0.0207	0.0224	0.0773	0.068	0.0427	0.0076	0.0503	0.0478	0.0206	0.0698	0.0238	0.0562	0.0457	0.0325	0.0286	0.0547	0.0946	0.0439	0.0279	0.0501	0.0781	0.0502
FBXO10	0.2793	0.4743	0.9779	0.3662	0.5847	1.3273	0.5488	0.6483	0.5954	0.5123	0.5021	0.5309	0.8688	0.3719	0.614	0.4358	0.9312	0.383	0.6506	0.9626	0.6499	0.4739	0.335	0.5162	0.2871	0.4355	0.7046	0.6393	1.7348	0.9546	0.8975	0.8454	0.5371	0.5272	0.53	0.598	0.6952	0.355	0.3893	0.7277	0.5219	0.853	0.8751	0.6154	0.383	0.7639	0.6264	0.3908	0.6111
AUTS2	1.8037	2.3349	3.1626	1.8685	2.7759	1.6185	2.5856	2.3059	1.842	1.9441	1.67	2.0542	1.2237	1.6753	2.0613	2.3201	1.7798	1.8197	2.5581	2.3498	1.8235	3.0632	1.5063	2.0566	0.808	2.1181	1.7893	2.6278	1.2032	1.728	1.7807	1.3109	0.9034	2.2104	2.4842	1.1159	2.5745	2.3843	2.2182	2.6619	3.4191	5.9175	2.6371	3.5731	2.6376	4.1468	2.3625	3.6101	4.3984
TRPC7	0.1197	0.1907	0.1812	0.1909	0.258	0.0396	0.2158	0.2718	0.1151	0.2332	0.1183	0.1681	0.0762	0.1618	0.1485	0.1779	0.1549	0.1775	0.0953	0.1533	0.1082	0.1941	0.0623	0.1236	0.2406	0.1712	0.1618	0.0627	0.0175	0.0804	0.156	0.1229	0.0619	0.1193	0.163	0.1176	0.1813	0.1684	0.172	0.0059	0.0197	0.0104	0.0796	0.0269	0	0.0078	0.0521	0.0426	0.0376
NOTCH2	2.2373	4.932	7.2519	2.1166	6.0983	9.1851	6.0252	7.054	3.5245	4.1321	5.2762	4.7576	5.8709	3.7913	3.8869	5.6584	5.8991	2.8882	5.6334	7.9129	4.878	6.7272	3.4533	4.6248	1.7464	4.297	3.9143	8.997	8.7603	6.3165	5.3794	4.9536	3.4647	5.1105	5.7079	3.7982	6.2937	5.0983	5.5977	7.4544	6.733	3.3697	3.7986	2.7348	1.7979	0.9721	2.7139	5.1017	4.5184
CLSTN2	0.171	0.5706	0.4117	0.3439	0.4463	0.6878	0.5887	0.6672	0.1568	0.246	0.2737	0.4573	0.521	0.1307	0.2506	1.1001	0.6492	0.3075	0.4712	0.5817	0.332	0.357	0.178	0.3178	0.1995	0.5334	0.3876	0.5362	0.9618	0.479	0.3554	0.2188	0.268	0.4252	0.484	0.1738	0.4073	0.1628	0.4284	0.3987	0.056	0.0887	0.0754	0.0764	0.3713	0.0564	0.0504	0.1541	1.7418
SLC12A7	15.2837	20.4651	19.6256	30.1601	24.8059	18.653	26.0423	23.6207	14.4797	19.2741	22.9162	26.813	13.5914	21.7407	17.3681	27.9129	18.9154	20.0191	15.512	15.4302	24.7806	26.5974	21.6929	21.9058	14.2434	20.2652	20.702	20.9142	5.5034	14.5779	17.6441	23.2213	12.903	20.0725	23.0707	19.1988	22.3066	30.2769	19.1677	25.0426	24.0044	23.2276	22.9238	13.4906	23.5043	25.3309	16.1799	21.0281	34.5015
PRRC2C	5.2738	11.9117	17.4066	7.832	10.6456	13.8032	11.0008	14.1246	5.0802	12.7957	10.2022	9.1777	7.2787	11.3107	11.7058	15.2876	8.9031	6.3554	8.8942	13.4294	10.3282	13.6745	8.6054	8.144	3.7021	10.6127	11.2855	14.0578	7.5273	8.5582	11.4575	10.9725	4.9945	9.8114	8.8789	8.3874	12.1205	11.7844	11.6985	19.976	16.5064	8.7735	13.0398	15.0796	5.9912	9.6658	7.3317	14.9071	17.2834
TACC2	4.8046	8.1616	7.1946	5.0504	6.4318	9.2765	7.7702	6.524	4.5073	7.2001	6.858	6.5828	7.7009	5.6785	5.9505	7.8249	6.8456	5.7511	6.8277	11.2018	5.0672	8.8572	7.0887	7.4607	3.3627	6.7896	7.3396	7.9199	13.4708	7.0849	6.1579	5.1753	4.0537	6.2526	7.3605	4.9952	6.5559	6.5701	6.7175	4.9	7.0407	5.2834	4.6304	6.8726	4.0244	3.1803	3.3446	5.6907	6.4872
CUL1	14.1136	14.1382	16.8568	13.1213	14.9466	16.9128	15.6357	14.4408	16.7553	10.9272	14.7724	13.129	16.8808	14.5704	14.812	16.7084	14.6434	13.1258	16.5506	18.7916	14.159	14.6623	11.7507	13.6284	18.4331	14.0362	14.5644	16.417	17.8265	16.1629	13.2842	17.095	19.2323	14.1302	12.3946	17.3394	14.1862	14.9026	14.5484	16.6672	16.252	37.5493	32.5589	14.88	20.0401	22.1876	18.6609	21.2777	21.1917
ZNF626	0.4707	0.1669	0.4829	0.2081	0.2667	0.5853	0.2298	0.2782	0.437	0.2645	0.1911	0.2053	0.6035	0.1611	0.2267	0.1922	0.4269	0.1326	0.8526	0.5439	0.2021	0.3377	0.1328	0.1881	0.3497	0.18	0.1783	0.3667	0.6975	0.5206	0.2787	0.1819	0.6253	0.2697	0.2277	0.2828	0.2933	0.2441	0.164	0.1834	0.0399	0.0574	0.1646	0.0712	0.2496	0.0538	0.0646	0.0862	0.1036
SLC4A3	0.17	0.1798	0.3034	0.4226	0.1767	0.9383	0.4142	0.4895	0.5205	0.2535	0.3754	0.2177	1.2821	0.135	0.3129	0.3356	0.8529	0.1438	0.2845	1.2783	0.2835	0.3876	0.1644	0.5117	0.1831	0.203	0.1692	0.7544	2.3336	0.9938	1.1785	0.0886	0.6643	0.2058	0.2853	0.2969	0.2208	0.3113	0.099	1.0983	0.1401	0.8798	0.2373	0.2661	0.0405	0.0951	0.0891	0.0757	0.7276
FAM214A	3.4556	3.787	5.3545	2.714	5.4737	2.5678	4.229	3.5242	3.4839	3.616	2.8504	2.7243	3.3564	2.4804	4.4429	2.0066	2.8828	3.2433	4.6548	2.9663	3.1716	3.9489	3.867	3.0624	1.8972	3.0148	4.1223	2.6356	2.3418	4.1379	2.8832	4.206	2.2761	3.2504	2.7556	3.2034	3.5259	3.6281	2.8216	2.183	1.7838	1.2336	1.8512	1.8678	1.1434	0.9935	2.0449	3.0605	1.3629
GRM8	0.9468	0.9016	0.7749	0.0052	0.6761	0.2701	0.6056	0.461	0.4274	0.895	0.5673	0.2107	0.4931	0.6067	0.4128	1.0155	0.8528	0.3207	0.5386	0.269	0.2606	0.7342	0.3578	0.4944	0.1756	0.3429	0.7702	0.8201	0.0562	0.5285	0.4373	0.1871	0.3685	0.2492	0.7332	0.4088	0.2585	0.7711	0.4451	1.3308	0.0475	6.2177	2.282	7.06	6.3212	5.2322	2.8454	0.659	5.2156
BTAF1	2.1377	4.1262	5.6714	2.5816	5.1335	4.2381	4.066	4.4163	2.6246	4.3585	3.261	3.2533	3.3026	3.2325	4.2804	5.371	3.5042	2.7293	3.9821	4.069	3.1933	4.5065	2.3785	2.5142	2.4097	3.4588	4.173	5.1989	3.1182	3.0628	4.4076	4.2101	3.0886	3.217	2.8877	2.9379	3.7917	3.5188	3.5046	5.1901	4.7576	4.5407	4.6138	6.0721	3.8792	1.8862	4.5862	10.0785	4.3974
APBB1	2.5056	1.9307	2.9992	3.7852	2.1694	7.4157	3.4324	3.3436	5.3791	1.9583	3.176	2.2814	11.6076	1.8827	1.7891	2.4281	7.2754	1.9872	5.0931	9.7434	3.3036	2.8892	2.1461	4.4199	2.0326	2.174	1.7107	5.0271	18.1782	9.4282	6.4568	2.3202	6.9444	2.8755	3.3545	3.8287	3.023	2.4449	1.9137	2.134	0.5952	0.9955	0.9154	0.4986	0.8039	2.4491	0.5798	1.3477	1.459
SIGLEC8	1.1663	1.5768	1.2346	0.6961	2.0237	0.4153	4.7554	0.6261	1.7852	0.7047	0.9933	0.869	0.8823	1.0048	0.6107	0.5157	2.033	1.0478	2.4998	0.3961	1.5854	0.8576	0.5874	0.3525	1.0656	1.3861	1.0271	0.4697	0.1039	0.6447	0.2939	2.1991	0.8495	1.3945	1.5564	1.4734	2.3488	0.8464	1.7674	0.1976	0.3828	0.3342	0.41	0.0639	0.1899	0.0325	0.3866	0.6247	0.0894
SLC9C2	0	0	0.0044	0	0	0.0243	0	0.0082	0.0047	0.0049	0.003	0	0	0.0038	0.0084	0.0105	0.0054	0	0	0	0	0	0	0.0036	0.0054	0	0.0112	0.0046	0.0043	0.0099	0.004	0.0095	0	0.0059	0.004	0	0	0.0035	0	0	0.0097	0	0	0	0	0	0	0	0
CPSF1	10.909	15.5834	17.9103	13.9483	20.6244	16.4317	17.4762	22.075	11.3922	11.066	12.5391	12.3434	10.3914	11.8626	11.3737	12.571	15.0773	11.6458	15.7248	12.7176	15.8012	23.5311	10.2731	14.5967	7.0378	12.6881	16.9491	16.2591	9.8932	10.2236	19.5807	14.0147	6.4004	14.5292	13.907	12.8181	19.9571	17.7366	13.6456	17.7001	29.2207	14.792	37.9566	25.603	22.8475	58.0224	10.8146	18.693	22.3093
ARAP1	7.7524	10.7092	10.6817	8.3323	10.471	12.0786	11.2642	10.4655	7.5224	7.8295	9.1278	8.3365	7.9653	7.9268	6.9146	6.9027	8.5824	9.8036	9.5553	6.9818	10.2226	10.4798	7.0087	9.1143	4.6533	8.7941	10.7933	8.5738	6.458	7.2264	9.1448	9.6416	4.9537	11.3828	10.8634	8.0521	11.9619	8.8451	8.5267	11.9715	13.5594	5.3875	8.3569	8.4046	4.6328	8.6521	5.7182	8.3423	7.2417
SRGAP3	0.224	0.3493	0.344	0.1132	0.3699	0.4609	0.3682	0.3567	0.1731	0.1353	0.2257	0.2379	0.2748	0.1382	0.1933	0.2167	0.2408	0.1972	0.3386	0.1726	0.2728	0.2946	0.1489	0.1979	0.1727	0.2037	0.2808	0.1924	0.2659	0.2561	0.2463	0.2847	0.1916	0.2337	0.2716	0.2565	0.2636	0.2233	0.2175	0.3347	0.6872	0.3111	0.1942	0.4134	0.3076	0.143	0.368	0.7271	0.5027
BRD3	4.2665	4.7566	5.4017	3.1015	4.9604	6.7959	5.1749	6.5291	5.1361	2.9502	5.1974	3.5672	5.9965	2.9565	3.7255	3.5391	5.5939	3.9546	5.7526	7.3992	3.9338	4.8791	2.8304	4.4381	2.8249	4.1353	4.3044	6.037	7.9965	4.9597	5.2681	4.0514	4.4353	4.3129	4.7411	3.4397	5.5082	4.9624	4.2608	6.5014	8.0953	4.8458	8.2722	5.1933	6.7642	4.173	4.1809	6.4624	3.9042
SCAPER	1.0903	1.9137	1.2998	3.725	1.5096	1.2178	2.0788	1.5427	1.3196	1.1786	1.379	1.6732	1.8259	0.8995	1.6903	1.6116	1.101	1.4402	1.475	1.415	1.1762	1.3699	1.0448	1.2084	1.1074	1.0375	1.7504	1.116	1.6028	2.2543	1.4364	1.4617	1.1155	1.6603	1.6757	0.9384	1.7205	1.323	1.7695	1.6289	0.9473	0.9804	1.2146	1.1086	0.7954	0.6538	1.0053	1.4481	0.8142
ATP8B3	0.1329	0.0713	0.1038	0.0909	0.1525	0.2976	0.0896	0.1609	0.1168	0.068	0.0679	0.0415	0.1585	0.0617	0.0552	0.0688	0.1307	0.0677	0.1339	0.1397	0.1808	0.101	0.058	0.0797	0.0705	0.0513	0.0923	0.091	0.1222	0.072	0.0924	0.1599	0.0923	0.0641	0.0672	0.0833	0.1072	0.0569	0.0699	0.0957	0.1978	0.0504	0.1925	0.0376	0.0715	0.0419	0.0559	0.1145	0.0779
TRANK1	9.1285	14.5379	13.1867	10.1143	10.7397	7.4398	11.6416	7.9812	4.163	21.9646	15.9368	14.2067	6.3586	24.7841	10.9951	3.4021	7.3878	11.7583	6.2255	9.1959	18.2207	11.2057	18.0196	13.881	2.6307	16.6773	12.6874	8.8423	2.2723	7.5128	6.9954	16.1942	4.4869	13.6837	12.2189	5.9664	12.3439	19.6024	10.4239	4.0247	8.9459	1.3554	2.2954	1.5469	0.7362	1.1603	3.2533	4.5714	3.1995
RPGRIP1L	0.2986	0.3481	0.43	0.1399	0.3179	0.5998	0.3028	0.4235	0.3734	0.1743	0.2952	0.2542	0.4344	0.2636	0.2814	0.3268	0.3724	0.2473	0.3434	0.4401	0.2815	0.2786	0.1453	0.2001	0.3814	0.2688	0.329	0.4543	0.4718	0.3953	0.337	0.2165	0.483	0.2251	0.2579	0.3495	0.2832	0.3704	0.3931	0.9124	0.7219	1.0172	0.5551	0.8656	0.948	0.6972	0.7799	1.327	1.1177
ASTN2	0.5477	0.6502	0.788	0.7219	0.4809	1.3129	0.6175	0.784	0.7061	0.3877	0.6005	0.6792	1.35	0.3914	0.4932	0.6144	0.848	0.4528	0.7863	0.9151	0.6501	0.4796	0.3776	0.6113	0.5633	0.7709	0.6433	0.8299	2.0062	0.8737	0.8922	0.4265	0.8467	0.5262	0.5558	0.5806	0.5577	0.3194	0.6845	0.8801	0.6604	0.6676	0.4584	0.6651	0.2906	0.7081	0.6093	0.5102	0.2954
NCAM1	0.4084	1.3126	1.5475	1.9679	1.397	4.9806	2.6435	1.9279	1.3012	1.1808	1.7141	1.5198	4.0299	0.6346	1.1083	1.7342	3.3205	0.3727	0.8435	4.8891	2.2313	1.2272	0.9647	1.5594	0.5478	1.0352	0.6893	2.2405	9.7869	3.8362	4.3797	0.5896	2.7879	1.0803	1.7219	1.1747	1.157	1.0493	1.1138	0.8241	0.0992	0.0678	0.104	0.1209	0.1497	0.1663	0.1078	0.4036	0.4529
ABCA3	0.8938	0.8869	1.8987	1.4624	1.1369	3.7349	1.8352	1.7005	1.2532	1.0263	1.2817	1.0198	3.3415	0.6552	0.6452	1.5148	2.3465	0.705	1.759	3.7468	1.3697	1.7072	0.8404	1.7858	0.4858	0.8919	0.9957	3.0993	5.4333	2.4869	2.7782	1.0279	1.4869	1.4156	1.8106	1.2902	1.5615	1.1201	0.9246	1.4196	0.2032	0.9003	0.9515	0.226	0.1929	1.6759	4.342	0.2264	0.6173
MAP3K5	5.0387	5.5427	8.8483	4.076	7.1451	6.0009	5.8287	6.6869	4.9706	4.3603	5.97	4.9625	4.3142	5.553	5.4706	6.8046	4.3083	3.9559	9.1261	5.5175	5.8131	6.804	5.392	5.2678	3.4345	6.1993	6.2498	6.5363	1.987	4.4118	4.8973	6.0459	4.5719	5.286	5	7.0328	6.76	7.4703	6.2428	7.3611	7.8697	7.2118	5.1923	6.9786	4.9966	4.0615	13.9017	6.1854	6.1535
SCAF8	4.8634	7.8008	8.6254	4.928	7.6354	7.1094	7.844	8.0661	5.9645	6.6979	6.0575	6.259	5.8285	6.2031	5.8989	8.7607	6.1637	5.3938	7.3426	7.7471	6.2455	7.8054	5.7817	6.2507	5.0154	6.956	7.3265	6.8255	6.3869	6.7466	6.6075	6.2754	5.3348	6.6359	6.8136	5.7802	6.9867	7.3869	7.5372	7.7022	7.6351	5.3149	6.4439	7.2445	6.6753	5.6022	10.028	8.8678	7.3722
CD163L1	6.3981	18.3227	7.6714	3.7336	21.9622	2.9073	15.0602	4.2699	7.2334	10.5259	12.8146	9.3501	4.9069	1.95	6.3817	2.7005	17.0517	11.0735	7.8984	3.2854	14.6609	11.7694	4.2382	8.1074	7.3363	16.3716	13.3605	3.4892	0.4815	4.6078	1.0851	11.2218	2.7054	8.8935	9.8447	4.8263	15.5671	6.6827	8.6176	3.1606	0.5735	0.4162	0.9103	0.2364	1.0466	0.143	0.7627	3.3689	1.0375
FBXL7	1.0557	1.6812	2.1686	1.4739	1.7969	4.9238	3.0926	3.2786	2.1714	1.3817	2.0791	1.7572	5.362	1.0702	1.5465	3.1264	4.5419	0.9702	2.8017	5.9061	1.7856	2.0131	1.1056	2.3758	0.9646	1.5247	1.3102	3.4664	12.1081	4.4154	3.7156	1.0714	2.622	1.5266	2.0941	2.419	1.8053	1.497	1.4745	2.4357	0.4934	0.6125	0.7444	0.5286	0.6183	0.4501	0.2417	0.6377	1.517
FPGT-TNNI3K	0.0213	0.0395	0.0414	0.0149	0.0491	0.0452	0.0411	0.0465	0.0122	0.0381	0.0062	0.0156	0.0471	0.004	0.0304	0.0325	0.0365	0.0131	0.0363	0.0482	0.0092	0.0185	0.0111	0.0188	0.0111	0.0167	0.0327	0.0334	0.0999	0.023	0.0553	0.0074	0.0209	0.0121	0.0269	0.0061	0.0276	0.0073	0.0124	0.0249	0.015	0	0.0051	0.0184	0	0.0134	0.005	0.0108	0.0164
OR2M4	0.0051	0	0	0	0	0	0	0.007	0	0	0	0	0	0	0	0	0	0.0036	0	0	0.0038	0	0	0	0	0	0	0	0.0037	0	0	0	0	0	0.0035	0	0	0	0	0	0	0	0	0	0	0	0	0	0
ZNF516	1.5313	2.1006	2.225	2.092	2.5203	2.9868	2.4571	2.4192	1.8141	1.8308	2.1357	1.7199	2.2722	1.5327	1.878	1.7989	2.2542	1.6445	2.3885	2.7304	2.2421	2.3172	1.5105	1.9848	0.8638	1.6989	1.7989	2.5133	3.4943	2.1911	2.1101	2.0669	1.4312	2.0596	1.6122	1.434	2.4913	1.8534	1.5644	1.6651	1.5551	1.4937	1.1166	2.3302	1.4866	1.3711	1.7208	2.0497	1.6143
KLHL34	0.5202	0.884	0.5751	0.8218	0.5608	0.2457	0.9339	0.8495	0.4896	0.7861	0.7976	0.9871	0.4926	0.6374	0.8747	0.508	0.5724	0.8237	0.3414	0.7658	0.6842	0.4268	0.9587	0.6704	0.2414	0.7952	1.0514	0.5065	0.1388	0.5892	0.6066	0.5625	0.1707	0.9798	0.8268	0.5476	1.0197	0.8766	0.5099	0.3073	0	0.0108	0.0549	0.0111	0.2481	0.0121	0.229	0	0.0834
TMEM131L	1.378	1.767	7.7614	0.8159	1.6046	2.9734	1.9627	2.272	2.0347	1.8184	1.9034	1.4403	2.278	2.1904	1.8445	2.1762	2.3689	1.2723	2.3762	1.8153	2.8232	2.4307	1.5743	1.4514	0.8809	1.8279	2.9375	3.4505	3.1994	2.6095	2.786	4.4814	1.5598	3.8734	1.4222	1.9939	3.0284	1.6992	1.7396	2.1635	2.5458	1.32	2.1588	0.8497	0.8792	1.0516	1.0279	2.2278	0.8327
MYO7B	23.0351	34.4791	29.5734	64.1513	36.3818	17.6086	34.8303	35.5278	19.3257	32.4175	32.2968	32.7036	14.9592	34.5002	26.6388	28.5785	17.7367	27.9617	28.9412	19.7364	35.5461	41.4974	41.3813	35.8854	12.3713	34.4287	35.6638	25.4621	3.7149	16.075	26.7195	36.4938	7.4583	27.0355	38.6927	25.193	38.0531	41.5327	33.489	18.3245	32.3863	13.1179	11.9355	18.1851	9.1816	15.233	18.4617	16.3304	25.4876
DSPP	0	0	0.0053	0	0	0	0	0	0	0	0	0	0	0	0	0	0	0	0	0	0.0052	0	0	0	0	0.0035	0	0	0	0	0	0	0	0	0	0	0	0	0	0	0	0	0	0	0	0	0	0	0
ABCA10	0.4507	0.3867	0.5064	0.891	0.9515	0.34	0.5255	0.5644	0.278	0.5676	0.2779	0.2301	0.2902	0.0772	0.3994	0.2743	0.4	0.2901	0.8182	0.2092	0.256	0.6009	0.3129	0.1796	0.2353	0.2249	0.3739	0.3938	0.1725	0.4234	0.3906	0.2321	0.1972	0.2711	0.2778	0.23	0.3848	0.274	0.1959	0.1465	0.2004	0.0794	0.1458	0.1037	0.0717	0.0385	0.2042	0.2102	0.2938
SMAD2	2.3136	2.339	2.3626	2.0648	2.2536	2.4026	2.4575	2.3982	2.3146	1.8424	2.1697	2.1872	2.6627	2.0387	2.2897	2.5697	2.3298	1.9605	2.3733	2.5619	2.0261	1.9442	1.831	2.3104	1.6682	2.2123	2.1406	2.4834	2.541	2.5844	2.1556	2.0824	2.2875	2.0341	2.1212	2.2385	2.0879	2.6859	2.317	2.2998	3.5417	2.4137	1.4606	2.479	1.9288	1.1123	2.6804	1.8638	1.6537
MAP7D3	0.7948	0.7966	0.9951	0.8098	1.1474	2.2918	1.2078	1.6118	1.256	0.7913	0.935	0.9098	1.9745	0.6941	0.8626	1.3276	1.5296	0.6706	1.3519	1.8206	1.1512	0.9991	0.682	0.9309	1.1012	0.7234	1.0235	1.559	2.3645	1.294	1.3097	0.8995	1.5161	1.008	0.9637	1.2197	0.9925	0.7507	1.0404	1.2548	1.3996	1.5164	0.6573	0.2591	0.7435	0.8355	0.3561	0.3811	0.4527
YTHDC2	2.1037	3.3867	3.8696	3.5727	3.865	3.0402	2.9947	3.9902	2.381	3.8597	2.9378	3.0508	2.4068	3.4929	4.2818	3.6866	2.8238	2.0447	2.8093	2.8317	3.0243	2.9271	2.3323	2.0589	2.8399	3.0113	3.0759	3.431	1.7242	2.7142	3.1543	3.2315	2.4091	2.5637	2.4733	3.5318	3.2611	3.3567	3.1688	3.3266	3.9616	2.67	2.4365	1.9153	2.8239	2.335	2.2511	2.2646	3.9133
[truncated: 1,569 more rows]
[truncated: 394 more columns]
