# Supplementary material for: Exploring the prognostic function of TMB-related prognostic signature in patients with colon cancer
Source: BMC Med Genomics. 2023 May 26;16:116. doi: 10.1186/s12920-023-01555-2 (PMC10214595; doi:10.1186/s12920-023-01555-2)
Supplement: Supplementary file 5 — Supplementary Material 5 [file 12920_2023_1555_MOESM5_ESM.txt]

Table S3. Prognostic differentially expressed TMB related genes.
Gene	Coef
GPRASP1	0.126010831
APLP1	0.143139331
LINGO1	0.404562452
ALPK3	0.124433518
LZTS1	0.210465374
SPTBN5	0.084039486
PCDHB14	0.240270924
LZTS3	0.365432741
RGL2	0.302148433
CYP4F12	-0.303678778
